# Supplementary material for: Genetic variation associated with thyroid autoimmunity shapes the systemic immune response to PD-1 checkpoint blockade
Source: Nat Commun. 2021 Jun 7;12:3355. doi: 10.1038/s41467-021-23661-4 (PMC8184890; doi:10.1038/s41467-021-23661-4)
Supplement: Supplementary file 2 — Supplementary Data 1 [file 41467_2021_23661_MOESM2_ESM.xlsx]

## Sheet: 99% credible sets
ldref.id	b.cond	se.cond	p.cond	ABF	PPA	region.lead	signal.lead	hg19.chrom	hg19.pos	non.effect	effect	beta	sebeta	pval	hg38.chrom	hg38.pos	effect.AF
rs4385980	0.0798392	0.0112934	1.55449e-12	3.70933e+09	0.0208523	12:9924451_TA_T	12:9924451_TA_T	12	9925192	A	G	0.13131	0.0112915	2.93191e-31	12	9772596	0.272
rs724666	0.0799806	0.0112934	1.41992e-12	4.05181e+09	0.0227775	12:9924451_TA_T	12:9924451_TA_T	12	9923113	T	C	0.13153	0.0112915	2.33202e-31	12	9770517	0.2721
rs12582052	0.0801591	0.0112997	1.30385e-12	4.40766e+09	0.024778	12:9924451_TA_T	12:9924451_TA_T	12	9927570	C	T	0.131496	0.0112978	2.61081e-31	12	9774974	0.2719
rs10844750	0.0802008	0.0112957	1.24636e-12	4.60405e+09	0.025882	12:9924451_TA_T	12:9924451_TA_T	12	9926875	C	T	0.131582	0.0112938	2.27306e-31	12	9774279	0.272
rs1029994	0.0802329	0.011296	1.22287e-12	4.69144e+09	0.0263733	12:9924451_TA_T	12:9924451_TA_T	12	9925430	C	T	0.131656	0.0112941	2.11328e-31	12	9772834	0.2718
rs4519176	0.0802343	0.0112951	1.21698e-12	4.7141e+09	0.0265006	12:9924451_TA_T	12:9924451_TA_T	12	9925232	C	T	0.131667	0.0112933	2.06714e-31	12	9772636	0.2719
rs10772132	0.0802345	0.0112947	1.21423e-12	4.72296e+09	0.0265504	12:9924451_TA_T	12:9924451_TA_T	12	9924912	G	T	0.131677	0.0112928	2.0341e-31	12	9772316	0.272
rs1540356	0.0802679	0.0112965	1.19817e-12	4.78502e+09	0.0268994	12:9924451_TA_T	12:9924451_TA_T	12	9926784	G	A	0.131649	0.0112946	2.14021e-31	12	9774188	0.272
rs10844749	0.0802679	0.0112963	1.19756e-12	4.78922e+09	0.0269229	12:9924451_TA_T	12:9924451_TA_T	12	9926624	G	A	0.131658	0.0112945	2.11666e-31	12	9774028	0.2719
rs1029990	0.0802883	0.0112959	1.17971e-12	4.8594e+09	0.0273174	12:9924451_TA_T	12:9924451_TA_T	12	9926397	A	G	0.131679	0.011294	2.06156e-31	12	9773801	0.2719
rs1029992	0.0802885	0.0112949	1.17423e-12	4.88136e+09	0.0274409	12:9924451_TA_T	12:9924451_TA_T	12	9925758	A	G	0.131679	0.011293	2.03654e-31	12	9773162	0.2719
rs724667	0.0803296	0.0112965	1.15193e-12	4.97384e+09	0.0279608	12:9924451_TA_T	12:9924451_TA_T	12	9922851	G	A	0.131845	0.0112946	1.74663e-31	12	9770255	0.272
rs3136559	0.0805111	0.0113019	1.05079e-12	5.4435e+09	0.030601	12:9924451_TA_T	12:9924451_TA_T	12	9916640	C	T	0.132078	0.0113	1.46313e-31	12	9764044	0.2721
rs7488011	0.0805141	0.0112946	1.01432e-12	5.63206e+09	0.031661	12:9924451_TA_T	12:9924451_TA_T	12	9925336	C	T	0.13197	0.0112927	1.49816e-31	12	9772740	0.272
rs10844737	0.0803999	0.0112754	9.99795e-13	5.70499e+09	0.032071	12:9924451_TA_T	12:9924451_TA_T	12	9922652	A	C	0.130931	0.0112736	3.4992e-31	12	9770056	0.2737
12:9924451_TA_T	0.0814452	0.0113326	6.63092e-13	8.55861e+09	0.0481129	12:9924451_TA_T	12:9924451_TA_T	12	9924451	TA	T	0.132734	0.0113306	1.0726e-31	12	9771855	0.27
rs199546043	0.0814452	0.0113326	6.63092e-13	8.55861e+09	0.0481129	12:9924451_TA_T	12:9924451_TA_T	12	9924453	T	C	0.132734	0.0113306	1.0726e-31	12	9771857	0.27
rs767474411	0.0891158	0.011881	6.34767e-14	8.84922e+10	0.497465	12:9924451_TA_T	12:9924451_TA_T	12	9924458	CAGGCAGTG	C	0.138171	0.011879	2.8494e-31	12	9771862	0.2358
rs516434	0.068469	0.0119127	9.05272e-09	836086	0.0140617	17:8843722_CA_C	17:8843722_CA_C	17	8871015	G	A	0.068469	0.0119127	9.05272e-09	17	8967698	0.772
rs2470233	0.0687801	0.0119178	7.87071e-09	957822	0.0161092	17:8843722_CA_C	17:8843722_CA_C	17	8876657	A	G	0.0687801	0.0119178	7.87071e-09	17	8973340	0.772
rs1088897	0.0691372	0.011919	6.60889e-09	1.13464e+06	0.019083	17:8843722_CA_C	17:8843722_CA_C	17	8876494	A	G	0.0691372	0.011919	6.60889e-09	17	8973177	0.7721
rs1088898	0.069179	0.0119185	6.46137e-09	1.15969e+06	0.0195043	17:8843722_CA_C	17:8843722_CA_C	17	8876505	G	T	0.069179	0.0119185	6.46137e-09	17	8973188	0.7721
rs8076812	0.0808002	0.0139762	7.41294e-09	1.16363e+06	0.0195705	17:8843722_CA_C	17:8843722_CA_C	17	8832748	C	T	0.0808002	0.0139762	7.41294e-09	17	8929431	0.8506
17:8850406_CATGGG_C	0.0811517	0.0138972	5.23795e-09	1.62093e+06	0.0272617	17:8843722_CA_C	17:8843722_CA_C	17	8850406	CATGGG	C	0.0811517	0.0138972	5.23795e-09	17	8947089	0.8478
rs511973	0.0800163	0.0136962	5.15045e-09	1.62768e+06	0.0273752	17:8843722_CA_C	17:8843722_CA_C	17	8870528	C	A	0.0800163	0.0136962	5.15045e-09	17	8967211	0.8428
rs1005520	0.0803028	0.0137411	5.09712e-09	1.64868e+06	0.0277284	17:8843722_CA_C	17:8843722_CA_C	17	8867251	G	A	0.0803028	0.0137411	5.09712e-09	17	8963934	0.8442
rs714407	0.0813239	0.0138883	4.75428e-09	1.77942e+06	0.0299272	17:8843722_CA_C	17:8843722_CA_C	17	8860493	A	G	0.0813239	0.0138883	4.75428e-09	17	8957176	0.8472
rs4791769	0.0820615	0.0139421	3.95986e-09	2.13097e+06	0.0358398	17:8843722_CA_C	17:8843722_CA_C	17	8834716	C	T	0.0820615	0.0139421	3.95986e-09	17	8931399	0.8501
rs11657742	0.0817532	0.0138829	3.89105e-09	2.15983e+06	0.0363251	17:8843722_CA_C	17:8843722_CA_C	17	8851074	A	G	0.0817532	0.0138829	3.89105e-09	17	8947757	0.8472
rs11658744	0.0819747	0.0138907	3.60446e-09	2.32707e+06	0.0391379	17:8843722_CA_C	17:8843722_CA_C	17	8851184	T	C	0.0819747	0.0138907	3.60446e-09	17	8947867	0.8476
rs7215043	0.0821512	0.0139037	3.45087e-09	2.42922e+06	0.040856	17:8843722_CA_C	17:8843722_CA_C	17	8847281	A	G	0.0821512	0.0139037	3.45087e-09	17	8943964	0.8486
rs8078867	0.0823487	0.0138942	3.08795e-09	2.70383e+06	0.0454744	17:8843722_CA_C	17:8843722_CA_C	17	8854159	G	A	0.0823487	0.0138942	3.08795e-09	17	8950842	0.8473
rs9303234	0.0816856	0.0137498	2.83523e-09	2.91176e+06	0.0489715	17:8843722_CA_C	17:8843722_CA_C	17	8864690	A	G	0.0816856	0.0137498	2.83523e-09	17	8961373	0.8442
rs886081	0.0817731	0.0137545	2.7612e-09	2.98824e+06	0.0502577	17:8843722_CA_C	17:8843722_CA_C	17	8866617	T	C	0.0817731	0.0137545	2.7612e-09	17	8963300	0.8444
rs4791772	0.0828376	0.0139183	2.65364e-09	3.13613e+06	0.0527451	17:8843722_CA_C	17:8843722_CA_C	17	8848489	A	G	0.0828376	0.0139183	2.65364e-09	17	8945172	0.8488
rs9901782	0.083169	0.0139402	2.42949e-09	3.42062e+06	0.0575298	17:8843722_CA_C	17:8843722_CA_C	17	8863529	T	C	0.083169	0.0139402	2.42949e-09	17	8960212	0.8489
rs7218886	0.0833241	0.0139399	2.26732e-09	3.65746e+06	0.0615131	17:8843722_CA_C	17:8843722_CA_C	17	8841140	G	T	0.0833241	0.0139399	2.26732e-09	17	8937823	0.8493
rs7224864	0.0832637	0.0139253	2.24063e-09	3.6965e+06	0.0621696	17:8843722_CA_C	17:8843722_CA_C	17	8861659	G	A	0.0832637	0.0139253	2.24063e-09	17	8958342	0.8483
rs34479096	0.0832851	0.0139247	2.21619e-09	3.73587e+06	0.0628318	17:8843722_CA_C	17:8843722_CA_C	17	8849491	T	TA	0.0832851	0.0139247	2.21619e-09	17	8946174	0.849
rs5819209	0.0834965	0.0139579	2.20403e-09	3.76323e+06	0.063292	17:8843722_CA_C	17:8843722_CA_C	17	8844757	G	GA	0.0834965	0.0139579	2.20403e-09	17	8941440	0.8496
rs12602497	0.083269	0.0139137	2.16832e-09	3.81334e+06	0.0641347	17:8843722_CA_C	17:8843722_CA_C	17	8849675	A	G	0.083269	0.0139137	2.16832e-09	17	8946358	0.8487
17:8843722_CA_C	0.0838582	0.0139609	1.89417e-09	4.35943e+06	0.0733192	17:8843722_CA_C	17:8843722_CA_C	17	8843722	CA	C	0.0838582	0.0139609	1.89417e-09	17	8940405	0.8499
rs17020127	0.236694	0.0177547	1.52148e-40	1.72667e+37	0.014668	1:108362169_GAC_G	1:108362169_GAC_G	1	108358083	A	G	0.236694	0.0177547	1.52148e-40	1	107815461	0.08794
rs17020123	0.237104	0.0177653	1.24184e-40	2.10928e+37	0.0179183	1:108362169_GAC_G	1:108362169_GAC_G	1	108357573	A	G	0.237104	0.0177653	1.24184e-40	1	107814951	0.08776
rs74678088	0.237126	0.0177654	1.22228e-40	2.14258e+37	0.0182012	1:108362169_GAC_G	1:108362169_GAC_G	1	108357797	C	A	0.237126	0.0177654	1.22228e-40	1	107815175	0.08776
rs76134821	0.237127	0.0177654	1.22154e-40	2.14386e+37	0.0182121	1:108362169_GAC_G	1:108362169_GAC_G	1	108357743	G	A	0.237127	0.0177654	1.22154e-40	1	107815121	0.08776
rs17020124	0.237133	0.0177654	1.2157e-40	2.15403e+37	0.0182984	1:108362169_GAC_G	1:108362169_GAC_G	1	108358011	G	A	0.237133	0.0177654	1.2157e-40	1	107815389	0.08776
rs75700031	0.23715	0.0177662	1.211e-40	2.16223e+37	0.0183681	1:108362169_GAC_G	1:108362169_GAC_G	1	108357003	T	C	0.23715	0.0177662	1.211e-40	1	107814381	0.08776
rs17020122	0.237159	0.0177658	1.19784e-40	2.1857e+37	0.0185675	1:108362169_GAC_G	1:108362169_GAC_G	1	108357391	C	T	0.237159	0.0177658	1.19784e-40	1	107814769	0.08776
rs75382989	0.237172	0.0177662	1.19093e-40	2.19818e+37	0.0186735	1:108362169_GAC_G	1:108362169_GAC_G	1	108356935	T	C	0.237172	0.0177662	1.19093e-40	1	107814313	0.08776
rs78499451	0.237478	0.0177637	9.21179e-41	2.83236e+37	0.0240608	1:108362169_GAC_G	1:108362169_GAC_G	1	108359789	T	C	0.237478	0.0177637	9.21179e-41	1	107817167	0.08774
1:108372458_TATCATTTAATC_T	0.238227	0.0178156	8.83265e-41	2.94884e+37	0.0250504	1:108362169_GAC_G	1:108362169_GAC_G	1	108372458	TATCATTTAATC	T	0.238227	0.0178156	8.83265e-41	1	107829836	0.08728
rs77475507	0.238086	0.0177792	6.80155e-41	3.81929e+37	0.0324448	1:108362169_GAC_G	1:108362169_GAC_G	1	108362107	C	A	0.238086	0.0177792	6.80155e-41	1	107819485	0.08766
rs79451333	0.23811	0.0177806	6.77485e-41	3.83402e+37	0.03257	1:108362169_GAC_G	1:108362169_GAC_G	1	108363636	T	C	0.23811	0.0177806	6.77485e-41	1	107821014	0.08766
rs75125154	0.238113	0.0177807	6.76517e-41	3.83943e+37	0.0326159	1:108362169_GAC_G	1:108362169_GAC_G	1	108363526	A	G	0.238113	0.0177807	6.76517e-41	1	107820904	0.08766
rs17020146	0.237992	0.0177651	6.33113e-41	4.10049e+37	0.0348336	1:108362169_GAC_G	1:108362169_GAC_G	1	108374702	A	C	0.237992	0.0177651	6.33113e-41	1	107832080	0.08773
rs77125988	0.238284	0.0177775	5.75334e-41	4.50529e+37	0.0382723	1:108362169_GAC_G	1:108362169_GAC_G	1	108364711	A	C	0.238284	0.0177775	5.75334e-41	1	107822089	0.08766
rs4915077	0.238251	0.0177691	5.41638e-41	4.78265e+37	0.0406285	1:108362169_GAC_G	1:108362169_GAC_G	1	108366016	T	C	0.238251	0.0177691	5.41638e-41	1	107823394	0.0877
rs17020149	0.238552	0.0177889	5.27056e-41	4.91098e+37	0.0417187	1:108362169_GAC_G	1:108362169_GAC_G	1	108375289	G	A	0.238552	0.0177889	5.27056e-41	1	107832667	0.08772
rs74614887	0.238453	0.0177782	5.10105e-41	5.0732e+37	0.0430968	1:108362169_GAC_G	1:108362169_GAC_G	1	108364795	C	T	0.238453	0.0177782	5.10105e-41	1	107822173	0.08766
rs4359051	0.238387	0.0177703	4.94727e-41	5.22973e+37	0.0444264	1:108362169_GAC_G	1:108362169_GAC_G	1	108373414	A	C	0.238387	0.0177703	4.94727e-41	1	107830792	0.08773
rs80173139	0.238386	0.0177702	4.94559e-41	5.23149e+37	0.0444414	1:108362169_GAC_G	1:108362169_GAC_G	1	108365138	A	G	0.238386	0.0177702	4.94559e-41	1	107822516	0.08771
rs17020141	0.238457	0.0177725	4.79804e-41	5.38992e+37	0.0457873	1:108362169_GAC_G	1:108362169_GAC_G	1	108369872	G	A	0.238457	0.0177725	4.79804e-41	1	107827250	0.08771
rs17020139	0.238475	0.0177705	4.63464e-41	5.57765e+37	0.0473821	1:108362169_GAC_G	1:108362169_GAC_G	1	108369483	G	A	0.238475	0.0177705	4.63464e-41	1	107826861	0.08768
rs75778624	0.238494	0.0177701	4.54861e-41	5.68178e+37	0.0482666	1:108362169_GAC_G	1:108362169_GAC_G	1	108359790	A	G	0.238494	0.0177701	4.54861e-41	1	107817168	0.08771
rs4915076	0.238546	0.0177703	4.38046e-41	5.89692e+37	0.0500943	1:108362169_GAC_G	1:108362169_GAC_G	1	108359505	T	C	0.238546	0.0177703	4.38046e-41	1	107816883	0.08771
1:108374656_GATGAGC_G	0.238969	0.0177788	3.46553e-41	7.4292e+37	0.063111	1:108362169_GAC_G	1:108362169_GAC_G	1	108374656	GATGAGC	G	0.238969	0.0177788	3.46553e-41	1	107832034	0.08766
1:108371539_TA_T	0.239154	0.0177893	3.35172e-41	7.67618e+37	0.0652091	1:108362169_GAC_G	1:108362169_GAC_G	1	108371539	TA	T	0.239154	0.0177893	3.35172e-41	1	107828917	0.08749
1:108362169_GAC_G	0.240209	0.0178225	2.11277e-41	1.20938e+38	0.102737	1:108362169_GAC_G	1:108362169_GAC_G	1	108362169	GAC	G	0.240209	0.0178225	2.11277e-41	1	107819547	0.08669
rs17047119	0.128845	0.0224822	9.9842e-09	1.2335e+06	0.00328853	2:55855589_CTATT_C	2:55855589_CTATT_C	2	55827115	C	T	0.128845	0.0224822	9.9842e-09	2	55599979	0.05123
rs12616502	0.131261	0.0227947	8.49208e-09	1.45231e+06	0.0038719	2:55855589_CTATT_C	2:55855589_CTATT_C	2	55809015	G	A	0.131261	0.0227947	8.49208e-09	2	55581879	0.04894
rs10203953	0.129788	0.0224785	7.74764e-09	1.57341e+06	0.00419473	2:55855589_CTATT_C	2:55855589_CTATT_C	2	55832877	A	G	0.129788	0.0224785	7.74764e-09	2	55605741	0.05126
rs143002519	0.131074	0.0226162	6.8083e-09	1.78756e+06	0.00476566	2:55855589_CTATT_C	2:55855589_CTATT_C	2	55825124	C	T	0.131074	0.0226162	6.8083e-09	2	55597988	0.05004
rs111707510	0.130521	0.0224074	5.71421e-09	2.10397e+06	0.00560923	2:55855589_CTATT_C	2:55855589_CTATT_C	2	55824236	T	C	0.130521	0.0224074	5.71421e-09	2	55597100	0.05154
rs6736996	0.130818	0.0224246	5.42172e-09	2.21389e+06	0.00590227	2:55855589_CTATT_C	2:55855589_CTATT_C	2	55824877	C	T	0.130818	0.0224246	5.42172e-09	2	55597741	0.05148
rs112017436	0.12959	0.0222051	5.34602e-09	2.23136e+06	0.00594885	2:55855589_CTATT_C	2:55855589_CTATT_C	2	55788884	T	G	0.12959	0.0222051	5.34602e-09	2	55561748	0.05229
2:55813083_CATG_C	0.131415	0.0225138	5.31246e-09	2.26272e+06	0.00603244	2:55855589_CTATT_C	2:55855589_CTATT_C	2	55813083	CATG	C	0.131415	0.0225138	5.31246e-09	2	55585947	0.05086
rs9309267	0.131092	0.0224438	5.19236e-09	2.30889e+06	0.00615555	2:55855589_CTATT_C	2:55855589_CTATT_C	2	55850333	C	T	0.131092	0.0224438	5.19236e-09	2	55623198	0.05135
rs6717574	0.131026	0.0224236	5.12071e-09	2.33873e+06	0.0062351	2:55855589_CTATT_C	2:55855589_CTATT_C	2	55821846	A	G	0.131026	0.0224236	5.12071e-09	2	55594710	0.05152
rs112373577	0.131134	0.0224232	4.97092e-09	2.40638e+06	0.00641546	2:55855589_CTATT_C	2:55855589_CTATT_C	2	55824393	C	A	0.131134	0.0224232	4.97092e-09	2	55597257	0.05147
rs113453381	0.131173	0.0224244	4.92887e-09	2.42618e+06	0.00646824	2:55855589_CTATT_C	2:55855589_CTATT_C	2	55822306	C	T	0.131173	0.0224244	4.92887e-09	2	55595170	0.05147
rs6545507	0.131533	0.0224245	4.47528e-09	2.66206e+06	0.0070971	2:55855589_CTATT_C	2:55855589_CTATT_C	2	55815892	C	T	0.131533	0.0224245	4.47528e-09	2	55588756	0.05157
rs7586124	0.130271	0.0222018	4.42191e-09	2.67766e+06	0.00713869	2:55855589_CTATT_C	2:55855589_CTATT_C	2	55785301	T	C	0.130271	0.0222018	4.42191e-09	2	55558165	0.0523
rs11676573	0.133094	0.0226395	4.13135e-09	2.89011e+06	0.0077051	2:55855589_CTATT_C	2:55855589_CTATT_C	2	55799916	G	A	0.133094	0.0226395	4.13135e-09	2	55572780	0.05003
rs10200159	0.132217	0.0224676	3.98613e-09	2.97854e+06	0.00794083	2:55855589_CTATT_C	2:55855589_CTATT_C	2	55845109	T	C	0.132217	0.0224676	3.98613e-09	2	55617974	0.05132
2:55850986_GTC_G	0.133004	0.0225375	3.60308e-09	3.288e+06	0.00876586	2:55855589_CTATT_C	2:55855589_CTATT_C	2	55850986	GTC	G	0.133004	0.0225375	3.60308e-09	2	55623851	0.05112
rs13428486	0.132375	0.022348	3.15429e-09	3.71904e+06	0.00991502	2:55855589_CTATT_C	2:55855589_CTATT_C	2	55796587	C	T	0.132375	0.022348	3.15429e-09	2	55569451	0.05179
rs10195281	0.133579	0.0224834	2.8289e-09	4.14342e+06	0.0110464	2:55855589_CTATT_C	2:55855589_CTATT_C	2	55848021	C	T	0.133579	0.0224834	2.8289e-09	2	55620886	0.05121
2:55845136_CG_C	0.133912	0.0224831	2.58291e-09	4.52222e+06	0.0120563	2:55855589_CTATT_C	2:55855589_CTATT_C	2	55845136	CG	C	0.133912	0.0224831	2.58291e-09	2	55618001	0.05132
2:55845243_ATAAGTT_A	0.134339	0.0224987	2.35848e-09	4.93727e+06	0.0131628	2:55855589_CTATT_C	2:55855589_CTATT_C	2	55845243	ATAAGTT	A	0.134339	0.0224987	2.35848e-09	2	55618108	0.05132
rs6712314	0.134291	0.0224457	2.19146e-09	5.29188e+06	0.0141083	2:55855589_CTATT_C	2:55855589_CTATT_C	2	55854036	T	C	0.134291	0.0224457	2.19146e-09	2	55626901	0.05148
rs13428382	0.132629	0.0220997	1.95656e-09	5.8514e+06	0.0155999	2:55855589_CTATT_C	2:55855589_CTATT_C	2	55864064	A	G	0.132629	0.0220997	1.95656e-09	2	55636929	0.05379
rs17047094	0.134095	0.0223366	1.93264e-09	5.95615e+06	0.0158792	2:55855589_CTATT_C	2:55855589_CTATT_C	2	55797837	A	G	0.134095	0.0223366	1.93264e-09	2	55570701	0.05182
rs10172181	0.135346	0.0221733	1.03434e-09	1.08295e+07	0.0288715	2:55855589_CTATT_C	2:55855589_CTATT_C	2	55891140	T	C	0.135346	0.0221733	1.03434e-09	2	55664005	0.05309
rs11420448	0.137983	0.0225081	8.76693e-10	1.2801e+07	0.0341276	2:55855589_CTATT_C	2:55855589_CTATT_C	2	55854285	G	GT	0.137983	0.0225081	8.76693e-10	2	55627150	0.05121
rs6725101	0.135868	0.0221563	8.66329e-10	1.28407e+07	0.0342335	2:55855589_CTATT_C	2:55855589_CTATT_C	2	55886871	G	A	0.135868	0.0221563	8.66329e-10	2	55659736	0.05331
2:55858859_AAGAT_A	0.137078	0.022346	8.5516e-10	1.30615e+07	0.0348221	2:55855589_CTATT_C	2:55855589_CTATT_C	2	55858859	AAGAT	A	0.137078	0.022346	8.5516e-10	2	55631724	0.05225
rs7582174	0.136148	0.0221564	8.00476e-10	1.38571e+07	0.0369432	2:55855589_CTATT_C	2:55855589_CTATT_C	2	55888375	C	T	0.136148	0.0221564	8.00476e-10	2	55661240	0.05326
rs7594212	0.136187	0.0221596	7.96037e-10	1.39326e+07	0.0371446	2:55855589_CTATT_C	2:55855589_CTATT_C	2	55881176	G	A	0.136187	0.0221596	7.96037e-10	2	55654041	0.05326
rs10496044	0.136396	0.0221539	7.4253e-10	1.48967e+07	0.039715	2:55855589_CTATT_C	2:55855589_CTATT_C	2	55887749	T	G	0.136396	0.0221539	7.4253e-10	2	55660614	0.05331
rs7594497	0.136281	0.0221136	7.14882e-10	1.54365e+07	0.0411541	2:55855589_CTATT_C	2:55855589_CTATT_C	2	55872538	T	C	0.136281	0.0221136	7.14882e-10	2	55645403	0.0536
rs13399762	0.13667	0.0221595	6.93648e-10	1.59093e+07	0.0424145	2:55855589_CTATT_C	2:55855589_CTATT_C	2	55880308	A	G	0.13667	0.0221595	6.93648e-10	2	55653173	0.05326
rs13382187	0.136824	0.0221547	6.58095e-10	1.67349e+07	0.0446155	2:55855589_CTATT_C	2:55855589_CTATT_C	2	55875746	A	G	0.136824	0.0221547	6.58095e-10	2	55648611	0.05333
rs9309268	0.137456	0.0222559	6.56669e-10	1.68104e+07	0.0448168	2:55855589_CTATT_C	2:55855589_CTATT_C	2	55858187	T	G	0.137456	0.0222559	6.56669e-10	2	55631052	0.05268
rs10204169	0.136893	0.0221633	6.55128e-10	1.68114e+07	0.0448195	2:55855589_CTATT_C	2:55855589_CTATT_C	2	55890603	G	T	0.136893	0.0221633	6.55128e-10	2	55663468	0.05327
rs13407344	0.136907	0.0221512	6.3876e-10	1.72214e+07	0.0459125	2:55855589_CTATT_C	2:55855589_CTATT_C	2	55875368	C	T	0.136907	0.0221512	6.3876e-10	2	55648233	0.05333
rs12616982	0.136938	0.0221495	6.31128e-10	1.74214e+07	0.0464456	2:55855589_CTATT_C	2:55855589_CTATT_C	2	55874811	C	T	0.136938	0.0221495	6.31128e-10	2	55647676	0.05333
rs13383352	0.1373	0.0221228	5.42583e-10	2.01414e+07	0.0536972	2:55855589_CTATT_C	2:55855589_CTATT_C	2	55870827	A	G	0.1373	0.0221228	5.42583e-10	2	55643692	0.05356
rs13430684	0.137673	0.0221263	4.90395e-10	2.22059e+07	0.0592013	2:55855589_CTATT_C	2:55855589_CTATT_C	2	55869844	A	G	0.137673	0.0221263	4.90395e-10	2	55642709	0.05356
2:55881954_TCCTGCCTTGGCCTCCCAAGGCTCATG_T	0.139985	0.0224922	4.85499e-10	2.26129e+07	0.0602865	2:55855589_CTATT_C	2:55855589_CTATT_C	2	55881954	TCCTGCCTTGGCCTCCCAAGGCTCATG	T	0.139985	0.0224922	4.85499e-10	2	55654819	0.05047
2:55855589_CTATT_C	0.139156	0.0222917	4.30554e-10	2.52722e+07	0.0673762	2:55855589_CTATT_C	2:55855589_CTATT_C	2	55855589	CTATT	C	0.139156	0.0222917	4.30554e-10	2	55628454	0.05254
9:110602043_AC_A	0.130217	0.0212622	9.10491e-10	1.19626e+07	0.99547	9:110602043_AC_A	9:110602043_AC_A	9	110602043	AC	A	0.130217	0.0212622	9.10491e-10	9	107839762	0.05543
rs1479567	0.063146	0.0102588	7.49228e-10	8.22602e+06	0.00181073	rs10036386	rs10036386	5	76528022	G	A	0.063146	0.0102588	7.49228e-10	5	77232197	0.3902
rs34414970	0.0631994	0.0102409	6.77429e-10	9.05895e+06	0.00199408	rs10036386	rs10036386	5	76534038	T	G	0.0631994	0.0102409	6.77429e-10	5	77238213	0.3934
rs7729842	0.0690472	0.010494	4.71528e-11	1.2423e+08	0.0273457	rs10036386	rs10036386	5	76547212	C	T	0.0690472	0.010494	4.71528e-11	5	77251387	0.354
rs989758	0.069659	0.0104893	3.11696e-11	1.85989e+08	0.0409404	rs10036386	rs10036386	5	76544960	G	A	0.069659	0.0104893	3.11696e-11	5	77249135	0.3539
rs1351283	0.0696725	0.0104878	3.07007e-11	1.88738e+08	0.0415454	rs10036386	rs10036386	5	76544942	A	G	0.0696725	0.0104878	3.07007e-11	5	77249117	0.3541
rs989757	0.0699905	0.0104929	2.55344e-11	2.26025e+08	0.0497531	rs10036386	rs10036386	5	76544971	A	G	0.0699905	0.0104929	2.55344e-11	5	77249146	0.3536
rs557371968	0.0706402	0.0105324	1.98709e-11	2.89673e+08	0.0637635	rs10036386	rs10036386	5	76544265	G	GTTT	0.0706402	0.0105324	1.98709e-11	5	77248440	0.3505
rs1479564	0.0701304	0.0102975	9.73252e-12	5.70342e+08	0.125545	rs10036386	rs10036386	5	76544412	A	G	0.0701304	0.0102975	9.73252e-12	5	77248587	0.3826
rs1479565	0.0702021	0.0102958	9.19859e-12	6.02581e+08	0.132642	rs10036386	rs10036386	5	76544157	G	A	0.0702021	0.0102958	9.19859e-12	5	77248332	0.3827
rs1351284	0.0703564	0.010295	8.2558e-12	6.69695e+08	0.147415	rs10036386	rs10036386	5	76544051	A	C	0.0703564	0.010295	8.2558e-12	5	77248226	0.3826
rs6867654	0.0706	0.0102925	6.91716e-12	7.95929e+08	0.175202	rs10036386	rs10036386	5	76543768	G	A	0.0706	0.0102925	6.91716e-12	5	77247943	0.3826
rs10036386	0.0707017	0.010298	6.62199e-12	8.30974e+08	0.182916	rs10036386	rs10036386	5	76543603	C	T	0.0707017	0.010298	6.62199e-12	5	77247778	0.3825
rs3087749	-0.0533008	0.0100567	1.15775e-07	60990.3	0.00419592	rs10277273	rs10277273	7	4780514	G	T	-0.0533008	0.0100567	1.15775e-07	7	4740883	0.495
rs4077986	-0.0535591	0.010074	1.05735e-07	66677.4	0.00458717	rs10277273	rs10277273	7	4766676	A	G	-0.0535591	0.010074	1.05735e-07	7	4727045	0.4746
rs6973046	-0.0536367	0.0100715	1.00626e-07	69927.1	0.00481074	rs10277273	rs10277273	7	4765018	A	G	-0.0536367	0.0100715	1.00626e-07	7	4725387	0.4801
rs6950090	-0.0537593	0.0100708	9.39035e-08	74750	0.00514254	rs10277273	rs10277273	7	4767043	T	G	-0.0537593	0.0100708	9.39035e-08	7	4727412	0.4797
rs10232008	-0.0535626	0.0100136	8.84573e-08	78773.7	0.00541936	rs10277273	rs10277273	7	4783206	T	G	-0.0535626	0.0100136	8.84573e-08	7	4743575	0.5078
rs10228886	-0.0564947	0.0100001	1.61008e-08	408850	0.0281275	rs10277273	rs10277273	7	4783224	A	G	-0.0564947	0.0100001	1.61008e-08	7	4743593	0.4752
rs7793919	-0.0575186	0.0101867	1.63803e-08	408959	0.028135	rs10277273	rs10277273	7	4769030	T	C	-0.0575186	0.0101867	1.63803e-08	7	4729399	0.5715
rs7793918	-0.0578492	0.0101872	1.35777e-08	490520	0.0337461	rs10277273	rs10277273	7	4769029	T	G	-0.0578492	0.0101872	1.35777e-08	7	4729398	0.5716
rs10257680	-0.058414	0.0101762	9.45299e-09	696070	0.0478872	rs10277273	rs10277273	7	4775507	A	G	-0.058414	0.0101762	9.45299e-09	7	4735876	0.5716
rs10262715	-0.058562	0.0101761	8.67163e-09	756797	0.052065	rs10277273	rs10277273	7	4777161	A	G	-0.058562	0.0101761	8.67163e-09	7	4737530	0.5728
rs11381396	-0.0609015	0.0105183	7.03536e-09	955208	0.065715	rs10277273	rs10277273	7	4785515	C	CA	-0.0609015	0.0105183	7.03536e-09	7	4745884	0.5764
rs7784748	-0.0597907	0.0101048	3.27757e-09	1.93306e+06	0.132988	rs10277273	rs10277273	7	4784652	T	C	-0.0597907	0.0101048	3.27757e-09	7	4745021	0.5706
rs6463019	-0.0610776	0.0103054	3.09004e-09	2.0837e+06	0.143351	rs10277273	rs10277273	7	4785387	G	T	-0.0610776	0.0103054	3.09004e-09	7	4745756	0.5611
rs7781115	-0.060515	0.0101892	2.86551e-09	2.21918e+06	0.152672	rs10277273	rs10277273	7	4784816	A	G	-0.060515	0.0101892	2.86551e-09	7	4745185	0.5764
rs10277273	-0.0617991	0.0102282	1.52185e-09	4.11846e+06	0.283336	rs10277273	rs10277273	7	4785129	T	G	-0.0617991	0.0102282	1.52185e-09	7	4745498	0.5721
rs10112995	0.0562623	0.0104286	6.85237e-08	104655	0.0047578	rs1032129	rs1032129	8	119932511	G	A	0.0562623	0.0104286	6.85237e-08	8	118920272	0.6302
rs6987473	-0.0721595	0.0133939	7.14408e-08	125753	0.00571693	rs1032129	rs1032129	8	119909831	T	C	-0.0721595	0.0133939	7.14408e-08	8	118897592	0.1714
rs6469786	-0.0727409	0.0134109	5.82702e-08	153232	0.00696619	rs1032129	rs1032129	8	119942787	G	T	-0.0727409	0.0134109	5.82702e-08	8	118930548	0.1703
rs72680366	-0.0728792	0.0134129	5.52523e-08	161320	0.00733386	rs1032129	rs1032129	8	119905179	A	G	-0.0728792	0.0134129	5.52523e-08	8	118892940	0.17
rs6469787	-0.0708841	0.012929	4.19243e-08	203963	0.00927251	rs1032129	rs1032129	8	119942830	T	C	-0.0708841	0.012929	4.19243e-08	8	118930591	0.1879
rs7834745	-0.0709151	0.0129269	4.1152e-08	207628	0.00943914	rs1032129	rs1032129	8	119939859	A	G	-0.0709151	0.0129269	4.1152e-08	8	118927620	0.188
rs138038919	-0.0712331	0.0129218	3.53525e-08	240352	0.0109268	rs1032129	rs1032129	8	119932889	C	T	-0.0712331	0.0129218	3.53525e-08	8	118920650	0.1883
rs202021000	-0.0745255	0.013487	3.2813e-08	268027	0.0121849	rs1032129	rs1032129	8	119899737	A	G	-0.0745255	0.013487	3.2813e-08	8	118887498	0.1683
rs148030175	-0.0757167	0.013604	2.60987e-08	336833	0.015313	rs1032129	rs1032129	8	119899735	A	ATGTGT	-0.0757167	0.013604	2.60987e-08	8	118887496	0.1646
rs12679857	-0.0644982	0.0108917	3.18514e-09	2.12648e+06	0.0966734	rs1032129	rs1032129	8	119977337	A	G	-0.0644982	0.0108917	3.18514e-09	8	118965098	0.3061
rs1032129	-0.0658646	0.0104927	3.44736e-10	1.78675e+07	0.812287	rs1032129	rs1032129	8	119951900	A	C	-0.0658646	0.0104927	3.44736e-10	8	118939661	0.3553
rs10425559	-0.0901966	0.0103325	2.56039e-18	1643147085014800	0.438969	rs10424978	rs10424978	19	4837487	A	G	-0.0901966	0.0103325	2.56039e-18	19	4837475	0.6009
rs10424978	-0.0904996	0.0103346	2.00577e-18	2090051168748830	0.55836	rs10424978	rs10424978	19	4837557	C	A	-0.0904996	0.0103346	2.00577e-18	19	4837545	0.6001
rs10836361	0.0890676	0.0102828	4.64457e-18	910619723328741	0.0113531	rs10742340	rs10742340	11	35291328	A	G	0.0890676	0.0102828	4.64457e-18	11	35269781	0.3912
rs4755394	0.0891047	0.0102834	4.51828e-18	935714560483158	0.011666	rs10742340	rs10742340	11	35290365	G	A	0.0891047	0.0102834	4.51828e-18	11	35268818	0.391
rs3794099	0.0891062	0.0102817	4.45791e-18	948069298371758	0.01182	rs10742340	rs10742340	11	35295360	A	G	0.0891062	0.0102817	4.45791e-18	11	35273813	0.3913
rs1570214	0.0891241	0.0102818	4.39133e-18	962222914940447	0.0119965	rs10742340	rs10742340	11	35289819	A	G	0.0891241	0.0102818	4.39133e-18	11	35268272	0.3914
rs7105690	0.0891321	0.0102827	4.39015e-18	962542615612017	0.0120004	rs10742340	rs10742340	11	35296772	G	A	0.0891321	0.0102827	4.39015e-18	11	35275225	0.3912
rs3794103	0.0891914	0.0102834	4.19637e-18	1006348550015550	0.0125466	rs10742340	rs10742340	11	35291714	G	A	0.0891914	0.0102834	4.19637e-18	11	35270167	0.391
rs7105505	0.089196	0.0102829	4.16361e-18	1014103426633480	0.0126433	rs10742340	rs10742340	11	35296846	A	G	0.089196	0.0102829	4.16361e-18	11	35275299	0.3912
rs10768123	0.0892046	0.0102833	4.14707e-18	1018122012359370	0.0126934	rs10742340	rs10742340	11	35293162	G	T	0.0892046	0.0102833	4.14707e-18	11	35271615	0.391
rs4756203	0.0892219	0.0102836	4.09375e-18	1031196750707280	0.0128564	rs10742340	rs10742340	11	35290351	G	T	0.0892219	0.0102836	4.09375e-18	11	35268804	0.3911
rs10836360	0.0893461	0.0102814	3.62298e-18	1162812127570180	0.0144973	rs10742340	rs10742340	11	35289240	C	T	0.0893461	0.0102814	3.62298e-18	11	35267693	0.3914
rs3794098	0.089374	0.0102842	3.6103e-18	1167080516395100	0.0145505	rs10742340	rs10742340	11	35298608	T	C	0.089374	0.0102842	3.6103e-18	11	35277061	0.3909
rs3794102	0.089395	0.0102835	3.52914e-18	1193443743800910	0.0148792	rs10742340	rs10742340	11	35294186	A	G	0.089395	0.0102835	3.52914e-18	11	35272639	0.3905
rs4756204	0.0894098	0.0102845	3.51064e-18	1199731507829360	0.0149576	rs10742340	rs10742340	11	35292312	G	A	0.0894098	0.0102845	3.51064e-18	11	35270765	0.3904
rs932635	0.0894795	0.010291	3.4699e-18	1214207133478570	0.0151381	rs10742340	rs10742340	11	35263970	G	A	0.0894795	0.010291	3.4699e-18	11	35242423	0.3909
rs3763888	0.0894866	0.0102887	3.39023e-18	1242075803919980	0.0154855	rs10742340	rs10742340	11	35307148	T	C	0.0894866	0.0102887	3.39023e-18	11	35285601	0.3912
rs736374	0.0908069	0.0104384	3.33918e-18	1275338173615350	0.0159002	rs10742340	rs10742340	11	35266944	G	A	0.0908069	0.0104384	3.33918e-18	11	35245397	0.3636
11:35267054_GC_G	0.0900475	0.0103413	3.10478e-18	1359961214943610	0.0169552	rs10742340	rs10742340	11	35267054	GC	G	0.0900475	0.0103413	3.10478e-18	11	35245507	0.3877
rs35629461	0.0896204	0.0102901	3.05523e-18	1376224979820200	0.017158	rs10742340	rs10742340	11	35267044	C	A	0.0896204	0.0102901	3.05523e-18	11	35245497	0.391
rs9633870	0.089658	0.0102886	2.92461e-18	1436556490800910	0.0179102	rs10742340	rs10742340	11	35268900	T	C	0.089658	0.0102886	2.92461e-18	11	35247353	0.3911
rs10836362	0.0896471	0.0102868	2.91302e-18	1441983883406560	0.0179778	rs10742340	rs10742340	11	35300122	T	C	0.0896471	0.0102868	2.91302e-18	11	35278575	0.3905
rs10768118	0.0896704	0.0102887	2.89725e-18	1449931661665740	0.0180769	rs10742340	rs10742340	11	35267855	A	G	0.0896704	0.0102887	2.89725e-18	11	35246308	0.3912
rs11033048	0.089604	0.010276	2.78952e-18	1503576511110900	0.0187457	rs10742340	rs10742340	11	35289043	C	T	0.089604	0.010276	2.78952e-18	11	35267496	0.3919
rs10836363	0.089709	0.010287	2.76717e-18	1516824328781370	0.0189109	rs10742340	rs10742340	11	35301611	T	G	0.089709	0.010287	2.76717e-18	11	35280064	0.3904
rs932633	0.0897495	0.0102898	2.72819e-18	1538491301275330	0.019181	rs10742340	rs10742340	11	35264090	A	C	0.0897495	0.0102898	2.72819e-18	11	35242543	0.3913
rs10836364	0.0897621	0.010288	2.66415e-18	1574693576742660	0.0196324	rs10742340	rs10742340	11	35306345	T	C	0.0897621	0.010288	2.66415e-18	11	35284798	0.3906
rs768911206	0.0898064	0.0102893	2.58917e-18	1619750981506440	0.0201941	rs10742340	rs10742340	11	35296998	CTT	C	0.0898064	0.0102893	2.58917e-18	11	35275451	0.3905
rs10768120	0.0898341	0.0102903	2.54669e-18	1646476118604680	0.0205273	rs10742340	rs10742340	11	35270854	G	T	0.0898341	0.0102903	2.54669e-18	11	35249307	0.3905
rs10768121	0.0897774	0.0102686	2.27229e-18	1839014018756810	0.0229278	rs10742340	rs10742340	11	35279656	A	C	0.0897774	0.0102686	2.27229e-18	11	35258109	0.3922
rs10768126	0.0900083	0.0102914	2.21076e-18	1892746487486870	0.0235977	rs10742340	rs10742340	11	35311938	A	C	0.0900083	0.0102914	2.21076e-18	11	35290391	0.3909
rs4756206	0.0900637	0.0102893	2.07467e-18	2014627771261540	0.0251172	rs10742340	rs10742340	11	35303248	A	G	0.0900637	0.0102893	2.07467e-18	11	35281701	0.3906
rs11033045	0.0899363	0.0102693	1.99094e-18	2094797245170190	0.0261168	rs10742340	rs10742340	11	35272698	A	G	0.0899363	0.0102693	1.99094e-18	11	35251151	0.392
11:35278159_GT_G	0.089957	0.0102715	1.9887e-18	2097479709237710	0.0261502	rs10742340	rs10742340	11	35278159	GT	G	0.089957	0.0102715	1.9887e-18	11	35256612	0.3933
11:35288245_CA_C	0.0899861	0.0102725	1.95392e-18	2134406801264490	0.0266106	rs10742340	rs10742340	11	35288245	CA	C	0.0899861	0.0102725	1.95392e-18	11	35266698	0.393
rs3088168	0.090014	0.0102692	1.86082e-18	2238973603838240	0.0279143	rs10742340	rs10742340	11	35273268	T	C	0.090014	0.0102692	1.86082e-18	11	35251721	0.392
rs10768122	0.0900674	0.0102671	1.74788e-18	2380989462738230	0.0296848	rs10742340	rs10742340	11	35280852	A	G	0.0900674	0.0102671	1.74788e-18	11	35259305	0.3926
rs1043101	0.0901121	0.0102682	1.69604e-18	2452862063028930	0.0305809	rs10742340	rs10742340	11	35274829	A	G	0.0901121	0.0102682	1.69604e-18	11	35253282	0.3923
rs7946149	0.0909141	0.0103039	1.1113e-18	3730029784520630	0.0465039	rs10742340	rs10742340	11	35316846	A	C	0.0909141	0.0103039	1.1113e-18	11	35295299	0.3914
rs6484778	0.0909913	0.0103044	1.04398e-18	3967000927803660	0.0494583	rs10742340	rs10742340	11	35317415	A	G	0.0909913	0.0103044	1.04398e-18	11	35295868	0.3914
rs3794091	0.0909887	0.0103038	1.04079e-18	3978766444141030	0.049605	rs10742340	rs10742340	11	35317353	A	G	0.0909887	0.0103038	1.04079e-18	11	35295806	0.3915
rs10836367	0.0911896	0.0103036	8.72775e-19	4732169123167250	0.058998	rs10742340	rs10742340	11	35314455	T	C	0.0911896	0.0103036	8.72775e-19	11	35292908	0.3904
rs10742340	0.092364	0.0103318	3.9001e-19	1.04868e+16	0.130743	rs10742340	rs10742340	11	35317712	T	C	0.092364	0.0103318	3.9001e-19	11	35296165	0.3897
rs10883370	-0.0545413	0.00998858	4.75156e-08	143284	0.0038649	rs10748781	rs10748781	10	101291472	T	C	-0.0545413	0.00998858	4.75156e-08	10	99531715	0.5168
rs10883371	-0.0547123	0.00998973	4.32947e-08	156788	0.00422917	rs10748781	rs10748781	10	101292455	C	A	-0.0547123	0.00998973	4.32947e-08	10	99532698	0.5166
rs7908704	-0.054735	0.00999196	4.30394e-08	157720	0.0042543	rs10748781	rs10748781	10	101293318	G	A	-0.054735	0.00999196	4.30394e-08	10	99533561	0.5164
rs41290504	-0.0547336	0.0099907	4.29055e-08	158178	0.00426665	rs10748781	rs10748781	10	101293035	C	A	-0.0547336	0.0099907	4.29055e-08	10	99533278	0.5164
rs7911680	-0.0547585	0.00999331	4.26502e-08	159132	0.00429238	rs10748781	rs10748781	10	101293468	A	C	-0.0547585	0.00999331	4.26502e-08	10	99533711	0.517
rs10883373	-0.0547813	0.00999115	4.18205e-08	162152	0.00437384	rs10748781	rs10748781	10	101292484	G	A	-0.0547813	0.00999115	4.18205e-08	10	99532727	0.5167
rs7085798	-0.0547921	0.00998953	4.1358e-08	163880	0.00442047	rs10748781	rs10748781	10	101288347	C	A	-0.0547921	0.00998953	4.1358e-08	10	99528590	0.5167
rs10883367	-0.0550415	0.00999092	3.6056e-08	187162	0.00504847	rs10748781	rs10748781	10	101287990	T	C	-0.0550415	0.00999092	3.6056e-08	10	99528233	0.5164
rs10883366	-0.0550316	0.00998789	3.5918e-08	187806	0.00506583	rs10748781	rs10748781	10	101287785	G	A	-0.0550316	0.00998789	3.5918e-08	10	99528028	0.5166
rs10883365	-0.055146	0.00998633	3.34881e-08	200946	0.00542028	rs10748781	rs10748781	10	101287764	G	A	-0.055146	0.00998633	3.34881e-08	10	99528007	0.5164
rs10883362	-0.0551752	0.00998868	3.31803e-08	202794	0.00547011	rs10748781	rs10748781	10	101286984	C	T	-0.0551752	0.00998868	3.31803e-08	10	99527227	0.5167
rs11190135	-0.0552565	0.00998916	3.17243e-08	211802	0.0057131	rs10748781	rs10748781	10	101286848	A	G	-0.0552565	0.00998916	3.17243e-08	10	99527091	0.5166
rs4409764	-0.0554308	0.00998619	2.84447e-08	235329	0.00634772	rs10748781	rs10748781	10	101284237	T	G	-0.0554308	0.00998619	2.84447e-08	10	99524480	0.5172
rs4129132	-0.0555356	0.00998864	2.69967e-08	247592	0.00667849	rs10748781	rs10748781	10	101284637	T	G	-0.0555356	0.00998864	2.69967e-08	10	99524880	0.5172
rs6584281	-0.0556256	0.00999113	2.58418e-08	258355	0.00696879	rs10748781	rs10748781	10	101286480	A	G	-0.0556256	0.00999113	2.58418e-08	10	99526723	0.5172
rs4129133	-0.0556639	0.00999071	2.52463e-08	264242	0.00712759	rs10748781	rs10748781	10	101284570	T	C	-0.0556639	0.00999071	2.52463e-08	10	99524813	0.5174
rs10748783	-0.0557188	0.00998976	2.43863e-08	273234	0.00737016	rs10748781	rs10748781	10	101285872	C	A	-0.0557188	0.00998976	2.43863e-08	10	99526115	0.5173
rs7917446	-0.0558404	0.00999121	2.28453e-08	291099	0.00785203	rs10748781	rs10748781	10	101286207	T	C	-0.0558404	0.00999121	2.28453e-08	10	99526450	0.5176
rs6584282	-0.0558872	0.0099896	2.21213e-08	300275	0.00809953	rs10748781	rs10748781	10	101286495	A	G	-0.0558872	0.0099896	2.21213e-08	10	99526738	0.5169
rs10748782	-0.0562571	0.0100107	1.91311e-08	346291	0.00934076	rs10748781	rs10748781	10	101283389	T	G	-0.0562571	0.0100107	1.91311e-08	10	99523632	0.5237
rs6584283	-0.0565026	0.0100075	1.64209e-08	401399	0.0108272	rs10748781	rs10748781	10	101290301	T	C	-0.0565026	0.0100075	1.64209e-08	10	99530544	0.5333
rs7095491	-0.0567173	0.0100087	1.45473e-08	451437	0.012177	rs10748781	rs10748781	10	101274058	T	C	-0.0567173	0.0100087	1.45473e-08	10	99514301	0.5282
rs10883361	-0.0567726	0.010006	1.39631e-08	469613	0.0126672	rs10748781	rs10748781	10	101282968	T	C	-0.0567726	0.010006	1.39631e-08	10	99523211	0.5206
rs11403745	-0.0569006	0.0100277	1.39213e-08	471914	0.0127293	rs10748781	rs10748781	10	101282604	C	CA	-0.0569006	0.0100277	1.39213e-08	10	99522847	0.5266
10:101277639_TA_T	-0.0570009	0.0100191	1.27624e-08	512983	0.0138371	rs10748781	rs10748781	10	101277639	TA	T	-0.0570009	0.0100191	1.27624e-08	10	99517882	0.5285
rs6584277	-0.0570073	0.01001	1.23369e-08	529683	0.0142875	rs10748781	rs10748781	10	101278055	A	G	-0.0570073	0.01001	1.23369e-08	10	99518298	0.5286
rs7096296	-0.0569894	0.0100065	1.23193e-08	530245	0.0143027	rs10748781	rs10748781	10	101277816	C	T	-0.0569894	0.0100065	1.23193e-08	10	99518059	0.5282
rs7092009	-0.0570125	0.0100094	1.22714e-08	532392	0.0143606	rs10748781	rs10748781	10	101277239	A	G	-0.0570125	0.0100094	1.22714e-08	10	99517482	0.5288
rs10786556	-0.0570005	0.0100066	1.22454e-08	533354	0.0143866	rs10748781	rs10748781	10	101278324	C	T	-0.0570005	0.0100066	1.22454e-08	10	99518567	0.528
rs10748781	-0.0645174	0.0101549	2.10709e-10	2.80312e+07	0.756108	rs10748781	rs10748781	10	101283330	C	A	-0.0645174	0.0101549	2.10709e-10	10	99523573	0.5685
rs2983523	-0.0594816	0.0114277	1.93939e-07	41702.2	0.00623778	rs1079418	rs1079418	6	166059816	T	C	-0.0594816	0.0114277	1.93939e-07	6	165646328	0.2591
rs2983525	-0.059896	0.0114329	1.61534e-07	49756.9	0.00744259	rs1079418	rs1079418	6	166060601	T	C	-0.059896	0.0114329	1.61534e-07	6	165647113	0.2589
rs3008046	-0.0605174	0.0114311	1.19594e-07	66475.1	0.0099433	rs1079418	rs1079418	6	166058705	C	T	-0.0605174	0.0114311	1.19594e-07	6	165645217	0.2585
rs2983517	-0.0604226	0.0113965	1.14646e-07	69050.5	0.0103285	rs1079418	rs1079418	6	166051731	T	C	-0.0604226	0.0113965	1.14646e-07	6	165638243	0.2608
rs11755331	-0.0604498	0.0113974	1.13396e-07	69789.4	0.010439	rs1079418	rs1079418	6	166051868	G	A	-0.0604498	0.0113974	1.13396e-07	6	165638380	0.2607
rs3008045	-0.0606182	0.0114285	1.13199e-07	70079.4	0.0104824	rs1079418	rs1079418	6	166058289	C	T	-0.0606182	0.0114285	1.13199e-07	6	165644801	0.2592
rs3008040	-0.0608681	0.011379	8.83533e-08	88657.6	0.0132613	rs1079418	rs1079418	6	166046809	T	G	-0.0608681	0.011379	8.83533e-08	6	165633321	0.2615
rs3008033	-0.0608562	0.0113737	8.76507e-08	89305.7	0.0133583	rs1079418	rs1079418	6	166043832	T	C	-0.0608562	0.0113737	8.76507e-08	6	165630344	0.2618
rs3008035	-0.0615215	0.0113456	5.8765e-08	131084	0.0196075	rs1079418	rs1079418	6	166045153	A	G	-0.0615215	0.0113456	5.8765e-08	6	165631665	0.2663
rs1033701	-0.0616426	0.0113457	5.53814e-08	138815	0.0207638	rs1079418	rs1079418	6	166040859	G	A	-0.0616426	0.0113457	5.53814e-08	6	165627371	0.2665
rs3008037	-0.0617998	0.0113518	5.20744e-08	147392	0.0220468	rs1079418	rs1079418	6	166045169	A	G	-0.0617998	0.0113518	5.20744e-08	6	165631681	0.2661
rs28469241	-0.0623522	0.0113961	4.46632e-08	171563	0.0256623	rs1079418	rs1079418	6	166045168	G	A	-0.0623522	0.0113961	4.46632e-08	6	165631680	0.2642
rs2983514	-0.0598466	0.0107346	2.47345e-08	287826	0.0430527	rs1079418	rs1079418	6	166050119	A	G	-0.0598466	0.0107346	2.47345e-08	6	165636631	0.3221
rs3008034	-0.0646329	0.0108809	2.85001e-09	2.36674e+06	0.354015	rs1079418	rs1079418	6	166043862	T	C	-0.0646329	0.0108809	2.85001e-09	6	165630374	0.3039
rs1079418	-0.0650157	0.0108862	2.33952e-09	2.86799e+06	0.428992	rs1079418	rs1079418	6	166047034	A	G	-0.0650157	0.0108862	2.33952e-09	6	165633546	0.304
rs11052423	-0.0631748	0.010698	3.52028e-09	1.89892e+06	0.0034779	12:9924451_TA_T	rs10844682	12	9840038	C	T	-0.10913	0.0106967	1.93724e-24	12	9687442	0.3234
rs11052604	-0.0631582	0.0106902	3.46212e-09	1.92873e+06	0.0035325	12:9924451_TA_T	rs10844682	12	9862548	A	C	-0.109364	0.0106889	1.43186e-24	12	9709952	0.3249
rs10772046	-0.0633068	0.0107051	3.34529e-09	1.99663e+06	0.00365686	12:9924451_TA_T	rs10844682	12	9851808	G	T	-0.109351	0.0107038	1.67878e-24	12	9699212	0.3226
rs11052426	-0.0632942	0.0106978	3.28765e-09	2.02932e+06	0.00371674	12:9924451_TA_T	rs10844682	12	9840926	A	G	-0.109313	0.0106965	1.62151e-24	12	9688330	0.3234
rs17806710	-0.0632947	0.0106975	3.28264e-09	2.03182e+06	0.00372131	12:9924451_TA_T	rs10844682	12	9840964	G	A	-0.109317	0.0106961	1.60925e-24	12	9688368	0.3234
rs10844468	-0.0635075	0.0106932	2.86696e-09	2.31699e+06	0.0042436	12:9924451_TA_T	rs10844682	12	9843395	C	A	-0.109677	0.0106919	1.08917e-24	12	9690799	0.3237
rs10844503	-0.0636793	0.0107039	2.69517e-09	2.46233e+06	0.0045098	12:9924451_TA_T	rs10844682	12	9854256	A	G	-0.109764	0.0107025	1.11364e-24	12	9701660	0.3237
rs10844562	-0.0646219	0.0107218	1.66876e-09	3.92842e+06	0.00719496	12:9924451_TA_T	rs10844682	12	9867272	T	G	-0.110671	0.0107204	5.5243e-25	12	9714676	0.321
rs10844569	-0.0644473	0.0106837	1.61616e-09	4.03912e+06	0.00739772	12:9924451_TA_T	rs10844682	12	9870352	T	C	-0.110188	0.0106823	6.02766e-25	12	9717756	0.3252
rs10772071	-0.0650621	0.0107762	1.56464e-09	4.20153e+06	0.00769518	12:9924451_TA_T	rs10844682	12	9869920	T	C	-0.111118	0.0107748	6.16918e-25	12	9717324	0.32
rs10772074	-0.064611	0.0106818	1.46e-09	4.45773e+06	0.00816441	12:9924451_TA_T	rs10844682	12	9870282	T	C	-0.110384	0.0106804	4.88308e-25	12	9717686	0.3255
rs10772062	-0.064956	0.0107248	1.39017e-09	4.69269e+06	0.00859475	12:9924451_TA_T	rs10844682	12	9865157	C	A	-0.110969	0.0107234	4.25983e-25	12	9712561	0.3203
rs10772070	-0.0652756	0.0107652	1.33127e-09	4.91066e+06	0.00899397	12:9924451_TA_T	rs10844682	12	9869916	G	A	-0.111365	0.0107638	4.35328e-25	12	9717320	0.3206
rs10772072	-0.065298	0.0107545	1.26558e-09	5.15323e+06	0.00943823	12:9924451_TA_T	rs10844682	12	9869931	A	G	-0.111387	0.0107531	3.82421e-25	12	9717335	0.3215
rs10772073	-0.0649291	0.0106867	1.23462e-09	5.24994e+06	0.00961536	12:9924451_TA_T	rs10844682	12	9870024	T	C	-0.110678	0.0106853	3.85019e-25	12	9717428	0.3251
rs10844657	-0.0646131	0.0106301	1.21453e-09	5.30883e+06	0.00972321	12:9924451_TA_T	rs10844682	12	9893213	C	T	-0.113819	0.0106286	9.2651e-27	12	9740617	0.3366
rs11052756	-0.0653902	0.0107569	1.20995e-09	5.38458e+06	0.00986195	12:9924451_TA_T	rs10844682	12	9888855	G	A	-0.112402	0.0107554	1.45467e-25	12	9736259	0.3282
rs12228641	-0.0654831	0.010719	1.00228e-09	6.44732e+06	0.0118084	12:9924451_TA_T	rs10844682	12	9868276	G	A	-0.11145	0.0107176	2.51152e-25	12	9715680	0.321
rs12227655	-0.065517	0.0107188	9.81613e-10	6.57723e+06	0.0120463	12:9924451_TA_T	rs10844682	12	9868248	T	G	-0.111482	0.0107173	2.42693e-25	12	9715652	0.3212
12:9877337_TAAGAG_T	-0.0647612	0.0105531	8.42533e-10	7.52673e+06	0.0137853	12:9924451_TA_T	rs10844682	12	9877337	TAAGAG	T	-0.110758	0.0105517	8.94649e-26	12	9724741	0.3465
rs741199	-0.0648002	0.0105213	7.32269e-10	8.6038e+06	0.015758	12:9924451_TA_T	rs10844682	12	9873365	G	A	-0.110844	0.0105199	5.85836e-26	12	9720769	0.3477
rs771926717	-0.065018	0.0105306	6.6497e-10	9.45678e+06	0.0173203	12:9924451_TA_T	rs10844682	12	9882172	TTAC	T	-0.110933	0.0105292	5.9069e-26	12	9729576	0.3479
rs10844615	-0.0649687	0.0105155	6.47615e-10	9.69086e+06	0.017749	12:9924451_TA_T	rs10844682	12	9878242	A	C	-0.111079	0.0105141	4.34029e-26	12	9725646	0.3479
rs11052717	-0.0650121	0.0105161	6.32287e-10	9.91945e+06	0.0181676	12:9924451_TA_T	rs10844682	12	9878813	T	C	-0.111127	0.0105146	4.15786e-26	12	9726217	0.3479
rs2058560	-0.0650309	0.0105192	6.32503e-10	9.91994e+06	0.0181685	12:9924451_TA_T	rs10844682	12	9873689	C	T	-0.111088	0.0105178	4.47602e-26	12	9721093	0.3479
rs7296241	-0.0651688	0.0105141	5.71004e-10	1.09527e+07	0.0200601	12:9924451_TA_T	rs10844682	12	9877640	T	C	-0.111297	0.0105127	3.42649e-26	12	9725044	0.348
rs10844609	-0.0652341	0.010515	5.50863e-10	1.13451e+07	0.0207788	12:9924451_TA_T	rs10844682	12	9876505	C	T	-0.111315	0.0105136	3.39787e-26	12	9723909	0.3478
rs755211055	-0.0654995	0.0105577	5.50561e-10	1.13895e+07	0.02086	12:9924451_TA_T	rs10844682	12	9888284	CTTGT	C	-0.112254	0.0105562	2.0717e-26	12	9735688	0.3462
rs11052713	-0.0653734	0.0105139	5.04187e-10	1.23639e+07	0.0226446	12:9924451_TA_T	rs10844682	12	9876660	G	A	-0.111462	0.0105125	2.89264e-26	12	9724064	0.3479
rs10844610	-0.0653838	0.0105139	5.01031e-10	1.24399e+07	0.022784	12:9924451_TA_T	rs10844682	12	9876612	T	C	-0.111483	0.0105125	2.83148e-26	12	9724016	0.348
rs2401390	-0.0654872	0.0105248	4.90372e-10	1.27156e+07	0.0232888	12:9924451_TA_T	rs10844682	12	9871814	T	C	-0.111526	0.0105234	3.04767e-26	12	9719218	0.3478
rs10844620	-0.0656495	0.0105193	4.3508e-10	1.42743e+07	0.0261435	12:9924451_TA_T	rs10844682	12	9882506	G	A	-0.111804	0.0105178	2.16135e-26	12	9729910	0.3478
rs10772102	-0.0667729	0.0106934	4.25604e-10	1.47981e+07	0.027103	12:9924451_TA_T	rs10844682	12	9896953	G	A	-0.116801	0.0106918	8.81509e-28	12	9744357	0.329
rs10844632	-0.065778	0.0105278	4.15635e-10	1.49365e+07	0.0273564	12:9924451_TA_T	rs10844682	12	9886905	C	T	-0.112073	0.0105263	1.80199e-26	12	9734309	0.3471
rs12317499	-0.0658414	0.0105263	3.97684e-10	1.55923e+07	0.0285576	12:9924451_TA_T	rs10844682	12	9885360	G	T	-0.112028	0.0105249	1.85619e-26	12	9732764	0.347
rs11052752	-0.0658771	0.0105302	3.94882e-10	1.57023e+07	0.028759	12:9924451_TA_T	rs10844682	12	9887818	C	T	-0.112215	0.0105287	1.60063e-26	12	9735222	0.3472
rs10844636	-0.0658833	0.0105304	3.93788e-10	1.57487e+07	0.0288439	12:9924451_TA_T	rs10844682	12	9888016	G	T	-0.11222	0.010529	1.59612e-26	12	9735420	0.3471
rs10772087	-0.065845	0.0105189	3.85766e-10	1.60506e+07	0.029397	12:9924451_TA_T	rs10844682	12	9883111	C	A	-0.111885	0.0105175	1.98203e-26	12	9730515	0.3476
rs11052877	-0.0651492	0.010399	3.72957e-10	1.64185e+07	0.0300708	12:9924451_TA_T	rs10844682	12	9905690	A	G	-0.118099	0.0103974	6.72738e-30	12	9753094	0.3674
rs10844633	-0.0659689	0.0105291	3.71861e-10	1.6647e+07	0.0304892	12:9924451_TA_T	rs10844682	12	9887386	C	T	-0.112271	0.0105276	1.49302e-26	12	9734790	0.3471
rs10844627	-0.0659582	0.0105268	3.71109e-10	1.66804e+07	0.0305505	12:9924451_TA_T	rs10844682	12	9886377	A	C	-0.112201	0.0105254	1.56563e-26	12	9733781	0.3471
rs10844635	-0.0659805	0.01053	3.70505e-10	1.67072e+07	0.0305996	12:9924451_TA_T	rs10844682	12	9887909	A	G	-0.112312	0.0105285	1.44611e-26	12	9735313	0.3472
rs11052751	-0.0659817	0.0105301	3.7036e-10	1.67131e+07	0.0306102	12:9924451_TA_T	rs10844682	12	9887732	T	C	-0.112306	0.0105286	1.45589e-26	12	9735136	0.3471
rs10844638	-0.0659971	0.0105308	3.68009e-10	1.68236e+07	0.0308128	12:9924451_TA_T	rs10844682	12	9888396	T	C	-0.112327	0.0105294	1.43716e-26	12	9735800	0.3472
rs10844637	-0.0659954	0.0105305	3.67859e-10	1.6825e+07	0.0308153	12:9924451_TA_T	rs10844682	12	9888091	A	G	-0.112324	0.010529	1.4353e-26	12	9735495	0.3472
rs11052750	-0.0659923	0.0105296	3.67275e-10	1.68491e+07	0.0308595	12:9924451_TA_T	rs10844682	12	9887686	T	C	-0.112312	0.0105281	1.43923e-26	12	9735090	0.3471
rs10844626	-0.0659794	0.0105269	3.66431e-10	1.68855e+07	0.0309262	12:9924451_TA_T	rs10844682	12	9886353	T	C	-0.112244	0.0105254	1.49863e-26	12	9733757	0.3471
rs10844640	-0.066259	0.0105694	3.63552e-10	1.70792e+07	0.0312808	12:9924451_TA_T	rs10844682	12	9888887	A	C	-0.112552	0.010568	1.7384e-26	12	9736291	0.3441
rs10772094	-0.0663687	0.0105696	3.40326e-10	1.82118e+07	0.0333552	12:9924451_TA_T	rs10844682	12	9888912	C	T	-0.112672	0.0105681	1.54092e-26	12	9736316	0.3442
rs10844706	-0.0654323	0.0104073	3.23286e-10	1.88801e+07	0.0345792	12:9924451_TA_T	rs10844682	12	9910132	C	A	-0.118258	0.0104056	6.25732e-30	12	9757536	0.3662
rs10844682	-0.067431	0.0106242	2.19645e-10	2.80208e+07	0.0513207	12:9924451_TA_T	rs10844682	12	9899624	T	C	-0.118096	0.0106226	1.03172e-28	12	9747028	0.3377
rs12045440	0.0503029	0.0104739	1.56548e-06	5169.72	0.000623388	rs10917477	rs10917477	1	19765518	T	G	0.0503029	0.0104739	1.56548e-06	1	19439024	0.356
rs10458381	0.0507989	0.0104814	1.25607e-06	6389.57	0.000770483	rs10917477	rs10917477	1	19769243	C	T	0.0507989	0.0104814	1.25607e-06	1	19442749	0.3554
rs12041311	0.0507714	0.0104729	1.2478e-06	6425.31	0.000774793	rs10917477	rs10917477	1	19766248	G	A	0.0507714	0.0104729	1.2478e-06	1	19439754	0.3561
rs12042240	0.0509579	0.0104791	1.15738e-06	6910.03	0.000833243	rs10917477	rs10917477	1	19768571	A	G	0.0509579	0.0104791	1.15738e-06	1	19442077	0.3556
rs12091047	0.051899	0.0104556	6.91449e-07	11308.2	0.0013636	rs10917477	rs10917477	1	19771925	C	T	0.051899	0.0104556	6.91449e-07	1	19445431	0.3615
rs12089835	0.0519822	0.0104583	6.68132e-07	11690.1	0.00140964	rs10917477	rs10917477	1	19771438	C	T	0.0519822	0.0104583	6.68132e-07	1	19444944	0.3617
rs859218	-0.052918	0.0105233	4.93946e-07	15719.3	0.0018955	rs10917477	rs10917477	1	19640676	T	C	-0.052918	0.0105233	4.93946e-07	1	19314182	0.6545
rs859216	-0.0531408	0.0105255	4.44671e-07	17394.7	0.00209754	rs10917477	rs10917477	1	19641921	T	C	-0.0531408	0.0105255	4.44671e-07	1	19315427	0.6549
rs2473808	-0.0548555	0.0106081	2.3275e-07	32676.3	0.00394026	rs10917477	rs10917477	1	19638883	T	C	-0.0548555	0.0106081	2.3275e-07	1	19312389	0.6654
rs67775937	-0.0525777	0.0100455	1.65926e-07	43053.3	0.00519156	rs10917477	rs10917477	1	19820854	T	C	-0.0525777	0.0100455	1.65926e-07	1	19494360	0.5203
rs2088825	0.0526203	0.0100503	1.64384e-07	43462.1	0.00524086	rs10917477	rs10917477	1	19821840	C	T	0.0526203	0.0100503	1.64384e-07	1	19495346	0.4794
rs12083293	-0.0529649	0.0100533	1.37609e-07	51607.7	0.0062231	rs10917477	rs10917477	1	19830373	A	C	-0.0529649	0.0100533	1.37609e-07	1	19503879	0.5197
rs6683419	-0.0530234	0.0100479	1.31258e-07	53988	0.00651012	rs10917477	rs10917477	1	19827780	G	A	-0.0530234	0.0100479	1.31258e-07	1	19501286	0.5202
rs67032849	-0.053056	0.0100519	1.30456e-07	54328.4	0.00655117	rs10917477	rs10917477	1	19829686	T	C	-0.053056	0.0100519	1.30456e-07	1	19503192	0.52
rs12735636	0.0530856	0.0100549	1.29467e-07	54743.7	0.00660125	rs10917477	rs10917477	1	19830555	C	T	0.0530856	0.0100549	1.29467e-07	1	19504061	0.4798
rs2314146	-0.0530993	0.0100469	1.2559e-07	56332.1	0.00679278	rs10917477	rs10917477	1	19824008	A	G	-0.0530993	0.0100469	1.2559e-07	1	19497514	0.5201
rs12077728	-0.0532256	0.0100469	1.17251e-07	60194.5	0.00725853	rs10917477	rs10917477	1	19825657	G	A	-0.0532256	0.0100469	1.17251e-07	1	19499163	0.5201
rs7512774	-0.0533781	0.0100469	1.07888e-07	65229.4	0.00786566	rs10917477	rs10917477	1	19825026	A	G	-0.0533781	0.0100469	1.07888e-07	1	19498532	0.52
rs12742507	0.0534183	0.0100493	1.06286e-07	66192.9	0.00798185	rs10917477	rs10917477	1	19826540	C	T	0.0534183	0.0100493	1.06286e-07	1	19500046	0.4795
rs2088827	-0.0544626	0.0100706	6.37116e-08	108728	0.013111	rs10917477	rs10917477	1	19823746	A	G	-0.0544626	0.0100706	6.37116e-08	1	19497252	0.5188
rs1995311	-0.054684	0.0100342	5.04437e-08	135805	0.0163759	rs10917477	rs10917477	1	19820119	T	G	-0.054684	0.0100342	5.04437e-08	1	19493625	0.5135
rs6426808	0.0578228	0.0100408	8.47118e-09	764749	0.092217	rs10917477	rs10917477	1	19835415	G	A	0.0578228	0.0100408	8.47118e-09	1	19508921	0.5079
rs10917470	0.0585206	0.0100354	5.49549e-09	1.16312e+06	0.140255	rs10917477	rs10917477	1	19845206	G	A	0.0585206	0.0100354	5.49549e-09	1	19518712	0.5085
rs11589372	0.0595928	0.0100388	2.91651e-09	2.15224e+06	0.259527	rs10917477	rs10917477	1	19849050	C	T	0.0595928	0.0100388	2.91651e-09	1	19522556	0.5108
rs10917477	0.0603478	0.0100511	1.92402e-09	3.22767e+06	0.389207	rs10917477	rs10917477	1	19861106	A	G	0.0603478	0.0100511	1.92402e-09	1	19534612	0.4742
rs74724497	0.0601064	0.0119811	5.25477e-07	16684.1	0.00172242	rs10930013	rs10930013	2	162291369	T	G	0.0601064	0.0119811	5.25477e-07	2	161434858	0.2186
rs13024569	0.0528281	0.0103565	3.37926e-07	22316.6	0.00230391	rs10930013	rs10930013	2	162187800	G	A	0.0528281	0.0103565	3.37926e-07	2	161331289	0.3849
rs74953308	0.136086	0.0274826	7.35616e-07	22889.4	0.00236304	rs10930013	rs10930013	2	162538297	C	T	0.136086	0.0274826	7.35616e-07	2	161681787	0.03415
rs67041117	0.0537419	0.0103487	2.06829e-07	35785.9	0.00369444	rs10930013	rs10930013	2	162218343	C	T	0.0537419	0.0103487	2.06829e-07	2	161361832	0.3852
rs146254543	0.141324	0.027795	3.68545e-07	44278.3	0.00457117	rs10930013	rs10930013	2	162517865	G	A	0.141324	0.027795	3.68545e-07	2	161661355	0.0331
rs139349554	0.0743878	0.0141965	1.60693e-07	60563.1	0.00625237	rs10930013	rs10930013	2	161987469	C	CA	0.0743878	0.0141965	1.60693e-07	2	161130958	0.1424
rs139591616	0.146753	0.0283499	2.26092e-07	71005.4	0.00733041	rs10930013	rs10930013	2	162362836	C	T	0.146753	0.0283499	2.26092e-07	2	161506325	0.03221
rs74342949	0.14623	0.0277679	1.39304e-07	111304	0.0114908	rs10930013	rs10930013	2	162377041	A	C	0.14623	0.0277679	1.39304e-07	2	161520531	0.03329
rs141102757	0.129713	0.0244727	1.15597e-07	124407	0.0128435	rs10930013	rs10930013	2	162284820	A	G	0.129713	0.0244727	1.15597e-07	2	161428309	0.04235
rs3769983	0.0548248	0.0100179	4.43211e-08	153673	0.0158648	rs10930013	rs10930013	2	161994383	G	A	0.0548248	0.0100179	4.43211e-08	2	161137872	0.4845
rs116735440	0.13121	0.0238737	3.88524e-08	347376	0.0358622	rs10930013	rs10930013	2	162420906	A	G	0.13121	0.0238737	3.88524e-08	2	161564396	0.04561
rs17705608	0.0571498	0.0101636	1.87686e-08	357705	0.0369285	rs10930013	rs10930013	2	161991197	A	G	0.0571498	0.0101636	1.87686e-08	2	161134686	0.4106
rs1559526	0.0589121	0.0101307	6.05508e-09	1.06783e+06	0.11024	rs10930013	rs10930013	2	162015831	G	A	0.0589121	0.0101307	6.05508e-09	2	161159320	0.4239
rs6432674	0.0585038	0.0100107	5.09192e-09	1.24967e+06	0.129013	rs10930013	rs10930013	2	162025322	G	T	0.0585038	0.0100107	5.09192e-09	2	161168811	0.4967
rs11684253	0.0585522	0.0100108	4.94898e-09	1.28471e+06	0.13263	rs10930013	rs10930013	2	162034536	G	T	0.0585522	0.0100108	4.94898e-09	2	161178025	0.4967
rs7309	0.0591419	0.0100687	4.25767e-09	1.49456e+06	0.154294	rs10930013	rs10930013	2	162092640	G	A	0.0591419	0.0100687	4.25767e-09	2	161236129	0.4961
rs3754970	0.0591944	0.0100753	4.22377e-09	1.50711e+06	0.15559	rs10930013	rs10930013	2	162091836	T	C	0.0591944	0.0100753	4.22377e-09	2	161235325	0.5031
rs10930013	0.0590017	0.0100204	3.90464e-09	1.61847e+06	0.167087	rs10930013	rs10930013	2	162070325	G	A	0.0590017	0.0100204	3.90464e-09	2	161213814	0.497
rs2282085	0.0539713	0.0104585	2.46256e-07	30544.5	0.000827384	rs1107342	rs1107342	9	127025040	A	G	0.0539713	0.0104585	2.46256e-07	9	124262761	0.3494
rs3758213	-0.0527217	0.0101662	2.14908e-07	33924.3	0.000918935	rs1107342	rs1107342	9	127069744	C	T	-0.0527217	0.0101662	2.14908e-07	9	124307465	0.4184
rs10818938	0.0528473	0.0100994	1.67016e-07	42995	0.00116464	rs1107342	rs1107342	9	127049237	G	A	0.0528473	0.0100994	1.67016e-07	9	124286958	0.4273
rs10118498	0.0529533	0.0101145	1.64626e-07	43657.5	0.00118259	rs1107342	rs1107342	9	127060124	C	T	0.0529533	0.0101145	1.64626e-07	9	124297845	0.4266
rs944340	0.0530007	0.0101159	1.6117e-07	44566.1	0.0012072	rs1107342	rs1107342	9	127060431	C	T	0.0530007	0.0101159	1.6117e-07	9	124298152	0.4264
rs10818937	0.0566693	0.0107174	1.23915e-07	60571.1	0.00164074	rs1107342	rs1107342	9	127015440	C	T	0.0566693	0.0107174	1.23915e-07	9	124253161	0.3154
rs35711908	0.0562003	0.0106179	1.20339e-07	61775.6	0.00167337	rs1107342	rs1107342	9	127002663	G	A	0.0562003	0.0106179	1.20339e-07	9	124240384	0.3287
rs10986292	0.0562118	0.0105557	1.00819e-07	72887.6	0.00197437	rs1107342	rs1107342	9	127016876	T	G	0.0562118	0.0105557	1.00819e-07	9	124254597	0.3349
rs777444431	0.0546263	0.0101955	8.4204e-08	83999.7	0.00227537	rs1107342	rs1107342	9	127065637	CTGA	C	0.0546263	0.0101955	8.4204e-08	9	124303358	0.4127
rs10760352	0.0540667	0.0100849	8.26912e-08	84626.2	0.00229234	rs1107342	rs1107342	9	127083725	C	T	0.0540667	0.0100849	8.26912e-08	9	124321446	0.4307
rs7856570	0.0566937	0.0105795	8.37698e-08	87342.1	0.00236591	rs1107342	rs1107342	9	127012883	C	T	0.0566937	0.0105795	8.37698e-08	9	124250604	0.3326
rs34071757	0.056644	0.0105565	8.06036e-08	90472.3	0.0024507	rs1107342	rs1107342	9	127017337	G	A	0.056644	0.0105565	8.06036e-08	9	124255058	0.3345
9:127114872_CTCA_C	-0.0545108	0.0101216	7.22043e-08	96795.7	0.00262199	rs1107342	rs1107342	9	127114872	CTCA	C	-0.0545108	0.0101216	7.22043e-08	9	124352593	0.5757
rs5900609	0.0541737	0.0100551	7.13764e-08	97286.2	0.00263527	rs1107342	rs1107342	9	127141469	A	AT	0.0541737	0.0100551	7.13764e-08	9	124379190	0.4516
rs4838161	0.0543055	0.0100636	6.80611e-08	101941	0.00276136	rs1107342	rs1107342	9	127079253	T	G	0.0543055	0.0100636	6.80611e-08	9	124316974	0.4354
rs2026191	0.0552397	0.0102166	6.41317e-08	109483	0.00296567	rs1107342	rs1107342	9	127062488	T	C	0.0552397	0.0102166	6.41317e-08	9	124300209	0.5871
rs12379417	0.0560176	0.0103651	6.5007e-08	109504	0.00296622	rs1107342	rs1107342	9	127029736	G	A	0.0560176	0.0103651	6.5007e-08	9	124267457	0.3624
rs10123514	0.0547701	0.0101043	5.94477e-08	116615	0.00315885	rs1107342	rs1107342	9	127142878	T	C	0.0547701	0.0101043	5.94477e-08	9	124380599	0.4218
rs10760345	0.0562182	0.0103627	5.79389e-08	122361	0.0033145	rs1107342	rs1107342	9	127037796	A	G	0.0562182	0.0103627	5.79389e-08	9	124275517	0.3624
9:127116450_TA_T	-0.0549776	0.0101198	5.55168e-08	124763	0.00337956	rs1107342	rs1107342	9	127116450	TA	T	-0.0549776	0.0101198	5.55168e-08	9	124354171	0.5759
rs10119911	0.0550078	0.0101067	5.24769e-08	131585	0.00356436	rs1107342	rs1107342	9	127127172	C	T	0.0550078	0.0101067	5.24769e-08	9	124364893	0.4213
rs9695388	0.0552798	0.0101454	5.07306e-08	136442	0.00369592	rs1107342	rs1107342	9	127141727	C	A	0.0552798	0.0101454	5.07306e-08	9	124379448	0.4103
rs6478658	0.0548691	0.0100499	4.7698e-08	143562	0.00388879	rs1107342	rs1107342	9	127127810	A	G	0.0548691	0.0100499	4.7698e-08	9	124365531	0.4482
rs1045774	0.0560731	0.0102685	4.74227e-08	147257	0.00398888	rs1107342	rs1107342	9	127032607	A	G	0.0560731	0.0102685	4.74227e-08	9	124270328	0.3802
rs10818946	0.0552843	0.0101054	4.48063e-08	153289	0.00415226	rs1107342	rs1107342	9	127116102	T	G	0.0552843	0.0101054	4.48063e-08	9	124353823	0.4219
rs17315546	-0.0550285	0.01005	4.36405e-08	156453	0.00423798	rs1107342	rs1107342	9	127148229	C	T	-0.0550285	0.01005	4.36405e-08	9	124385950	0.5435
rs538323199	0.0555092	0.0101342	4.31571e-08	159367	0.00431691	rs1107342	rs1107342	9	127125008	C	CA	0.0555092	0.0101342	4.31571e-08	9	124362729	0.4208
rs7853472	0.0562161	0.010267	4.36538e-08	159513	0.00432086	rs1107342	rs1107342	9	127036667	G	A	0.0562161	0.010267	4.36538e-08	9	124274388	0.3801
rs10818952	0.0554274	0.0101073	4.16037e-08	164714	0.00446176	rs1107342	rs1107342	9	127137803	T	C	0.0554274	0.0101073	4.16037e-08	9	124375524	0.421
rs10116520	0.0564004	0.0102695	3.97295e-08	174764	0.00473397	rs1107342	rs1107342	9	127029630	A	G	0.0564004	0.0102695	3.97295e-08	9	124267351	0.3803
rs10986307	0.0559941	0.0101815	3.8067e-08	180706	0.00489495	rs1107342	rs1107342	9	127062519	C	A	0.0559941	0.0101815	3.8067e-08	9	124300240	0.413
rs10818943	0.058008	0.0105559	3.90065e-08	182436	0.00494179	rs1107342	rs1107342	9	127087740	C	T	0.058008	0.0105559	3.90065e-08	9	124325461	0.3357
rs7875898	0.0558479	0.0101483	3.73028e-08	183734	0.00497695	rs1107342	rs1107342	9	127140523	G	A	0.0558479	0.0101483	3.73028e-08	9	124378244	0.4086
rs1323761	-0.055416	0.0100518	3.52651e-08	192295	0.00520886	rs1107342	rs1107342	9	127116942	C	T	-0.055416	0.0100518	3.52651e-08	9	124354663	0.5538
rs2068165	0.0581177	0.0105562	3.68026e-08	192995	0.00522783	rs1107342	rs1107342	9	127088350	G	A	0.0581177	0.0105562	3.68026e-08	9	124326071	0.3357
rs1330811	-0.0554347	0.0100519	3.49074e-08	194203	0.00526055	rs1107342	rs1107342	9	127117346	G	A	-0.0554347	0.0100519	3.49074e-08	9	124355067	0.5538
rs7861933	-0.055556	0.010059	3.33182e-08	203290	0.00550669	rs1107342	rs1107342	9	127096779	C	A	-0.055556	0.010059	3.33182e-08	9	124334500	0.5549
rs748619416	0.0561849	0.010173	3.33327e-08	205322	0.00556174	rs1107342	rs1107342	9	127144622	GA	G	0.0561849	0.010173	3.33327e-08	9	124382343	0.4072
rs10818951	0.0560163	0.0101413	3.32203e-08	205405	0.005564	rs1107342	rs1107342	9	127131062	A	G	0.0560163	0.0101413	3.32203e-08	9	124368783	0.4092
rs867610	0.0557663	0.0100624	2.98922e-08	225867	0.00611824	rs1107342	rs1107342	9	127086129	T	C	0.0557663	0.0100624	2.98922e-08	9	124323850	0.4411
rs10986324	-0.0557037	0.0100461	2.94291e-08	228964	0.00620215	rs1107342	rs1107342	9	127121825	T	C	-0.0557037	0.0100461	2.94291e-08	9	124359546	0.5508
rs2416	-0.0560857	0.0100563	2.44456e-08	274262	0.00742916	rs1107342	rs1107342	9	127113660	A	G	-0.0560857	0.0100563	2.44456e-08	9	124351381	0.5553
rs10818950	0.0565862	0.0101467	2.44997e-08	275935	0.00747449	rs1107342	rs1107342	9	127130137	A	G	0.0565862	0.0101467	2.44997e-08	9	124367858	0.4088
rs944339	0.0559958	0.01003	2.36637e-08	282349	0.00764824	rs1107342	rs1107342	9	127040978	C	T	0.0559958	0.01003	2.36637e-08	9	124278699	0.4599
rs11793963	-0.0564009	0.0100917	2.2858e-08	293630	0.00795382	rs1107342	rs1107342	9	127133087	T	G	-0.0564009	0.0100917	2.2858e-08	9	124370808	0.4481
rs10818940	0.0591035	0.0105836	2.3448e-08	299218	0.00810519	rs1107342	rs1107342	9	127063459	C	T	0.0591035	0.0105836	2.3448e-08	9	124301180	0.3347
rs7857897	-0.0562891	0.0100485	2.12184e-08	314331	0.00851455	rs1107342	rs1107342	9	127118550	G	A	-0.0562891	0.0100485	2.12184e-08	9	124356271	0.5499
rs6478659	0.056317	0.0100523	2.1143e-08	315528	0.00854699	rs1107342	rs1107342	9	127128274	A	G	0.056317	0.0100523	2.1143e-08	9	124365995	0.4474
rs13300918	-0.0563713	0.0100598	2.09927e-08	317933	0.00861212	rs1107342	rs1107342	9	127145290	A	C	-0.0563713	0.0100598	2.09927e-08	9	124383011	0.5555
rs7858491	0.0569164	0.0101482	2.04048e-08	329432	0.00892361	rs1107342	rs1107342	9	127096301	C	A	0.0569164	0.0101482	2.04048e-08	9	124334022	0.4086
rs7045589	-0.0564852	0.0100578	1.95337e-08	340839	0.0092326	rs1107342	rs1107342	9	127110354	C	T	-0.0564852	0.0100578	1.95337e-08	9	124348075	0.5534
rs927610	0.0569745	0.0101441	1.94826e-08	344394	0.00932889	rs1107342	rs1107342	9	127100824	C	T	0.0569745	0.0101441	1.94826e-08	9	124338545	0.4091
rs10760347	0.0563503	0.0100274	1.91343e-08	346762	0.00939304	rs1107342	rs1107342	9	127052586	G	T	0.0563503	0.0100274	1.91343e-08	9	124290307	0.4578
rs766174471	0.0571018	0.0101555	1.87963e-08	356935	0.00966861	rs1107342	rs1107342	9	127130475	TACCCAA	T	0.0571018	0.0101555	1.87963e-08	9	124368196	0.4096
rs7854989	-0.0565558	0.0100421	1.7828e-08	371846	0.0100725	rs1107342	rs1107342	9	127133584	T	C	-0.0565558	0.0100421	1.7828e-08	9	124371305	0.546
rs3758207	-0.0566324	0.0100486	1.7422e-08	380462	0.0103059	rs1107342	rs1107342	9	127132020	A	G	-0.0566324	0.0100486	1.7422e-08	9	124369741	0.5516
rs1984001	-0.0569963	0.0101022	1.68107e-08	395781	0.0107209	rs1107342	rs1107342	9	127137801	T	C	-0.0569963	0.0101022	1.68107e-08	9	124375522	0.5538
rs3780201	-0.0567482	0.0100552	1.66477e-08	397832	0.0107764	rs1107342	rs1107342	9	127104775	T	C	-0.0567482	0.0100552	1.66477e-08	9	124342496	0.5541
rs4836973	-0.0596283	0.0105495	1.58393e-08	436185	0.0118153	rs1107342	rs1107342	9	127091587	G	A	-0.0596283	0.0105495	1.58393e-08	9	124329308	0.6631
rs7049097	-0.0569238	0.010057	1.5125e-08	436644	0.0118277	rs1107342	rs1107342	9	127110457	G	A	-0.0569238	0.010057	1.5125e-08	9	124348178	0.554
rs7872979	-0.0569449	0.0100551	1.48487e-08	444437	0.0120388	rs1107342	rs1107342	9	127104412	G	A	-0.0569449	0.0100551	1.48487e-08	9	124342133	0.5537
rs912355	-0.0596677	0.0105502	1.55305e-08	444610	0.0120435	rs1107342	rs1107342	9	127090966	T	C	-0.0596677	0.0105502	1.55305e-08	9	124328687	0.6631
rs912353	-0.0574407	0.0101404	1.47412e-08	451054	0.0122181	rs1107342	rs1107342	9	127119356	T	G	-0.0574407	0.0101404	1.47412e-08	9	124357077	0.5909
rs871998	0.0568767	0.0100303	1.42397e-08	461798	0.0125091	rs1107342	rs1107342	9	127057420	T	C	0.0568767	0.0100303	1.42397e-08	9	124295141	0.4575
rs7851278	-0.0570505	0.0100563	1.4021e-08	469889	0.0127283	rs1107342	rs1107342	9	127102939	T	G	-0.0570505	0.0100563	1.4021e-08	9	124340660	0.5547
rs10760351	0.0573157	0.0100743	1.27561e-08	515820	0.0139725	rs1107342	rs1107342	9	127067767	A	C	0.0573157	0.0100743	1.27561e-08	9	124305488	0.4424
rs2274782	0.0592206	0.0103991	1.23513e-08	547834	0.0148397	rs1107342	rs1107342	9	127084074	C	T	0.0592206	0.0103991	1.23513e-08	9	124321795	0.3583
rs748661	-0.0578849	0.0101448	1.15758e-08	570347	0.0154495	rs1107342	rs1107342	9	127095574	A	G	-0.0578849	0.0101448	1.15758e-08	9	124333295	0.5901
rs11791290	-0.0576659	0.010055	9.74863e-09	668239	0.0181012	rs1107342	rs1107342	9	127096347	C	T	-0.0576659	0.010055	9.74863e-09	9	124334068	0.552
rs4838160	0.0575834	0.0100158	8.96234e-09	722423	0.0195689	rs1107342	rs1107342	9	127070221	T	C	0.0575834	0.0100158	8.96234e-09	9	124307942	0.4622
rs10986311	0.0595499	0.0103293	8.15805e-09	813952	0.0220482	rs1107342	rs1107342	9	127071493	T	C	0.0595499	0.0103293	8.15805e-09	9	124309214	0.3668
rs2274783	0.0579601	0.0100209	7.29908e-09	881990	0.0238912	rs1107342	rs1107342	9	127084132	T	C	0.0579601	0.0100209	7.29908e-09	9	124321853	0.4631
rs3758212	0.060266	0.010346	5.71013e-09	1.15219e+06	0.0312104	rs1107342	rs1107342	9	127069753	C	T	0.060266	0.010346	5.71013e-09	9	124307474	0.3651
rs2274780	0.0584213	0.0100114	5.36318e-09	1.18836e+06	0.0321902	rs1107342	rs1107342	9	127075021	T	C	0.0584213	0.0100114	5.36318e-09	9	124312742	0.4663
rs748741	0.0604637	0.0103422	5.02646e-09	1.30352e+06	0.0353097	rs1107342	rs1107342	9	127089775	A	G	0.0604637	0.0103422	5.02646e-09	9	124327496	0.3672
rs1024255	0.0614709	0.0103413	2.77779e-09	2.31808e+06	0.0627919	rs1107342	rs1107342	9	127094481	G	A	0.0614709	0.0103413	2.77779e-09	9	124332202	0.3676
rs12349571	-0.0616432	0.0103353	2.45633e-09	2.61085e+06	0.0707223	rs1107342	rs1107342	9	127093743	A	G	-0.0616432	0.0103353	2.45633e-09	9	124331464	0.6313
rs10986319	-0.0616588	0.0103355	2.43512e-09	2.63297e+06	0.0713215	rs1107342	rs1107342	9	127093823	C	T	-0.0616588	0.0103355	2.43512e-09	9	124331544	0.6313
rs753788	-0.0619477	0.0103355	2.05144e-09	3.1102e+06	0.0842487	rs1107342	rs1107342	9	127095039	C	T	-0.0619477	0.0103355	2.05144e-09	9	124332760	0.6306
rs1107342	0.0614111	0.010216	1.84076e-09	3.41948e+06	0.0926264	rs1107342	rs1107342	9	127073312	T	C	0.0614111	0.010216	1.84076e-09	9	124311033	0.3896
rs12720270	-0.0739228	0.0127836	7.35433e-09	1.08725e+06	0.0100506	rs11085727	rs11085727	19	10475760	G	A	-0.0739228	0.0127836	7.35433e-09	19	10365084	0.1873
rs71297581	-0.073425	0.0125743	5.24288e-09	1.48779e+06	0.0137533	rs11085727	rs11085727	19	10491352	T	TG	-0.073425	0.0125743	5.24288e-09	19	10380676	0.1968
rs34725611	-0.0666233	0.0110701	1.76268e-09	3.8324e+06	0.0354271	rs11085727	rs11085727	19	10477067	A	G	-0.0666233	0.0110701	1.76268e-09	19	10366391	0.2873
rs2304256	-0.0672663	0.0110758	1.25345e-09	5.33998e+06	0.0493633	rs11085727	rs11085727	19	10475652	C	A	-0.0672663	0.0110758	1.25345e-09	19	10364976	0.2868
rs144309607	-0.146555	0.0241474	1.28562e-09	9.17046e+06	0.0847727	rs11085727	rs11085727	19	10492274	C	T	-0.146555	0.0241474	1.28562e-09	19	10381598	0.04378
rs35251378	-0.0684751	0.0110408	5.57579e-10	1.17058e+07	0.10821	rs11085727	rs11085727	19	10459969	G	A	-0.0684751	0.0110408	5.57579e-10	19	10349293	0.2921
rs11085725	-0.070424	0.0110422	1.79773e-10	3.52361e+07	0.325726	rs11085727	rs11085727	19	10462513	C	T	-0.070424	0.0110422	1.79773e-10	19	10351837	0.2919
rs11085727	-0.0705869	0.0110368	1.59901e-10	3.94781e+07	0.36494	rs11085727	rs11085727	19	10466123	C	T	-0.0705869	0.0110368	1.59901e-10	19	10355447	0.2919
rs2254911	-0.110405	0.0196002	1.77244e-08	650884	0.00195402	rs113229608	rs113229608	3	121828837	T	C	-0.110405	0.0196002	1.77244e-08	3	122109990	0.93119
rs112593922	0.119438	0.0211013	1.51154e-08	796776	0.002392	rs113229608	rs113229608	3	121803207	G	T	0.119438	0.0211013	1.51154e-08	3	122084360	0.05794
rs79373789	0.120057	0.0211293	1.33104e-08	901078	0.00270513	rs113229608	rs113229608	3	121802247	C	T	0.120057	0.0211293	1.33104e-08	3	122083400	0.05794
rs112991263	0.119759	0.0210421	1.26001e-08	947337	0.002844	rs113229608	rs113229608	3	121798288	G	A	0.119759	0.0210421	1.26001e-08	3	122079441	0.05832
rs111903554	0.119782	0.0210418	1.25143e-08	953575	0.00286273	rs113229608	rs113229608	3	121797956	C	T	0.119782	0.0210418	1.25143e-08	3	122079109	0.05832
rs17203439	0.119793	0.0210399	1.24397e-08	959015	0.00287906	rs113229608	rs113229608	3	121795506	T	G	0.119793	0.0210399	1.24397e-08	3	122076659	0.05832
rs36226875	0.119867	0.0210399	1.21832e-08	978409	0.00293728	rs113229608	rs113229608	3	121795029	T	C	0.119867	0.0210399	1.21832e-08	3	122076182	0.05832
rs36226551	0.11989	0.0210409	1.21244e-08	982998	0.00295106	rs113229608	rs113229608	3	121796232	A	G	0.11989	0.0210409	1.21244e-08	3	122077385	0.05832
rs17281953	0.119795	0.0209918	1.1516e-08	1.03132e+06	0.00309613	rs113229608	rs113229608	3	121788368	G	A	0.119795	0.0209918	1.1516e-08	3	122069521	0.05884
rs10511408	0.120159	0.0210474	1.13653e-08	1.04622e+06	0.00314086	rs113229608	rs113229608	3	121793508	T	C	0.120159	0.0210474	1.13653e-08	3	122074661	0.05832
rs113455950	0.120376	0.0210396	1.0564e-08	1.12212e+06	0.00336873	rs113229608	rs113229608	3	121789974	A	G	0.120376	0.0210396	1.0564e-08	3	122071127	0.05837
rs113602630	0.121001	0.0208485	6.48155e-09	1.78469e+06	0.00535781	rs113229608	rs113229608	3	121767098	T	C	0.121001	0.0208485	6.48155e-09	3	122048251	0.0606
rs111700762	0.124452	0.0210033	3.11681e-09	3.62776e+06	0.0108909	rs113229608	rs113229608	3	121780807	G	A	0.124452	0.0210033	3.11681e-09	3	122061960	0.05879
rs113136521	0.125242	0.0209952	2.4425e-09	4.58686e+06	0.0137702	rs113229608	rs113229608	3	121768743	C	T	0.125242	0.0209952	2.4425e-09	3	122049896	0.05898
rs111531441	0.125481	0.0209937	2.27183e-09	4.91819e+06	0.0147649	rs113229608	rs113229608	3	121767413	T	C	0.125481	0.0209937	2.27183e-09	3	122048566	0.05903
rs112485093	0.126561	0.0210488	1.82438e-09	6.08527e+06	0.0182686	rs113229608	rs113229608	3	121755812	G	T	0.126561	0.0210488	1.82438e-09	3	122036965	0.05869
rs111262661	0.126675	0.0210494	1.76607e-09	6.2789e+06	0.0188499	rs113229608	rs113229608	3	121755948	G	A	0.126675	0.0210494	1.76607e-09	3	122037101	0.05869
rs77563005	0.126733	0.0210555	1.75518e-09	6.31753e+06	0.0189658	rs113229608	rs113229608	3	121753355	G	A	0.126733	0.0210555	1.75518e-09	3	122034508	0.05826
rs112361410	0.126725	0.0210527	1.75039e-09	6.3337e+06	0.0190144	rs113229608	rs113229608	3	121754819	A	G	0.126725	0.0210527	1.75039e-09	3	122035972	0.05848
rs79871905	0.127859	0.0210814	1.31928e-09	8.32474e+06	0.0249917	rs113229608	rs113229608	3	121747796	C	T	0.127859	0.0210814	1.31928e-09	3	122028949	0.05772
rs111793536	0.131773	0.0206407	1.72347e-10	5.86793e+07	0.176161	rs113229608	rs113229608	3	121738203	G	A	0.131773	0.0206407	1.72347e-10	3	122019356	0.06037
rs112433403	0.132766	0.0207662	1.62288e-10	6.24039e+07	0.187343	rs113229608	rs113229608	3	121734000	G	A	0.132766	0.0207662	1.62288e-10	3	122015153	0.05944
rs78328982	0.132831	0.0207538	1.55043e-10	6.51991e+07	0.195734	rs113229608	rs113229608	3	121734641	G	A	0.132831	0.0207538	1.55043e-10	3	122015794	0.05942
rs113229608	0.132817	0.0206122	1.1668e-10	8.54996e+07	0.256678	rs113229608	rs113229608	3	121743159	C	A	0.132817	0.0206122	1.1668e-10	3	122024312	0.06101
rs113529475	-0.247066	0.0474264	1.89393e-07	87582.6	0.0193792	rs113473633	rs113473633	4	103486373	G	A	-0.247066	0.0474264	1.89393e-07	4	102565216	0.009277
rs113473633	-0.194273	0.0327583	3.02026e-09	4.42832e+06	0.979843	rs113473633	rs113473633	4	103449131	A	G	-0.194273	0.0327583	3.02026e-09	4	102527974	0.02162
rs114378220	0.124095	0.0198419	3.99596e-10	2.54285e+07	0.999527	rs114378220	rs114378220	5	110566360	C	T	0.124095	0.0198419	3.99596e-10	5	111230662	0.0623
3:187777561_TGAA_T	0.196082	0.0467652	2.75412e-05	948.366	0.00199681	rs6780858	rs114558062	3	187777561	TGAA	T	0.188142	0.0467644	5.74125e-05	3	188059773	0.01085
rs9815073	-0.0491241	0.0110055	8.05907e-06	1130.41	0.0023801	rs6780858	rs114558062	3	188115682	C	A	-0.147583	0.0110029	5.06599e-41	3	188397894	0.3285
rs114864053	0.196535	0.0462012	2.10084e-05	1209.71	0.00254707	rs6780858	rs114558062	3	187782777	A	G	0.195281	0.0462003	2.36991e-05	3	188064989	0.01109
rs115005955	0.112295	0.0260344	1.60807e-05	1212.11	0.00255212	rs6780858	rs114558062	3	188404131	A	G	0.0972952	0.026034	0.000186053	3	188686343	0.0392
rs754084101	0.0772651	0.0175862	1.11539e-05	1264.39	0.00266222	rs6780858	rs114558062	3	188034241	TAAG	T	0.117172	0.0175853	2.6821e-11	3	188316453	0.08954
rs77011723	0.215484	0.0476073	6.00317e-06	3757.19	0.00791086	rs6780858	rs114558062	3	187717902	A	G	0.213454	0.0476063	7.33471e-06	3	188000114	0.009794
rs114558062	0.24646	0.0445681	3.20281e-08	461095	0.970848	rs6780858	rs114558062	3	187641130	T	C	0.234581	0.0445668	1.41278e-07	3	187923342	0.01157
rs2071402	0.101766	0.010206	2.03766e-23	1.74174e+20	0.153143	rs11675342	rs11675342	2	1417199	G	A	0.101766	0.010206	2.03766e-23	2	1413427	0.4075
rs11675342	0.102806	0.0101366	3.5955e-24	9.6163e+20	0.845519	rs11675342	rs11675342	2	1407628	C	T	0.102806	0.0101366	3.5955e-24	2	1403856	0.4182
rs9871790	0.0676624	0.011598	5.41313e-09	1.34415e+06	0.000774372	rs11706384	rs11706384	3	39413524	C	T	0.0676624	0.011598	5.41313e-09	3	39372033	0.2514
rs59839417	0.0715679	0.0121806	4.21419e-09	1.78868e+06	0.00103046	rs11706384	rs11706384	3	39290911	G	A	0.0715679	0.0121806	4.21419e-09	3	39249420	0.2119
3:39398232_GA_G	0.0685462	0.0115534	2.97423e-09	2.39474e+06	0.00137962	rs11706384	rs11706384	3	39398232	GA	G	0.0685462	0.0115534	2.97423e-09	3	39356741	0.254
rs56391246	0.102203	0.0165505	6.60649e-10	1.3822e+07	0.00796293	rs11706384	rs11706384	3	39315901	C	T	0.102203	0.0165505	6.60649e-10	3	39274410	0.1004
rs3732378	0.0839539	0.0132024	2.03104e-10	3.64143e+07	0.0209784	rs11706384	rs11706384	3	39307162	G	A	0.0839539	0.0132024	2.03104e-10	3	39265671	0.1723
rs13434061	0.0899922	0.0141462	1.99705e-10	3.91409e+07	0.0225492	rs11706384	rs11706384	3	39335920	T	C	0.0899922	0.0141462	1.99705e-10	3	39294429	0.1452
rs9825782	0.0900449	0.0141477	1.95764e-10	3.99099e+07	0.0229923	rs11706384	rs11706384	3	39334720	C	T	0.0900449	0.0141477	1.95764e-10	3	39293229	0.1452
rs57938373	0.0904972	0.0141551	1.6241e-10	4.78769e+07	0.0275821	rs11706384	rs11706384	3	39336038	C	T	0.0904972	0.0141551	1.6241e-10	3	39294547	0.1449
rs9842265	0.0974803	0.0148881	5.84955e-11	1.34415e+08	0.0774374	rs11706384	rs11706384	3	39337941	G	A	0.0974803	0.0148881	5.84955e-11	3	39296450	0.1296
rs11720041	0.0888428	0.013513	4.87773e-11	1.48733e+08	0.0856857	rs11706384	rs11706384	3	39320000	C	T	0.0888428	0.013513	4.87773e-11	3	39278509	0.1646
rs11714050	0.100466	0.0151097	2.94917e-11	2.64645e+08	0.152463	rs11706384	rs11706384	3	39357107	A	G	0.100466	0.0151097	2.94917e-11	3	39315616	0.1243
rs11706511	0.100334	0.0150859	2.91452e-11	2.67393e+08	0.154046	rs11706384	rs11706384	3	39344438	A	G	0.100334	0.0150859	2.91452e-11	3	39302947	0.1245
rs73056203	0.100672	0.0151061	2.65872e-11	2.92691e+08	0.168621	rs11706384	rs11706384	3	39351690	T	C	0.100672	0.0151061	2.65872e-11	3	39310199	0.1242
rs11706384	0.0795633	0.0117851	1.46662e-11	4.29035e+08	0.247169	rs11706384	rs11706384	3	39296881	G	T	0.0795633	0.0117851	1.46662e-11	3	39255390	0.233
rs56109023	0.0542726	0.0108314	5.42419e-07	14755.1	0.00175306	rs11765986	rs11765986	7	77317477	C	T	0.0542726	0.0108314	5.42419e-07	7	77688160	0.3127
rs11762512	0.0542879	0.0108169	5.19959e-07	15348.4	0.00182354	rs11765986	rs11765986	7	77306025	G	A	0.0542879	0.0108169	5.19959e-07	7	77676708	0.3131
rs17807736	0.0559599	0.0111482	5.17698e-07	15847.3	0.00188282	rs11765986	rs11765986	7	77467459	A	C	0.0559599	0.0111482	5.17698e-07	7	77838142	0.2829
rs11761324	0.055956	0.0111473	5.17531e-07	15851	0.00188326	rs11765986	rs11765986	7	77432914	A	G	0.055956	0.0111473	5.17531e-07	7	77803597	0.2829
rs12537271	0.0532671	0.0105812	4.80012e-07	16240.3	0.00192951	rs11765986	rs11765986	7	77300726	C	T	0.0532671	0.0105812	4.80012e-07	7	77671409	0.341
rs1045463	0.0560942	0.0111507	4.89007e-07	16743.6	0.0019893	rs11765986	rs11765986	7	77423152	C	T	0.0560942	0.0111507	4.89007e-07	7	77793835	0.2824
rs11768004	0.0561759	0.0111614	4.82727e-07	16967.9	0.00201596	rs11765986	rs11765986	7	77442119	G	T	0.0561759	0.0111614	4.82727e-07	7	77812802	0.2821
rs17807580	0.056143	0.0111503	4.7755e-07	17129.1	0.00203511	rs11765986	rs11765986	7	77458778	C	T	0.056143	0.0111503	4.7755e-07	7	77829461	0.2827
rs11767942	0.0549845	0.0108942	4.48474e-07	17810.8	0.0021161	rs11765986	rs11765986	7	77219239	T	G	0.0549845	0.0108942	4.48474e-07	7	77589922	0.3036
rs56364559	0.0563388	0.0111672	4.53512e-07	18026.4	0.00214171	rs11765986	rs11765986	7	77480561	C	A	0.0563388	0.0111672	4.53512e-07	7	77851244	0.2817
rs111993570	-0.0573643	0.0113692	4.5211e-07	18379.6	0.00218368	rs11765986	rs11765986	7	77559792	T	TC	-0.0573643	0.0113692	4.5211e-07	7	77930475	0.7335
rs62460744	0.0563166	0.0111512	4.41222e-07	18484.6	0.00219616	rs11765986	rs11765986	7	77448680	C	T	0.0563166	0.0111512	4.41222e-07	7	77819363	0.2826
rs62460739	0.056349	0.011151	4.34284e-07	18768.1	0.00222984	rs11765986	rs11765986	7	77406747	G	A	0.056349	0.011151	4.34284e-07	7	77777430	0.2838
rs11772392	0.0564002	0.0111498	4.22754e-07	19258.3	0.00228807	rs11765986	rs11765986	7	77463843	C	T	0.0564002	0.0111498	4.22754e-07	7	77834526	0.2827
rs10215453	0.0563869	0.0111449	4.20478e-07	19350.7	0.00229906	rs11765986	rs11765986	7	77488678	A	G	0.0563869	0.0111449	4.20478e-07	7	77859361	0.2834
rs848494	-0.0562795	0.011121	4.17851e-07	19429.4	0.00230841	rs11765986	rs11765986	7	77537964	G	A	-0.0562795	0.011121	4.17851e-07	7	77908647	0.7145
rs11765656	0.0564749	0.0111521	4.10434e-07	19817.8	0.00235455	rs11765986	rs11765986	7	77456990	C	T	0.0564749	0.0111521	4.10434e-07	7	77827673	0.2825
rs17807802	0.0565059	0.011152	4.04411e-07	20101.5	0.00238826	rs11765986	rs11765986	7	77469486	C	T	0.0565059	0.011152	4.04411e-07	7	77840169	0.2826
7:77446921_TC_T	0.0566669	0.0111553	3.77781e-07	21468.6	0.00255068	rs11765986	rs11765986	7	77446921	TC	T	0.0566669	0.0111553	3.77781e-07	7	77817604	0.2824
rs73138439	0.0566428	0.0111491	3.76489e-07	21528.5	0.0025578	rs11765986	rs11765986	7	77516344	C	A	0.0566428	0.0111491	3.76489e-07	7	77887027	0.2829
rs848492	-0.056852	0.0111747	3.62706e-07	22362	0.00265682	rs11765986	rs11765986	7	77557718	G	A	-0.056852	0.0111747	3.62706e-07	7	77928401	0.7191
rs55759218	0.0567878	0.0111525	3.5445e-07	22821.3	0.0027114	rs11765986	rs11765986	7	77453357	G	A	0.0567878	0.0111525	3.5445e-07	7	77824040	0.2825
rs10953297	0.0542407	0.0105875	3.00535e-07	25499.5	0.0030296	rs11765986	rs11765986	7	77307664	C	T	0.0542407	0.0105875	3.00535e-07	7	77678347	0.342
rs73136294	0.057072	0.0111407	3.00984e-07	26684.6	0.0031704	rs11765986	rs11765986	7	77406488	C	A	0.057072	0.0111407	3.00984e-07	7	77777171	0.2843
rs848446	-0.0564807	0.0110148	2.93294e-07	27074.3	0.00321669	rs11765986	rs11765986	7	77573156	A	G	-0.0564807	0.0110148	2.93294e-07	7	77943839	0.7059
rs848445	-0.0566074	0.011027	2.84393e-07	27918.1	0.00331694	rs11765986	rs11765986	7	77572461	T	C	-0.0566074	0.011027	2.84393e-07	7	77943144	0.7067
rs848487	-0.0564256	0.0109903	2.83443e-07	27922.4	0.00331746	rs11765986	rs11765986	7	77554414	C	T	-0.0564256	0.0109903	2.83443e-07	7	77925097	0.7031
rs11770844	0.0562025	0.0109419	2.79949e-07	28143.5	0.00334373	rs11765986	rs11765986	7	77228314	A	G	0.0562025	0.0109419	2.79949e-07	7	77598997	0.3005
rs55688853	0.0562527	0.0109415	2.72947e-07	28837.5	0.00342618	rs11765986	rs11765986	7	77223621	A	G	0.0562527	0.0109415	2.72947e-07	7	77594304	0.3002
rs76404265	0.0563514	0.0109257	2.50017e-07	31338.9	0.00372337	rs11765986	rs11765986	7	77216702	A	AT	0.0563514	0.0109257	2.50017e-07	7	77587385	0.3023
rs56265941	0.0564901	0.0109367	2.40181e-07	32604	0.00387368	rs11765986	rs11765986	7	77222938	C	A	0.0564901	0.0109367	2.40181e-07	7	77593621	0.3005
rs62473722	0.0563793	0.0109106	2.37412e-07	32898.2	0.00390863	rs11765986	rs11765986	7	77263859	C	T	0.0563793	0.0109106	2.37412e-07	7	77634542	0.3025
rs62473661	0.0565753	0.0109421	2.3357e-07	33507.7	0.00398105	rs11765986	rs11765986	7	77205514	A	G	0.0565753	0.0109421	2.3357e-07	7	77576197	0.3002
rs2471604	0.0570473	0.0109911	2.09911e-07	37291.2	0.00443057	rs11765986	rs11765986	7	77525387	A	C	0.0570473	0.0109911	2.09911e-07	7	77896070	0.2967
rs2960455	0.0570927	0.0109888	2.04126e-07	38301.7	0.00455063	rs11765986	rs11765986	7	77521947	A	G	0.0570927	0.0109888	2.04126e-07	7	77892630	0.2969
rs11761228	0.0571671	0.0110015	2.03316e-07	38489.5	0.00457294	rs11765986	rs11765986	7	77462498	T	C	0.0571671	0.0110015	2.03316e-07	7	77833181	0.2952
rs62460740	0.0578967	0.0111439	2.04302e-07	38763.7	0.00460552	rs11765986	rs11765986	7	77409439	G	A	0.0578967	0.0111439	2.04302e-07	7	77780122	0.284
rs10953356	0.0571991	0.0110011	1.99941e-07	39114	0.00464713	rs11765986	rs11765986	7	77449598	A	G	0.0571991	0.0110011	1.99941e-07	7	77820281	0.2954
rs62473663	0.0569321	0.0109454	1.97717e-07	39354.4	0.00467569	rs11765986	rs11765986	7	77216415	C	T	0.0569321	0.0109454	1.97717e-07	7	77587098	0.3
rs12531933	0.0553293	0.0106241	1.9101e-07	39586.9	0.00470332	rs11765986	rs11765986	7	77300488	G	A	0.0553293	0.0106241	1.9101e-07	7	77671171	0.3389
rs68153348	0.0570826	0.0109453	1.83537e-07	42280	0.00502329	rs11765986	rs11765986	7	77218334	C	T	0.0570826	0.0109453	1.83537e-07	7	77589017	0.3
rs62477773	0.0572199	0.0109595	1.7794e-07	43613.2	0.00518168	rs11765986	rs11765986	7	77180625	G	A	0.0572199	0.0109595	1.7794e-07	7	77551308	0.2987
rs6955503	0.0571608	0.0109418	1.75033e-07	44245.6	0.00525681	rs11765986	rs11765986	7	77227241	C	T	0.0571608	0.0109418	1.75033e-07	7	77597924	0.3002
rs4291201	0.05746	0.0109893	1.70686e-07	45511.4	0.0054072	rs11765986	rs11765986	7	77496555	A	G	0.05746	0.0109893	1.70686e-07	7	77867238	0.2966
rs62462679	0.0574911	0.0109948	1.70474e-07	45586.6	0.00541615	rs11765986	rs11765986	7	77485740	A	G	0.0574911	0.0109948	1.70474e-07	7	77856423	0.2957
rs55641721	0.0573049	0.0109562	1.69189e-07	45773	0.00543829	rs11765986	rs11765986	7	77188901	C	T	0.0573049	0.0109562	1.69189e-07	7	77559584	0.2988
rs55708205	0.0574149	0.0109514	1.58234e-07	48804.7	0.00579848	rs11765986	rs11765986	7	77190070	T	C	0.0574149	0.0109514	1.58234e-07	7	77560753	0.2991
rs62462681	0.0576459	0.0109933	1.57375e-07	49233.4	0.00584941	rs11765986	rs11765986	7	77493019	T	C	0.0576459	0.0109933	1.57375e-07	7	77863702	0.2958
7:77183225_CAT_C	0.0579207	0.0109909	1.36515e-07	56457	0.00670765	rs11765986	rs11765986	7	77183225	CAT	C	0.0579207	0.0109909	1.36515e-07	7	77553908	0.2959
rs848476	-0.0578789	0.0109745	1.33535e-07	57593.1	0.00684263	rs11765986	rs11765986	7	77541673	G	A	-0.0578789	0.0109745	1.33535e-07	7	77912356	0.7015
rs11761707	0.0577955	0.0109441	1.28498e-07	59617.7	0.00708317	rs11765986	rs11765986	7	77238184	A	G	0.0577955	0.0109441	1.28498e-07	7	77608867	0.2999
rs79752319	0.0580813	0.0109802	1.22545e-07	62596.8	0.00743713	rs11765986	rs11765986	7	77262063	C	T	0.0580813	0.0109802	1.22545e-07	7	77632746	0.2977
rs76629007	0.0581023	0.0109798	1.21163e-07	63283.4	0.0075187	rs11765986	rs11765986	7	77262062	T	C	0.0581023	0.0109798	1.21163e-07	7	77632745	0.2979
rs11763798	0.0579496	0.01094	1.17682e-07	64872.4	0.00770749	rs11765986	rs11765986	7	77234640	T	C	0.0579496	0.01094	1.17682e-07	7	77605323	0.3002
7:77500983_GC_G	0.0582685	0.010999	1.17335e-07	65378.5	0.00776761	rs11765986	rs11765986	7	77500983	GC	G	0.0582685	0.010999	1.17335e-07	7	77871666	0.2954
7:77196022_CAG_C	0.0584612	0.0109882	1.03555e-07	73687.1	0.00875476	rs11765986	rs11765986	7	77196022	CAG	C	0.0584612	0.0109882	1.03555e-07	7	77566705	0.2975
rs12113982	0.0584408	0.010982	1.02909e-07	74095.4	0.00880327	rs11765986	rs11765986	7	77176390	A	G	0.0584408	0.010982	1.02909e-07	7	77547073	0.2966
rs56052251	0.0584279	0.0109536	9.60025e-08	79046.4	0.0093915	rs11765986	rs11765986	7	77255864	C	A	0.0584279	0.0109536	9.60025e-08	7	77626547	0.2994
rs11764525	0.0586025	0.0109539	8.79806e-08	85994.3	0.010217	rs11765986	rs11765986	7	77277925	G	T	0.0586025	0.0109539	8.79806e-08	7	77648608	0.2992
rs17467232	0.058648	0.0109523	8.56316e-08	88259.3	0.0104861	rs11765986	rs11765986	7	77255941	T	C	0.058648	0.0109523	8.56316e-08	7	77626624	0.2995
rs35392227	0.0587129	0.0109529	8.29861e-08	90978	0.0108091	rs11765986	rs11765986	7	77277769	G	A	0.0587129	0.0109529	8.29861e-08	7	77648452	0.2992
rs11772147	0.0589069	0.0109889	8.2964e-08	91274.5	0.0108443	rs11765986	rs11765986	7	77226464	G	A	0.0589069	0.0109889	8.2964e-08	7	77597147	0.2969
rs11767186	0.0587933	0.0109467	7.83597e-08	96109.6	0.0114188	rs11765986	rs11765986	7	77257999	C	T	0.0587933	0.0109467	7.83597e-08	7	77628682	0.2997
rs55860308	0.0590451	0.0109505	6.96861e-08	107672	0.0127925	rs11765986	rs11765986	7	77245974	G	T	0.0590451	0.0109505	6.96861e-08	7	77616657	0.2994
rs56100966	0.0591385	0.0109627	6.87153e-08	109251	0.0129801	rs11765986	rs11765986	7	77290550	C	T	0.0591385	0.0109627	6.87153e-08	7	77661233	0.2983
rs1130039	0.0591505	0.0109626	6.82736e-08	109933	0.0130611	rs11765986	rs11765986	7	77287127	A	G	0.0591505	0.0109626	6.82736e-08	7	77657810	0.2982
rs6966257	0.0592134	0.0109562	6.49706e-08	115265	0.0136946	rs11765986	rs11765986	7	77285468	A	G	0.0592134	0.0109562	6.49706e-08	7	77656151	0.2985
rs56198418	0.0595167	0.0109573	5.58219e-08	133477	0.0158585	rs11765986	rs11765986	7	77288458	G	A	0.0595167	0.0109573	5.58219e-08	7	77659141	0.2985
7:77201858_TTTG_T	0.0598045	0.0110085	5.55512e-08	134676	0.0160008	rs11765986	rs11765986	7	77201858	TTTG	T	0.0598045	0.0110085	5.55512e-08	7	77572541	0.2953
rs11769259	0.0595615	0.0109553	5.4253e-08	137182	0.0162986	rs11765986	rs11765986	7	77295330	C	T	0.0595615	0.0109553	5.4253e-08	7	77666013	0.2985
rs796674754	0.0597249	0.0109755	5.27924e-08	141085	0.0167622	rs11765986	rs11765986	7	77286701	G	GT	0.0597249	0.0109755	5.27924e-08	7	77657384	0.2976
rs55689723	0.0596142	0.0109513	5.2219e-08	142295	0.016906	rs11765986	rs11765986	7	77246256	C	T	0.0596142	0.0109513	5.2219e-08	7	77616939	0.2993
rs17156247	0.0597287	0.010953	4.94766e-08	149931	0.0178133	rs11765986	rs11765986	7	77297541	C	T	0.0597287	0.010953	4.94766e-08	7	77668224	0.2986
rs17156320	0.0599414	0.0109536	4.44167e-08	166416	0.0197719	rs11765986	rs11765986	7	77300110	C	T	0.0599414	0.0109536	4.44167e-08	7	77670793	0.2986
rs62460677	0.0602858	0.0109895	4.1173e-08	179607	0.0213391	rs11765986	rs11765986	7	77310120	T	C	0.0602858	0.0109895	4.1173e-08	7	77680803	0.2967
rs11489585	0.0603641	0.0109933	3.99734e-08	184873	0.0219647	rs11765986	rs11765986	7	77314852	A	G	0.0603641	0.0109933	3.99734e-08	7	77685535	0.2967
rs56215603	0.0607912	0.0109909	3.18349e-08	230351	0.0273679	rs11765986	rs11765986	7	77318182	T	C	0.0607912	0.0109909	3.18349e-08	7	77688865	0.2964
rs11764879	0.0613737	0.0110211	2.56613e-08	284468	0.0337977	rs11765986	rs11765986	7	77333267	G	A	0.0613737	0.0110211	2.56613e-08	7	77703950	0.2935
rs67745553	0.0613802	0.0109696	2.20026e-08	328731	0.0390566	rs11765986	rs11765986	7	77304098	A	G	0.0613802	0.0109696	2.20026e-08	7	77674781	0.2972
rs62460675	0.0614839	0.0109567	2.00566e-08	359175	0.0426735	rs11765986	rs11765986	7	77307344	C	A	0.0614839	0.0109567	2.00566e-08	7	77678027	0.2988
rs11768148	0.0622266	0.0110292	1.68082e-08	428720	0.0509362	rs11765986	rs11765986	7	77345294	A	G	0.0622266	0.0110292	1.68082e-08	7	77715977	0.2925
7:77311649_TC_T	0.0622958	0.0110239	1.59562e-08	450676	0.0535447	rs11765986	rs11765986	7	77311649	TC	T	0.0622958	0.0110239	1.59562e-08	7	77682332	0.2951
rs11770446	0.0623785	0.0110293	1.55195e-08	463149	0.0550267	rs11765986	rs11765986	7	77358072	A	G	0.0623785	0.0110293	1.55195e-08	7	77728755	0.2928
rs55869229	0.0624671	0.0110362	1.51199e-08	475268	0.0564665	rs11765986	rs11765986	7	77350465	G	T	0.0624671	0.0110362	1.51199e-08	7	77721148	0.292
rs17385959	0.0625061	0.0110285	1.44739e-08	495484	0.0588685	rs11765986	rs11765986	7	77379756	G	A	0.0625061	0.0110285	1.44739e-08	7	77750439	0.2926
rs11765986	0.0627196	0.0110366	1.32451e-08	540299	0.0641929	rs11765986	rs11765986	7	77357274	C	T	0.0627196	0.0110366	1.32451e-08	7	77727957	0.2921
rs57494285	-0.0457922	0.0100642	5.36471e-06	1532.24	0.000529472	rs11783023	rs11783023	8	141639503	G	GT	-0.0457922	0.0100642	5.36471e-06	8	140629404	0.5257
rs80206530	-0.0459009	0.010046	4.89898e-06	1668.23	0.000576463	rs11783023	rs11783023	8	141607050	C	T	-0.0459009	0.010046	4.89898e-06	8	140596951	0.4879
rs11776968	-0.0460272	0.0100616	4.77255e-06	1712.93	0.00059191	rs11783023	rs11783023	8	141640382	G	T	-0.0460272	0.0100616	4.77255e-06	8	140630283	0.5232
rs13259761	-0.0460482	0.0100406	4.51398e-06	1803.01	0.000623035	rs11783023	rs11783023	8	141629306	C	T	-0.0460482	0.0100406	4.51398e-06	8	140619207	0.5198
rs10659384	-0.0470644	0.0100821	3.03963e-06	2641.88	0.000912909	rs11783023	rs11783023	8	141634105	C	CAGG	-0.0470644	0.0100821	3.03963e-06	8	140624006	0.5259
rs13261055	-0.0478422	0.0100826	2.08493e-06	3790.53	0.00130983	rs11783023	rs11783023	8	141629397	A	G	-0.0478422	0.0100826	2.08493e-06	8	140619298	0.5349
rs28670103	-0.047721	0.0100254	1.93591e-06	4047.96	0.00139878	rs11783023	rs11783023	8	141605673	T	C	-0.047721	0.0100254	1.93591e-06	8	140595574	0.4958
rs13277721	-0.048183	0.0100366	1.58085e-06	4920.87	0.00170042	rs11783023	rs11783023	8	141631393	G	A	-0.048183	0.0100366	1.58085e-06	8	140621294	0.5093
rs6998901	-0.048181	0.0100234	1.53311e-06	5061.44	0.001749	rs11783023	rs11783023	8	141622890	T	C	-0.048181	0.0100234	1.53311e-06	8	140612791	0.513
rs10087629	-0.0483536	0.0100131	1.37185e-06	5625.35	0.00194386	rs11783023	rs11783023	8	141625045	G	A	-0.0483536	0.0100131	1.37185e-06	8	140614946	0.4926
rs10481413	-0.048669	0.0100175	1.18353e-06	6484.31	0.00224067	rs11783023	rs11783023	8	141613515	C	T	-0.048669	0.0100175	1.18353e-06	8	140603416	0.4989
rs4961278	-0.0537011	0.0110823	1.26179e-06	6700.02	0.00231521	rs11783023	rs11783023	8	141642392	G	A	-0.0537011	0.0110823	1.26179e-06	8	140632293	0.7126
rs11785001	-0.0545049	0.0111108	9.31401e-07	8986.79	0.00310541	rs11783023	rs11783023	8	141641304	C	T	-0.0545049	0.0111108	9.31401e-07	8	140631205	0.7152
rs61554893	-0.0497497	0.0100711	7.81868e-07	9703.46	0.00335306	rs11783023	rs11783023	8	141610141	A	AAT	-0.0497497	0.0100711	7.81868e-07	8	140600042	0.509
rs6987810	-0.0538517	0.010769	5.71429e-07	13959.5	0.00482376	rs11783023	rs11783023	8	141642931	C	T	-0.0538517	0.010769	5.71429e-07	8	140632832	0.6841
rs11410105	-0.0506281	0.0100718	4.98927e-07	14945.7	0.00516453	rs11783023	rs11783023	8	141623958	A	AC	-0.0506281	0.0100718	4.98927e-07	8	140613859	0.4825
rs11166985	-0.0542416	0.0107732	4.78205e-07	16572.8	0.00572679	rs11783023	rs11783023	8	141644176	A	G	-0.0542416	0.0107732	4.78205e-07	8	140634077	0.6849
rs7001653	-0.0506981	0.0100206	4.20585e-07	17531.8	0.00605815	rs11783023	rs11783023	8	141621038	G	A	-0.0506981	0.0100206	4.20585e-07	8	140610939	0.4778
rs4961225	-0.0585548	0.011123	1.4073e-07	55427	0.019153	rs11783023	rs11783023	8	141642235	A	G	-0.0585548	0.011123	1.4073e-07	8	140632136	0.7174
rs13248602	-0.0593275	0.0111488	1.02962e-07	75082.4	0.025945	rs11783023	rs11783023	8	141640734	A	G	-0.0593275	0.0111488	1.02962e-07	8	140630635	0.7209
rs10108278	-0.0581166	0.0108977	9.66516e-08	78168.4	0.0270113	rs11783023	rs11783023	8	141660770	G	A	-0.0581166	0.0108977	9.66516e-08	8	140650671	0.6976
rs12679974	-0.0588214	0.0109982	8.87845e-08	85556.7	0.0295644	rs11783023	rs11783023	8	141654803	T	C	-0.0588214	0.0109982	8.87845e-08	8	140644704	0.7069
rs10088596	-0.0615163	0.0111703	3.64745e-08	204932	0.0708148	rs11783023	rs11783023	8	141640294	T	C	-0.0615163	0.0111703	3.64745e-08	8	140630195	0.721
rs11994438	-0.0608242	0.010937	2.67768e-08	271110	0.0936829	rs11783023	rs11783023	8	141652408	G	A	-0.0608242	0.010937	2.67768e-08	8	140642309	0.7034
rs7823699	-0.0641657	0.0115057	2.44878e-08	309385	0.106909	rs11783023	rs11783023	8	141635061	A	G	-0.0641657	0.0115057	2.44878e-08	8	140624962	0.7459
rs7004365	-0.06279	0.0111695	1.89221e-08	386641	0.133605	rs11783023	rs11783023	8	141639628	G	A	-0.06279	0.0111695	1.89221e-08	8	140629529	0.7236
rs199562934	-0.0637551	0.0112325	1.3791e-08	527842	0.182397	rs11783023	rs11783023	8	141639031	CA	C	-0.0637551	0.0112325	1.3791e-08	8	140628932	0.7276
rs11783023	-0.0639456	0.0111453	9.61246e-09	743589	0.256949	rs11783023	rs11783023	8	141639262	C	T	-0.0639456	0.0111453	9.61246e-09	8	140629163	0.7222
rs11904379	0.0515932	0.0102693	5.0604e-07	15013	0.00875683	rs11893621	rs11893621	2	62530788	G	T	0.0515932	0.0102693	5.0604e-07	2	62303653	0.6138
rs11888817	0.053949	0.0104329	2.32785e-07	32172.7	0.0187658	rs11893621	rs11893621	2	62530980	T	C	0.053949	0.0104329	2.32785e-07	2	62303845	0.64
rs6723921	0.0539723	0.0102707	1.48037e-07	49058.8	0.0286151	rs11893621	rs11893621	2	62531732	A	G	0.0539723	0.0102707	1.48037e-07	2	62304597	0.6119
rs11125915	0.0549349	0.01045	1.46468e-07	50364	0.0293764	rs11893621	rs11893621	2	62535988	A	C	0.0549349	0.01045	1.46468e-07	2	62308853	0.6405
rs6705658	0.0555738	0.0104494	1.0471e-07	69620.5	0.0406084	rs11893621	rs11893621	2	62539316	C	T	0.0555738	0.0104494	1.0471e-07	2	62312181	0.6397
rs12616639	0.054601	0.0102598	1.02713e-07	69738.6	0.0406773	rs11893621	rs11893621	2	62529925	A	G	0.054601	0.0102598	1.02713e-07	2	62302790	0.6103
rs10195033	0.0566843	0.0102749	3.45304e-08	200254	0.116805	rs11893621	rs11893621	2	62541900	T	C	0.0566843	0.0102749	3.45304e-08	2	62314765	0.6128
rs10194846	0.0568659	0.0102721	3.09577e-08	222517	0.12979	rs11893621	rs11893621	2	62541752	T	C	0.0568659	0.0102721	3.09577e-08	2	62314617	0.6128
rs4672502	0.0572078	0.0102792	2.6155e-08	262112	0.152885	rs11893621	rs11893621	2	62545177	G	A	0.0572078	0.0102792	2.6155e-08	2	62318042	0.6118
rs7583027	0.0587081	0.0104546	1.95955e-08	352044	0.205341	rs11893621	rs11893621	2	62544391	A	C	0.0587081	0.0104546	1.95955e-08	2	62317256	0.6402
rs11893621	0.057883	0.0102735	1.75863e-08	384740	0.224412	rs11893621	rs11893621	2	62544350	T	C	0.057883	0.0102735	1.75863e-08	2	62317215	0.6116
1:236512999_CA_C	0.0661457	0.014131	2.85615e-06	3822.15	0.00225587	rs12117927	rs12117927	1	236512999	CA	C	0.0661457	0.014131	2.85615e-06	1	236349699	0.1463
rs6673215	0.0514309	0.0108219	2.00922e-06	4196.16	0.00247662	rs12117927	rs12117927	1	236626662	T	C	0.0514309	0.0108219	2.00922e-06	1	236463362	0.5718
rs12117927	0.0604514	0.0102635	3.86362e-09	1.67117e+06	0.986344	rs12117927	rs12117927	1	236629134	C	A	0.0604514	0.0102635	3.86362e-09	1	236465834	0.4829
rs2230326	0.091845	0.0134464	8.46581e-12	8.16541e+08	0.148123	rs12325861	rs12325861	17	40280291	G	A	0.091845	0.0134464	8.46581e-12	17	42128273	0.1654
rs11079035	0.0923978	0.0134397	6.2002e-12	1.10601e+09	0.200634	rs12325861	rs12325861	17	40289012	G	A	0.0923978	0.0134397	6.2002e-12	17	42136994	0.1655
rs731151	0.0925599	0.0134487	5.88354e-12	1.16466e+09	0.211274	rs12325861	rs12325861	17	40279903	G	A	0.0925599	0.0134487	5.88354e-12	17	42127885	0.1652
rs9902341	0.0925564	0.0134476	5.87105e-12	1.16701e+09	0.211699	rs12325861	rs12325861	17	40278522	C	T	0.0925564	0.0134476	5.87105e-12	17	42126504	0.1653
rs12325861	0.0926592	0.0134414	5.44154e-12	1.25635e+09	0.227906	rs12325861	rs12325861	17	40289412	T	C	0.0926592	0.0134414	5.44154e-12	17	42137394	0.1655
rs76663765	-0.0742956	0.0110456	1.74062e-11	3.43532e+08	0.00110222	rs12582330	rs12582330	12	103922646	C	T	-0.0742956	0.0110456	1.74062e-11	12	103528868	0.2847
rs76376778	-0.074796	0.0110851	1.50461e-11	3.9726e+08	0.00127461	rs12582330	rs12582330	12	103926243	T	G	-0.074796	0.0110851	1.50461e-11	12	103532465	0.2824
rs7979144	-0.0748316	0.0110826	1.45638e-11	4.10022e+08	0.00131555	rs12582330	rs12582330	12	103927859	A	G	-0.0748316	0.0110826	1.45638e-11	12	103534081	0.2824
rs78774149	-0.0750665	0.0110841	1.26596e-11	4.70195e+08	0.00150862	rs12582330	rs12582330	12	103928539	C	T	-0.0750665	0.0110841	1.26596e-11	12	103534761	0.2822
rs7307128	-0.0755395	0.0111015	1.01435e-11	5.84576e+08	0.00187561	rs12582330	rs12582330	12	103933648	C	T	-0.0755395	0.0111015	1.01435e-11	12	103539870	0.2817
rs1320343	-0.07415	0.0107822	6.10942e-12	9.35579e+08	0.0030018	rs12582330	rs12582330	12	103887795	T	C	-0.07415	0.0107822	6.10942e-12	12	103494017	0.6884
rs1320344	-0.0744868	0.0107781	4.81529e-12	1.18025e+09	0.00378682	rs12582330	rs12582330	12	103887477	A	G	-0.0744868	0.0107781	4.81529e-12	12	103493699	0.6882
rs12582330	-0.0866199	0.011294	1.72612e-14	3.0446e+11	0.976859	rs12582330	rs12582330	12	103892941	G	T	-0.0866199	0.011294	1.72612e-14	12	103499163	0.7291
rs1968178	0.0572468	0.0121933	2.6667e-06	3573.08	0.00197287	rs12623702	rs12623702	2	202884109	C	T	0.0572468	0.0121933	2.6667e-06	2	202019386	0.2096
rs150201912	0.142431	0.0310908	4.62507e-06	4325.83	0.0023885	rs12623702	rs12623702	2	203096448	A	C	0.142431	0.0310908	4.62507e-06	2	202231725	0.02519
rs13035955	0.0579288	0.0122041	2.06797e-06	4560.66	0.00251816	rs12623702	rs12623702	2	202882110	T	G	0.0579288	0.0122041	2.06797e-06	2	202017387	0.2087
rs13010829	0.0579261	0.0122011	2.05839e-06	4579.96	0.00252882	rs12623702	rs12623702	2	202882498	G	A	0.0579261	0.0122011	2.05839e-06	2	202017775	0.2091
2:202881887_TAAA_T	0.0584559	0.012248	1.81778e-06	5176.69	0.0028583	rs12623702	rs12623702	2	202881887	TAAA	T	0.0584559	0.012248	1.81778e-06	2	202017164	0.2074
rs186517809	-0.262779	0.0566572	3.51706e-06	5749.32	0.00317448	rs12623702	rs12623702	2	203313417	G	A	-0.262779	0.0566572	3.51706e-06	2	202448694	0.007364
rs141651237	-0.247337	0.0531522	3.26557e-06	6332.1	0.00349626	rs12623702	rs12623702	2	203374720	C	CA	-0.247337	0.0531522	3.26557e-06	2	202509997	0.009019
rs112034968	0.103164	0.0216526	1.89292e-06	8021.44	0.00442903	rs12623702	rs12623702	2	203225762	C	T	0.103164	0.0216526	1.89292e-06	2	202361039	0.05732
rs111875224	0.0969549	0.0200813	1.37825e-06	10254.9	0.00566226	rs12623702	rs12623702	2	203174105	C	A	0.0969549	0.0200813	1.37825e-06	2	202309382	0.06644
rs182201957	-0.275489	0.0576861	1.79124e-06	10346.1	0.00571259	rs12623702	rs12623702	2	203110099	T	C	-0.275489	0.0576861	1.79124e-06	2	202245376	0.007118
rs115604088	-0.257675	0.0539745	1.80586e-06	10689.9	0.00590243	rs12623702	rs12623702	2	203241529	G	A	-0.257675	0.0539745	1.80586e-06	2	202376806	0.00855
rs112614658	0.0972312	0.0200665	1.26321e-06	11136.2	0.00614882	rs12623702	rs12623702	2	203200439	A	G	0.0972312	0.0200665	1.26321e-06	2	202335716	0.06671
2:202866951_CT_C	0.0644465	0.0124193	2.11176e-07	41410.8	0.0228649	rs12623702	rs12623702	2	202866951	CT	C	0.0644465	0.0124193	2.11176e-07	2	202002228	0.1992
rs4675246	0.0646239	0.0123983	1.86511e-07	46600.8	0.0257306	rs12623702	rs12623702	2	202864487	G	T	0.0646239	0.0123983	1.86511e-07	2	201999764	0.2002
rs67864578	0.0651865	0.0124194	1.53115e-07	56439.2	0.0311628	rs12623702	rs12623702	2	202871812	C	T	0.0651865	0.0124194	1.53115e-07	2	202007089	0.1997
rs145191692	0.0655748	0.0124953	1.53798e-07	56503.2	0.0311982	rs12623702	rs12623702	2	202885507	C	T	0.0655748	0.0124953	1.53798e-07	2	202020784	0.1968
rs34690515	0.0651773	0.0124129	1.51469e-07	57003.4	0.0314743	rs12623702	rs12623702	2	202868756	C	T	0.0651773	0.0124129	1.51469e-07	2	202004033	0.2
rs12987036	0.0655755	0.0124353	1.33971e-07	64263.6	0.0354831	rs12623702	rs12623702	2	202882582	T	C	0.0655755	0.0124353	1.33971e-07	2	202017859	0.199
rs4675248	-0.0554052	0.0102384	6.24875e-08	112486	0.0621093	rs12623702	rs12623702	2	202880230	A	G	-0.0554052	0.0102384	6.24875e-08	2	202015507	0.6099
rs2110863	0.0671697	0.0124286	6.50015e-08	129017	0.0712368	rs12623702	rs12623702	2	202872915	G	A	0.0671697	0.0124286	6.50015e-08	2	202008192	0.1989
rs2160316	0.0578539	0.0102942	1.90906e-08	355995	0.196562	rs12623702	rs12623702	2	202885167	T	C	0.0578539	0.0102942	1.90906e-08	2	202020444	0.3837
rs1477031	-0.0580118	0.0102921	1.73519e-08	390417	0.215568	rs12623702	rs12623702	2	202884393	G	A	-0.0580118	0.0102921	1.73519e-08	2	202019670	0.6163
rs12623702	0.0581712	0.0103133	1.6966e-08	399765	0.22073	rs12623702	rs12623702	2	202885506	A	G	0.0581712	0.0103133	1.6966e-08	2	202020783	0.3818
rs35467801	-0.0684449	0.0112303	1.09684e-09	6.15437e+06	0.00349754	rs12697352	rs12697352	5	35881130	G	GT	-0.0684449	0.0112303	1.09684e-09	5	35881028	0.2708
rs7717955	-0.0684869	0.0112208	1.03743e-09	6.49179e+06	0.0036893	rs12697352	rs12697352	5	35862841	C	T	-0.0684869	0.0112208	1.03743e-09	5	35862739	0.2711
rs11567694	-0.0687698	0.0112193	8.811e-10	7.608e+06	0.00432364	rs12697352	rs12697352	5	35857704	A	G	-0.0687698	0.0112193	8.811e-10	5	35857602	0.2713
rs10213865	-0.0687962	0.0112192	8.67857e-10	7.72077e+06	0.00438773	rs12697352	rs12697352	5	35857850	A	C	-0.0687962	0.0112192	8.67857e-10	5	35857748	0.2713
rs11742240	-0.0690312	0.0112231	7.70871e-10	8.6663e+06	0.00492508	rs12697352	rs12697352	5	35881376	G	T	-0.0690312	0.0112231	7.70871e-10	5	35881274	0.2709
rs6881270	-0.0690605	0.011217	7.42354e-10	8.98553e+06	0.0051065	rs12697352	rs12697352	5	35879095	C	T	-0.0690605	0.011217	7.42354e-10	5	35878993	0.2712
rs6881706	-0.0690611	0.0112171	7.42326e-10	8.98592e+06	0.00510672	rs12697352	rs12697352	5	35879156	G	T	-0.0690611	0.0112171	7.42326e-10	5	35879054	0.2712
rs11742270	-0.0691311	0.0112281	7.41521e-10	9.00318e+06	0.00511653	rs12697352	rs12697352	5	35881443	G	A	-0.0691311	0.0112281	7.41521e-10	5	35881341	0.2702
rs11746643	-0.0632562	0.0102471	6.69742e-10	9.16509e+06	0.00520854	rs12697352	rs12697352	5	35833717	A	G	-0.0632562	0.0102471	6.69742e-10	5	35833615	0.3967
rs6897932	-0.0695277	0.0112198	5.75946e-10	1.15039e+07	0.00653768	rs12697352	rs12697352	5	35874575	C	T	-0.0695277	0.0112198	5.75946e-10	5	35874473	0.2708
rs931555	-0.0673195	0.010566	1.87378e-10	3.25554e+07	0.0185013	rs12697352	rs12697352	5	35803577	C	T	-0.0673195	0.010566	1.87378e-10	5	35803475	0.335
rs10075764	-0.0711538	0.0105605	1.60875e-11	3.56853e+08	0.2028	rs12697352	rs12697352	5	35841449	A	G	-0.0711538	0.0105605	1.60875e-11	5	35841347	0.3379
rs1961220	-0.0713442	0.0105592	1.41287e-11	4.05052e+08	0.230192	rs12697352	rs12697352	5	35844125	G	A	-0.0713442	0.0105592	1.41287e-11	5	35844023	0.3382
rs4594881	-0.0714154	0.0105577	1.33928e-11	4.26722e+08	0.242507	rs12697352	rs12697352	5	35846815	G	T	-0.0714154	0.0105577	1.33928e-11	5	35846713	0.3382
rs12697352	-0.0714671	0.0105594	1.30477e-11	4.37806e+08	0.248806	rs12697352	rs12697352	5	35837234	G	A	-0.0714671	0.0105594	1.30477e-11	5	35837132	0.3383
rs791591	-0.207042	0.0281137	1.77913e-13	4.92555e+10	0.102845	rs7090530	rs12722518	10	6081924	A	C	-0.159152	0.0281126	1.50288e-08	10	6039961	0.965
rs7914699	0.209131	0.0282172	1.24919e-13	6.92296e+10	0.144551	rs7090530	rs12722518	10	6075148	C	T	0.161617	0.0282161	1.01728e-08	10	6033185	0.03402
rs12722534	0.210022	0.028248	1.04624e-13	8.21132e+10	0.171452	rs7090530	rs12722518	10	6075211	G	A	0.162424	0.0282468	8.91614e-09	10	6033248	0.03396
rs12722520	0.210016	0.0282033	9.5848e-14	8.93571e+10	0.186577	rs7090530	rs12722518	10	6079152	G	A	0.162657	0.0282021	8.04383e-09	10	6037189	0.03471
rs12722521	0.210134	0.0282083	9.37981e-14	9.12439e+10	0.190517	rs7090530	rs12722518	10	6078796	G	A	0.162774	0.0282071	7.89488e-09	10	6036833	0.03471
rs12722518	0.206676	0.0277326	9.16063e-14	9.34282e+10	0.195078	rs7090530	rs12722518	10	6080637	A	C	0.160517	0.0277314	7.11083e-09	10	6038674	0.03585
rs62120440	0.0709855	0.0100218	1.40922e-12	3.68602e+09	0.00333939	rs12973608	rs12973608	19	18395112	G	A	0.0709855	0.0100218	1.40922e-12	19	18284302	0.5171
rs12610691	0.0715757	0.0100203	9.12822e-13	5.63775e+09	0.00510759	rs12973608	rs12973608	19	18398335	T	G	0.0715757	0.0100203	9.12822e-13	19	18287525	0.5184
rs4378729	0.082974	0.0116025	8.59238e-13	6.77439e+09	0.00613734	rs12973608	rs12973608	19	18395756	A	G	0.082974	0.0116025	8.59238e-13	19	18284946	0.2552
rs67482294	0.0840629	0.0117133	7.14029e-13	8.18303e+09	0.00741352	rs12973608	rs12973608	19	18405616	G	A	0.0840629	0.0117133	7.14029e-13	19	18294806	0.254
rs1469024	0.0759734	0.0103897	2.62491e-13	1.97121e+10	0.0178585	rs12973608	rs12973608	19	18384544	C	T	0.0759734	0.0103897	2.62491e-13	19	18273734	0.6349
rs55817508	0.0890136	0.0121616	2.49415e-13	2.36101e+10	0.0213899	rs12973608	rs12973608	19	18384121	C	T	0.0890136	0.0121616	2.49415e-13	19	18273311	0.2262
rs1075403	0.0762338	0.0103863	2.13826e-13	2.4091e+10	0.0218255	rs12973608	rs12973608	19	18384950	T	G	0.0762338	0.0103863	2.13826e-13	19	18274140	0.6352
rs10416600	0.0764104	0.010389	1.91006e-13	2.69137e+10	0.0243828	rs12973608	rs12973608	19	18386063	G	A	0.0764104	0.010389	1.91006e-13	19	18275253	0.6354
rs6146484	0.0766833	0.0104254	1.90353e-13	2.70849e+10	0.0245379	rs12973608	rs12973608	19	18386813	C	CTCCAGGGAGTATGCA	0.0766833	0.0104254	1.90353e-13	19	18276003	0.6308
rs12981406	0.0893465	0.0121633	2.0485e-13	2.86295e+10	0.0259373	rs12973608	rs12973608	19	18384127	T	C	0.0893465	0.0121633	2.0485e-13	19	18273317	0.2261
rs8110070	0.076539	0.0103903	1.75356e-13	2.92684e+10	0.0265161	rs12973608	rs12973608	19	18388158	C	T	0.076539	0.0103903	1.75356e-13	19	18277348	0.6354
rs8113367	0.0765558	0.0103894	1.72331e-13	2.97694e+10	0.0269699	rs12973608	rs12973608	19	18388250	A	G	0.0765558	0.0103894	1.72331e-13	19	18277440	0.6354
rs4531856	0.0766552	0.0103902	1.61138e-13	3.17966e+10	0.0288065	rs12973608	rs12973608	19	18388383	C	T	0.0766552	0.0103902	1.61138e-13	19	18277573	0.6353
19:18385092_AGAG_A	0.0882433	0.0119832	1.78587e-13	3.23559e+10	0.0293133	rs12973608	rs12973608	19	18385092	AGAG	A	0.0882433	0.0119832	1.78587e-13	19	18274282	0.2331
rs146942947	0.0896765	0.0121694	1.71927e-13	3.39994e+10	0.0308022	rs12973608	rs12973608	19	18384122	A	G	0.0896765	0.0121694	1.71927e-13	19	18273312	0.226
rs12608504	0.0767745	0.0103932	1.50207e-13	3.40707e+10	0.0308668	rs12973608	rs12973608	19	18389135	A	G	0.0767745	0.0103932	1.50207e-13	19	18278325	0.6358
19:18388338_CA_C	0.0768483	0.0104031	1.50116e-13	3.41186e+10	0.0309102	rs12973608	rs12973608	19	18388338	CA	C	0.0768483	0.0104031	1.50116e-13	19	18277528	0.6357
rs11666808	0.0765982	0.0103687	1.49678e-13	3.41202e+10	0.0309116	rs12973608	rs12973608	19	18383506	T	C	0.0765982	0.0103687	1.49678e-13	19	18272696	0.6299
rs1549142	0.0882036	0.0119557	1.61286e-13	3.56846e+10	0.0323289	rs12973608	rs12973608	19	18383794	C	T	0.0882036	0.0119557	1.61286e-13	19	18272984	0.2354
rs8108623	0.0817215	0.010947	8.3172e-14	6.35212e+10	0.0575478	rs12973608	rs12973608	19	18408519	C	A	0.0817215	0.010947	8.3172e-14	19	18297709	0.6431
rs4808779	0.0779732	0.0104344	7.85445e-14	6.45384e+10	0.0584694	rs12973608	rs12973608	19	18404936	A	G	0.0779732	0.0104344	7.85445e-14	19	18294126	0.6325
rs7247222	0.0780744	0.010392	5.78167e-14	8.68517e+10	0.0786844	rs12973608	rs12973608	19	18392873	C	A	0.0780744	0.010392	5.78167e-14	19	18282063	0.6352
rs10686842	0.0785988	0.0104058	4.24198e-14	1.17799e+11	0.106721	rs12973608	rs12973608	19	18394549	T	TAAA	0.0785988	0.0104058	4.24198e-14	19	18283739	0.6352
rs12980403	0.07878	0.0103986	3.56422e-14	1.39648e+11	0.126516	rs12973608	rs12973608	19	18398139	T	C	0.07878	0.0103986	3.56422e-14	19	18287329	0.6359
rs12973608	0.0789028	0.0103993	3.26605e-14	1.52149e+11	0.137842	rs12973608	rs12973608	19	18398030	A	C	0.0789028	0.0103993	3.26605e-14	19	18287220	0.636
rs12981033	-0.0762999	0.010274	1.11481e-13	4.5188e+10	0.485062	rs12980063	rs12980063	19	50197406	A	G	-0.0762999	0.010274	1.11481e-13	19	49694149	0.3966
rs12980063	-0.0763596	0.0102736	1.06486e-13	4.72634e+10	0.507341	rs12980063	rs12980063	19	50196992	A	G	-0.0763596	0.0102736	1.06486e-13	19	49693735	0.3968
rs34162242	0.098044	0.0114856	1.38616e-17	338377938803117	0.000662766	rs13090803	rs13090803	3	105922548	C	CATAA	0.0894881	0.0114847	6.59995e-15	3	106203701	0.2532
rs12632047	0.0978541	0.0114528	1.29483e-17	361026868190335	0.000707127	rs13090803	rs13090803	3	105940856	A	G	0.0895578	0.0114519	5.26852e-15	3	106222009	0.255
rs28658583	-0.0931152	0.0108807	1.14997e-17	390081592172398	0.000764035	rs13090803	rs13090803	3	105917700	C	T	-0.0856109	0.0108799	3.58199e-15	3	106198853	0.6922
rs13059837	0.0979869	0.0114534	1.17594e-17	397019696715574	0.000777625	rs13090803	rs13090803	3	105943918	G	A	0.0896905	0.0114526	4.82125e-15	3	106225071	0.255
rs138381331	0.105363	0.0123105	1.1404e-17	431571885495675	0.000845301	rs13090803	rs13090803	3	105924518	T	TTCA	0.0979771	0.0123096	1.72875e-15	3	106205671	0.2032
rs1020364	-0.0951329	0.0110992	1.02445e-17	443862984614248	0.000869375	rs13090803	rs13090803	3	105962033	T	C	-0.0892465	0.0110983	8.87837e-16	3	106243186	0.7135
rs34576252	0.103113	0.0120234	9.82404e-18	491471939124580	0.000962624	rs13090803	rs13090803	3	105970111	C	T	0.0971593	0.0120225	6.39929e-16	3	106251264	0.2219
rs10511254	0.102073	0.0118727	8.16191e-18	584075628657595	0.001144	rs13090803	rs13090803	3	105922594	G	A	0.0963116	0.0118717	4.95177e-16	3	106203747	0.2284
rs72932453	0.102584	0.011913	7.2362e-18	659142215854908	0.00129103	rs13090803	rs13090803	3	105959033	C	T	0.0969607	0.0119121	3.96282e-16	3	106240186	0.2262
rs34025141	0.102587	0.0119131	7.22803e-18	660162544147084	0.00129303	rs13090803	rs13090803	3	105959125	A	C	0.0969631	0.0119122	3.95846e-16	3	106240278	0.2262
rs12629870	0.102682	0.01192	7.04114e-18	677581971824315	0.00132715	rs13090803	rs13090803	3	105920696	G	A	0.0970069	0.0119191	3.99275e-16	3	106201849	0.2268
rs12629871	0.102726	0.0119232	6.95343e-18	685782220296849	0.00134321	rs13090803	rs13090803	3	105920697	G	A	0.0970645	0.0119222	3.90448e-16	3	106201850	0.2266
rs13079574	0.103551	0.012016	6.82672e-18	702353429422539	0.00137567	rs13090803	rs13090803	3	105970752	G	T	0.0975374	0.012015	4.74037e-16	3	106251905	0.2226
rs7610712	-0.0939592	0.0108545	4.87525e-18	905982799240808	0.00177451	rs13090803	rs13090803	3	105918060	G	A	-0.0864789	0.0108537	1.61625e-15	3	106199213	0.6914
rs1445082	0.103136	0.0118804	3.91684e-18	1203293593112300	0.00235684	rs13090803	rs13090803	3	105950099	T	G	0.0976155	0.0118795	2.08373e-16	3	106231252	0.2281
rs1992664	-0.0944365	0.0108537	3.29307e-18	1332762796006050	0.00261042	rs13090803	rs13090803	3	105954540	T	C	-0.0870752	0.0108528	1.0296e-15	3	106235693	0.6928
rs13074446	0.103207	0.0118716	3.50899e-18	1339104606591310	0.00262284	rs13090803	rs13090803	3	105934421	A	G	0.0976999	0.0118706	1.8656e-16	3	106215574	0.2286
rs113821680	0.103482	0.0118729	2.88553e-18	1623744490815200	0.00318036	rs13090803	rs13090803	3	105940248	T	G	0.0979709	0.0118719	1.55307e-16	3	106221401	0.2286
rs35996579	0.103525	0.0118742	2.81959e-18	1661934952718140	0.00325516	rs13090803	rs13090803	3	105945785	G	A	0.0980161	0.0118732	1.5158e-16	3	106226938	0.2286
rs7617081	-0.0947775	0.0108464	2.36983e-18	1842221927895160	0.00360828	rs13090803	rs13090803	3	105943369	A	G	-0.0874292	0.0108456	7.54975e-16	3	106224522	0.6915
rs13068680	0.10374	0.0118625	2.22549e-18	2095492674451750	0.00410435	rs13090803	rs13090803	3	105933487	C	A	0.0981458	0.0118615	1.29181e-16	3	106214640	0.2293
rs57055447	0.103775	0.0118651	2.20544e-18	2114789824612790	0.00414214	rs13090803	rs13090803	3	105932450	G	A	0.0982164	0.0118641	1.24811e-16	3	106213603	0.2292
3:105930846_TGTTA_T	0.103894	0.0118769	2.17904e-18	2140995831609190	0.00419347	rs13090803	rs13090803	3	105930846	TGTTA	T	0.098349	0.0118759	1.21732e-16	3	106211999	0.2291
rs34637619	0.10408	0.0118923	2.09842e-18	2225132074327720	0.00435827	rs13090803	rs13090803	3	105955147	G	A	0.098477	0.0118913	1.21711e-16	3	106236300	0.2271
rs147955092	0.103957	0.0118777	2.08995e-18	2230955570784310	0.00436967	rs13090803	rs13090803	3	105939727	G	GTGTC	0.0984547	0.0118767	1.13505e-16	3	106220880	0.2286
rs13061363	0.104007	0.0118661	1.86668e-18	2492213881476730	0.00488139	rs13090803	rs13090803	3	105937528	G	A	0.0984442	0.0118651	1.06802e-16	3	106218681	0.2292
rs13084089	0.104009	0.0118661	1.86425e-18	2495885517979960	0.00488858	rs13090803	rs13090803	3	105937848	T	C	0.0984465	0.0118651	1.06668e-16	3	106219001	0.2292
rs115621637	0.104045	0.0118667	1.82116e-18	2553105641836970	0.00500065	rs13090803	rs13090803	3	105941719	C	T	0.0984824	0.0118657	1.0431e-16	3	106222872	0.2292
rs12635334	0.105007	0.01194	1.43636e-18	3240697911458400	0.00634741	rs13090803	rs13090803	3	105938376	C	T	0.0989727	0.011939	1.13385e-16	3	106219529	0.2268
rs36015221	0.104688	0.0118616	1.08675e-18	4242844301027560	0.00831027	rs13090803	rs13090803	3	105943775	A	G	0.0990549	0.0118606	6.73654e-17	3	106224928	0.2294
rs13090803	0.109168	0.0123616	1.03546e-18	4583247216657780	0.008977	rs13090803	rs13090803	3	105934953	G	T	0.107937	0.0123604	2.49157e-18	3	106216106	0.2068
rs1373739	-0.0980607	0.0110262	5.92662e-19	7303448229452470	0.0143049	rs13090803	rs13090803	3	105959201	C	T	-0.0924618	0.0110253	5.01515e-17	3	106240354	0.7088
rs76032549	0.10642	0.0118911	3.56801e-19	1.27189e+16	0.024912	rs13090803	rs13090803	3	105959993	C	T	0.100538	0.0118901	2.77634e-17	3	106241146	0.2286
rs35323916	0.106067	0.0118348	3.18072e-19	1.4203e+16	0.0278188	rs13090803	rs13090803	3	105928597	A	G	0.100366	0.0118338	2.22789e-17	3	106209750	0.2318
rs1373740	-0.0988661	0.0110241	3.01374e-19	1.42076e+16	0.0278278	rs13090803	rs13090803	3	105959258	T	C	-0.0932292	0.0110231	2.72905e-17	3	106240411	0.7086
3:105958917_AT_A	-0.0992354	0.0110505	2.70319e-19	1.58456e+16	0.031036	rs13090803	rs13090803	3	105958917	AT	A	-0.0935539	0.0110495	2.52284e-17	3	106240070	0.7095
rs36104034	0.106469	0.011862	2.81804e-19	1.60277e+16	0.0313927	rs13090803	rs13090803	3	105927510	T	C	0.100876	0.011861	1.81913e-17	3	106208663	0.2309
rs35405193	0.106154	0.0118174	2.63789e-19	1.70511e+16	0.0333973	rs13090803	rs13090803	3	105925568	T	C	0.100269	0.0118164	2.14565e-17	3	106206721	0.2328
rs34552617	0.106438	0.0118359	2.40937e-19	1.86621e+16	0.0365525	rs13090803	rs13090803	3	105951314	T	G	0.100643	0.0118349	1.83294e-17	3	106232467	0.2315
rs35617579	0.106614	0.0118363	2.11078e-19	2.12669e+16	0.0416545	rs13090803	rs13090803	3	105928599	G	A	0.100907	0.0118353	1.51562e-17	3	106209752	0.2319
rs35224967	0.106753	0.0118517	2.10906e-19	2.12913e+16	0.0417022	rs13090803	rs13090803	3	105927524	C	T	0.100994	0.0118506	1.56473e-17	3	106208677	0.2309
rs35936321	0.106596	0.0118244	1.96943e-19	2.27409e+16	0.0445415	rs13090803	rs13090803	3	105934024	A	G	0.100864	0.0118233	1.45181e-17	3	106215177	0.2322
rs1838554	0.106689	0.0118208	1.78803e-19	2.50117e+16	0.0489893	rs13090803	rs13090803	3	105927328	G	A	0.100964	0.0118198	1.31966e-17	3	106208481	0.2324
rs34822076	0.107183	0.0118738	1.76731e-19	2.53907e+16	0.0497317	rs13090803	rs13090803	3	105927531	T	C	0.101523	0.0118728	1.22112e-17	3	106208684	0.2301
rs12632646	0.106813	0.0118275	1.70262e-19	2.62607e+16	0.0514356	rs13090803	rs13090803	3	105947206	A	G	0.101069	0.0118265	1.27452e-17	3	106228359	0.2322
rs34515571	0.106894	0.0118273	1.59733e-19	2.79689e+16	0.0547814	rs13090803	rs13090803	3	105946084	G	A	0.101158	0.0118263	1.19228e-17	3	106227237	0.2322
rs35850444	0.106892	0.0118265	1.58951e-19	2.80792e+16	0.0549974	rs13090803	rs13090803	3	105942557	G	A	0.101137	0.0118254	1.20447e-17	3	106223710	0.2322
rs12632731	0.106919	0.011828	1.57341e-19	2.83706e+16	0.0555683	rs13090803	rs13090803	3	105947572	A	G	0.101175	0.0118269	1.18246e-17	3	106228725	0.2322
rs12633860	0.107033	0.0118219	1.38032e-19	3.22646e+16	0.0631952	rs13090803	rs13090803	3	105927700	T	C	0.101297	0.0118208	1.04079e-17	3	106208853	0.2324
rs1921445	0.107221	0.0118313	1.27477e-19	3.49193e+16	0.0683948	rs13090803	rs13090803	3	105948518	A	G	0.10147	0.0118302	9.72558e-18	3	106229671	0.2322
3:105935232_TA_T	0.107607	0.011825	9.03639e-20	4.89968e+16	0.0959679	rs13090803	rs13090803	3	105935232	TA	T	0.101867	0.011824	6.9778e-18	3	106216385	0.2324
rs140626545	0.0540777	0.0110291	9.42918e-07	8821.09	0.00236385	rs1317840	rs1317840	6	43804103	A	AGTCGGT	0.0540777	0.0110291	9.42918e-07	6	43836366	0.6996
rs2396084	0.0538742	0.0108593	7.00828e-07	11562	0.00309835	rs1317840	rs1317840	6	43804825	A	G	0.0538742	0.0108593	7.00828e-07	6	43837088	0.6904
rs1317983	0.0548772	0.0108439	4.17844e-07	18983.8	0.00508722	rs1317840	rs1317840	6	43806335	T	C	0.0548772	0.0108439	4.17844e-07	6	43838598	0.6929
rs5875852	0.0550454	0.0108617	4.02353e-07	19716.2	0.00528349	rs1317840	rs1317840	6	43806315	C	CTAAG	0.0550454	0.0108617	4.02353e-07	6	43838578	0.6924
rs881858	0.0551454	0.0108299	3.54381e-07	22217.9	0.0059539	rs1317840	rs1317840	6	43806609	G	A	0.0551454	0.0108299	3.54381e-07	6	43838872	0.6927
rs2094197	0.0538734	0.0101476	1.10251e-07	64472.4	0.0172771	rs1317840	rs1317840	6	43805296	G	A	0.0538734	0.0101476	1.10251e-07	6	43837559	0.4539
rs1317840	0.0595942	0.0100959	3.57371e-09	1.7759e+06	0.475901	rs1317840	rs1317840	6	43806921	A	C	0.0595942	0.0100959	3.57371e-09	6	43839184	0.5513
rs6926462	0.0596364	0.0101031	3.57397e-09	1.77692e+06	0.476174	rs1317840	rs1317840	6	43808078	G	A	0.0596364	0.0101031	3.57397e-09	6	43840341	0.5501
rs2673819	0.0505788	0.0100166	4.42915e-07	16674.1	0.00182883	rs143627643	rs143627643	10	89794331	A	G	0.0505788	0.0100166	4.42915e-07	10	88034574	0.4808
rs10159827	0.0574309	0.0114174	4.90131e-07	17072.6	0.00187254	rs143627643	rs143627643	10	89812051	G	A	0.0574309	0.0114174	4.90131e-07	10	88052294	0.258
rs2673818	0.0506677	0.0100164	4.22636e-07	17443.1	0.00191318	rs143627643	rs143627643	10	89794384	G	A	0.0506677	0.0100164	4.22636e-07	10	88034627	0.4808
rs2673815	0.0507111	0.0100179	4.14734e-07	17765.2	0.00194851	rs143627643	rs143627643	10	89796841	G	A	0.0507111	0.0100179	4.14734e-07	10	88037084	0.4807
rs2673820	0.0508868	0.0100171	3.77409e-07	19451.9	0.0021335	rs143627643	rs143627643	10	89793243	A	G	0.0508868	0.0100171	3.77409e-07	10	88033486	0.4808
rs2673814	0.050924	0.0100196	3.72662e-07	19695.1	0.00216018	rs143627643	rs143627643	10	89800871	C	T	0.050924	0.0100196	3.72662e-07	10	88041114	0.4798
rs760177	0.0510455	0.010019	3.49005e-07	20977.6	0.00230085	rs143627643	rs143627643	10	89800100	A	G	0.0510455	0.010019	3.49005e-07	10	88040343	0.4801
rs666579	-0.05129	0.0100225	3.09612e-07	23549.5	0.00258294	rs143627643	rs143627643	10	89812782	A	G	-0.05129	0.0100225	3.09612e-07	10	88053025	0.5184
rs12240758	0.0581264	0.0114088	3.48944e-07	23654.2	0.00259442	rs143627643	rs143627643	10	89807339	C	T	0.0581264	0.0114088	3.48944e-07	10	88047582	0.2589
rs2673813	0.0513563	0.0100219	2.98457e-07	24395.4	0.00267571	rs143627643	rs143627643	10	89801899	G	T	0.0513563	0.0100219	2.98457e-07	10	88042142	0.4799
rs2673826	0.0518979	0.0100285	2.27871e-07	31658.3	0.00347232	rs143627643	rs143627643	10	89807131	A	G	0.0518979	0.0100285	2.27871e-07	10	88047374	0.4825
rs111342967	0.0582103	0.0108097	7.24525e-08	102483	0.0112404	rs143627643	rs143627643	10	89803080	G	GGT	0.0582103	0.0108097	7.24525e-08	10	88043323	0.3093
rs624597	0.060476	0.0107591	1.89931e-08	372442	0.0408498	rs143627643	rs143627643	10	89803608	C	T	0.060476	0.0107591	1.89931e-08	10	88043851	0.3146
rs559783	0.0610456	0.010716	1.22174e-08	568941	0.0624021	rs143627643	rs143627643	10	89810463	A	G	0.0610456	0.010716	1.22174e-08	10	88050706	0.3177
rs534182	0.0611171	0.0107168	1.17779e-08	589541	0.0646615	rs143627643	rs143627643	10	89810979	C	T	0.0611171	0.0107168	1.17779e-08	10	88051222	0.3175
rs588307	0.0611149	0.0107159	1.17565e-08	590530	0.06477	rs143627643	rs143627643	10	89808124	G	A	0.0611149	0.0107159	1.17565e-08	10	88048367	0.3178
rs2471891	0.0611362	0.010716	1.16265e-08	596938	0.0654728	rs143627643	rs143627643	10	89808714	A	G	0.0611362	0.010716	1.16265e-08	10	88048957	0.3178
rs479727	0.0611405	0.0107162	1.16062e-08	597960	0.0655849	rs143627643	rs143627643	10	89809409	A	G	0.0611405	0.0107162	1.16062e-08	10	88049652	0.3178
rs812629	0.061184	0.010716	1.13235e-08	612406	0.0671693	rs143627643	rs143627643	10	89808561	A	C	0.061184	0.010716	1.13235e-08	10	88048804	0.3178
rs563675	0.0611957	0.0107162	1.12584e-08	615848	0.0675468	rs143627643	rs143627643	10	89807867	A	G	0.0611957	0.0107162	1.12584e-08	10	88048110	0.3179
rs74638978	0.0613462	0.0107396	1.11543e-08	622641	0.068292	rs143627643	rs143627643	10	89809694	C	CAAGGTCAG	0.0613462	0.0107396	1.11543e-08	10	88049937	0.3172
rs72816148	0.0614125	0.0107283	1.0385e-08	666662	0.0731203	rs143627643	rs143627643	10	89812409	G	A	0.0614125	0.0107283	1.0385e-08	10	88052652	0.3175
rs683763	0.0617614	0.010714	8.18636e-09	838540	0.091972	rs143627643	rs143627643	10	89807680	G	T	0.0617614	0.010714	8.18636e-09	10	88047923	0.3185
rs200808570	0.0621137	0.0107442	7.4201e-09	924722	0.101425	rs143627643	rs143627643	10	89807530	TCTTC	T	0.0621137	0.0107442	7.4201e-09	10	88047773	0.3174
rs143627643	0.0625562	0.0107643	6.1925e-09	1.10384e+06	0.121071	rs143627643	rs143627643	10	89810988	T	TA	0.0625562	0.0107643	6.1925e-09	10	88051231	0.3152
rs73810509	0.0978286	0.0194058	4.62623e-07	28308.1	0.00162899	rs150332089	rs150332089	3	4999399	C	A	0.0978286	0.0194058	4.62623e-07	3	4957714	0.07478
rs7649486	0.0645194	0.0125638	2.81648e-07	31714.1	0.00182499	rs150332089	rs150332089	3	5015301	C	T	0.0645194	0.0125638	2.81648e-07	3	4973616	0.2004
rs4108194	0.0649181	0.0125498	2.30577e-07	38408.2	0.0022102	rs150332089	rs150332089	3	5015999	A	G	0.0649181	0.0125498	2.30577e-07	3	4974314	0.2011
rs11130205	0.0660433	0.0126064	1.61547e-07	54315.7	0.00312559	rs150332089	rs150332089	3	5010827	G	T	0.0660433	0.0126064	1.61547e-07	3	4969142	0.1996
rs867893	0.0693664	0.0124613	2.59849e-08	313526	0.0180419	rs150332089	rs150332089	3	5019579	G	T	0.0693664	0.0124613	2.59849e-08	3	4977894	0.2052
rs1104976	0.0708115	0.0126221	2.02173e-08	404134	0.0232559	rs150332089	rs150332089	3	5020148	A	C	0.0708115	0.0126221	2.02173e-08	3	4978463	0.1976
rs13076468	0.0682371	0.0119322	1.07323e-08	710049	0.0408598	rs150332089	rs150332089	3	5022961	A	C	0.0682371	0.0119322	1.07323e-08	3	4981276	0.23
rs6775146	0.0862309	0.0147351	4.85482e-09	1.83058e+06	0.105341	rs150332089	rs150332089	3	5008521	G	A	0.0862309	0.0147351	4.85482e-09	3	4966836	0.1322
rs1110261	0.0745246	0.0125851	3.18708e-09	2.41232e+06	0.138817	rs150332089	rs150332089	3	5019936	G	A	0.0745246	0.0125851	3.18708e-09	3	4978251	0.2001
rs7652330	0.0869578	0.0147305	3.56417e-09	2.46832e+06	0.142039	rs150332089	rs150332089	3	5006900	T	G	0.0869578	0.0147305	3.56417e-09	3	4965215	0.1323
rs7428218	0.0858989	0.0145447	3.50827e-09	2.48075e+06	0.142755	rs150332089	rs150332089	3	5015894	T	C	0.0858989	0.0145447	3.50827e-09	3	4974209	0.1363
rs11130215	0.0788143	0.013295	3.06393e-09	2.62596e+06	0.151111	rs150332089	rs150332089	3	5026008	A	G	0.0788143	0.013295	3.06393e-09	3	4984323	0.1722
rs150332089	0.0874664	0.0146299	2.25059e-09	3.83167e+06	0.220493	rs150332089	rs150332089	3	5011335	C	A	0.0874664	0.0146299	2.25059e-09	3	4969650	0.1344
rs16799	-0.0907877	0.010316	1.36049e-18	3058967289177910	0.366919	rs1534430	rs1534430	2	12646111	C	T	-0.0907877	0.010316	1.36049e-18	2	12505985	0.3868
rs1534430	-0.091249	0.0102975	7.91305e-19	5209355777045570	0.624856	rs1534430	rs1534430	2	12644736	C	T	-0.091249	0.0102975	7.91305e-19	2	12504610	0.3875
rs17231948	-0.0807378	0.0152968	1.3055e-07	78785.8	0.000820321	rs1561924	rs1561924	8	129517554	A	G	-0.0820421	0.0152963	8.16119e-08	8	128505308	0.1265
rs17231857	-0.0807399	0.0152962	1.30307e-07	78925.7	0.000821777	rs1561924	rs1561924	8	129517137	T	C	-0.0820442	0.0152957	8.14559e-08	8	128504891	0.1265
rs76388889	-0.080753	0.0152974	1.29993e-07	79114.3	0.000823741	rs1561924	rs1561924	8	129517938	T	C	-0.0820581	0.0152969	8.12359e-08	8	128505692	0.1265
rs17805924	-0.0807558	0.0152933	1.28842e-07	79763	0.000830495	rs1561924	rs1561924	8	129514190	A	C	-0.0820773	0.0152927	8.00208e-08	8	128501944	0.1265
rs1516982	-0.0726426	0.0137029	1.14998e-07	81061.2	0.000844012	rs1561924	rs1561924	8	129533646	A	G	-0.0747825	0.0137024	4.82526e-08	8	128521400	0.1627
8:129501028_CT_C	-0.0814409	0.0153961	1.22513e-07	84199	0.000876682	rs1561924	rs1561924	8	129501028	CT	C	-0.082296	0.0153956	9.02026e-08	8	128488782	0.124
rs117697016	-0.121308	0.0230228	1.37151e-07	101867	0.00106064	rs1561924	rs1561924	8	129518639	A	G	-0.121476	0.0230221	1.31683e-07	8	128506393	0.04884
rs1516981	-0.0616888	0.0113545	5.54137e-08	138818	0.00144538	rs1561924	rs1561924	8	129518317	A	G	-0.0658955	0.011354	6.48583e-09	8	128506071	0.2701
rs1516980	-0.0619962	0.0113644	4.88838e-08	156813	0.00163274	rs1561924	rs1561924	8	129518281	A	C	-0.0661571	0.0113639	5.82547e-09	8	128506035	0.2699
rs10668721	-0.0619515	0.0113509	4.81876e-08	158833	0.00165378	rs1561924	rs1561924	8	129516119	T	TGGA	-0.0661153	0.0113504	5.71369e-09	8	128503873	0.2704
rs139944696	-0.0867257	0.01603	6.29554e-08	165169	0.00171974	rs1561924	rs1561924	8	129568796	T	TA	-0.0890568	0.0160294	2.76296e-08	8	128556550	0.1138
rs10095762	-0.0606399	0.0109269	2.86288e-08	253878	0.00264339	rs1561924	rs1561924	8	129498584	G	A	-0.0600109	0.0109265	3.96825e-08	8	128486338	0.3122
rs779975449	-0.0908374	0.0165073	3.73706e-08	279398	0.0029091	rs1561924	rs1561924	8	129552871	CA	C	-0.0925625	0.0165068	2.05212e-08	8	128540625	0.09465
rs7007074	-0.0879312	0.0159601	3.60005e-08	281961	0.00293579	rs1561924	rs1561924	8	129566898	C	T	-0.0901377	0.0159595	1.62417e-08	8	128554652	0.1145
rs10098821	-0.0884765	0.0159654	2.99414e-08	336812	0.0035069	rs1561924	rs1561924	8	129559228	C	T	-0.0907085	0.0159647	1.3328e-08	8	128546982	0.1146
rs76076434	-0.0885076	0.0159648	2.95792e-08	340826	0.00354869	rs1561924	rs1561924	8	129562824	G	A	-0.0907395	0.0159642	1.31626e-08	8	128550578	0.1146
rs75370373	-0.0884989	0.0159621	2.95108e-08	341518	0.00355589	rs1561924	rs1561924	8	129565545	G	T	-0.0907309	0.0159615	1.31296e-08	8	128553299	0.1146
rs2138636	-0.0883244	0.0159219	2.9e-08	346584	0.00360865	rs1561924	rs1561924	8	129555724	C	T	-0.0907288	0.0159212	1.20789e-08	8	128543478	0.1152
rs10102835	-0.0883855	0.0159268	2.86491e-08	350764	0.00365217	rs1561924	rs1561924	8	129560314	C	T	-0.090764	0.0159261	1.20465e-08	8	128548068	0.1151
rs78830272	-0.0884164	0.0159268	2.83338e-08	354538	0.00369146	rs1561924	rs1561924	8	129563362	T	C	-0.0907949	0.0159261	1.19106e-08	8	128551116	0.1151
rs1516973	-0.0885865	0.0159569	2.8304e-08	355443	0.00370088	rs1561924	rs1561924	8	129545257	C	T	-0.0908351	0.0159562	1.25001e-08	8	128533011	0.1147
rs17807904	-0.0886421	0.0159661	2.82583e-08	356163	0.00370838	rs1561924	rs1561924	8	129555928	G	A	-0.0909046	0.0159655	1.24222e-08	8	128543682	0.1145
rs10087367	-0.0886985	0.0159698	2.78996e-08	360670	0.00375531	rs1561924	rs1561924	8	129556514	G	A	-0.0909384	0.0159692	1.2365e-08	8	128544268	0.1146
rs74866331	-0.0886674	0.015956	2.74479e-08	366145	0.00381232	rs1561924	rs1561924	8	129548654	T	C	-0.0908977	0.0159554	1.21945e-08	8	128536408	0.1148
rs10088873	-0.0887333	0.0159588	2.69562e-08	372633	0.00387987	rs1561924	rs1561924	8	129551752	G	A	-0.0909732	0.0159582	1.19302e-08	8	128539506	0.1147
rs10086718	-0.0887558	0.0159588	2.67383e-08	375547	0.00391021	rs1561924	rs1561924	8	129546982	T	C	-0.0909957	0.0159582	1.18315e-08	8	128534736	0.1147
rs1516977	-0.0887836	0.015962	2.66405e-08	376910	0.0039244	rs1561924	rs1561924	8	129549261	A	G	-0.0910235	0.0159613	1.17891e-08	8	128537015	0.1147
rs10112057	-0.0887843	0.015962	2.66339e-08	377002	0.00392536	rs1561924	rs1561924	8	129550041	G	A	-0.0910242	0.0159613	1.17861e-08	8	128537795	0.1147
rs1607120	-0.0887318	0.0159477	2.63755e-08	380279	0.00395948	rs1561924	rs1561924	8	129546233	G	A	-0.0909728	0.015947	1.16556e-08	8	128533987	0.1148
rs10098999	-0.0888593	0.0159586	2.57489e-08	389406	0.00405451	rs1561924	rs1561924	8	129552140	C	T	-0.0910992	0.0159579	1.13832e-08	8	128539894	0.1147
rs6980521	-0.0609536	0.010511	6.66916e-09	1.00529e+06	0.0104671	rs1561924	rs1561924	8	129501769	G	T	-0.0614597	0.0105105	4.99184e-09	8	128489523	0.3572
8:129543251_CT_C	-0.0863439	0.0149534	7.73243e-09	1.18097e+06	0.0122963	rs1561924	rs1561924	8	129543251	CT	C	-0.0879193	0.0149528	4.10789e-09	8	128531005	0.1327
rs77239361	-0.0935636	0.0162242	8.07299e-09	1.20846e+06	0.0125825	rs1561924	rs1561924	8	129569372	C	A	-0.0956733	0.0162235	3.69689e-09	8	128557126	0.1102
rs28399026	-0.0864397	0.01495	7.38571e-09	1.23432e+06	0.0128517	rs1561924	rs1561924	8	129544408	T	C	-0.0879785	0.0149494	3.97846e-09	8	128532162	0.1326
rs10103637	-0.0865108	0.0149615	7.37167e-09	1.23727e+06	0.0128825	rs1561924	rs1561924	8	129553697	C	A	-0.0882236	0.0149608	3.70247e-09	8	128541451	0.1324
rs10103640	-0.0865111	0.0149615	7.37066e-09	1.23742e+06	0.012884	rs1561924	rs1561924	8	129553703	C	T	-0.088224	0.0149609	3.70196e-09	8	128541457	0.1324
rs7010594	-0.0864501	0.0149497	7.35014e-09	1.24007e+06	0.0129116	rs1561924	rs1561924	8	129542834	A	G	-0.0879889	0.0149491	3.95893e-09	8	128530588	0.1326
rs7010880	-0.0864501	0.0149497	7.35014e-09	1.24007e+06	0.0129116	rs1561924	rs1561924	8	129542869	C	T	-0.0879889	0.0149491	3.95893e-09	8	128530623	0.1326
rs7814937	-0.0865127	0.0149506	7.18348e-09	1.26782e+06	0.0132006	rs1561924	rs1561924	8	129541475	T	C	-0.0880514	0.0149499	3.86779e-09	8	128529229	0.1326
rs1516971	-0.086404	0.0149238	7.05248e-09	1.28883e+06	0.0134194	rs1561924	rs1561924	8	129542100	T	C	-0.0880781	0.0149232	3.58907e-09	8	128529854	0.1332
rs1400482	-0.0865941	0.0149515	6.96922e-09	1.30563e+06	0.0135943	rs1561924	rs1561924	8	129541931	G	A	-0.0881176	0.0149509	3.77391e-09	8	128529685	0.1326
rs10088218	-0.0866017	0.01495	6.92433e-09	1.31374e+06	0.0136787	rs1561924	rs1561924	8	129543949	G	A	-0.0881473	0.0149494	3.71554e-09	8	128531703	0.1326
rs938649	-0.0872021	0.0149938	6.03158e-09	1.50486e+06	0.0156686	rs1561924	rs1561924	8	129552534	G	T	-0.0886953	0.0149932	3.30437e-09	8	128540288	0.1316
rs938650	-0.0872888	0.0149946	5.83767e-09	1.55333e+06	0.0161733	rs1561924	rs1561924	8	129552540	G	A	-0.0887883	0.014994	3.18817e-09	8	128540294	0.1316
rs938648	-0.0872384	0.0149693	5.61558e-09	1.61047e+06	0.0167683	rs1561924	rs1561924	8	129552491	T	G	-0.0886655	0.0149687	3.1533e-09	8	128540245	0.1322
rs73374987	-0.0869604	0.0149029	5.37415e-09	1.67421e+06	0.0174319	rs1561924	rs1561924	8	129557952	C	T	-0.0886576	0.0149022	2.69309e-09	8	128545706	0.1334
rs10113762	-0.0871114	0.0149287	5.37344e-09	1.67685e+06	0.0174594	rs1561924	rs1561924	8	129552202	T	C	-0.0886649	0.014928	2.859e-09	8	128539956	0.1327
rs10098765	-0.086967	0.0149025	5.35557e-09	1.68001e+06	0.0174923	rs1561924	rs1561924	8	129559311	A	G	-0.0886662	0.0149019	2.6813e-09	8	128547065	0.1334
rs13328404	-0.0871093	0.0149234	5.31217e-09	1.69526e+06	0.0176512	rs1561924	rs1561924	8	129552456	A	G	-0.0887109	0.0149228	2.77026e-09	8	128540210	0.1329
rs16903097	-0.0870271	0.0149049	5.25729e-09	1.71066e+06	0.0178115	rs1561924	rs1561924	8	129556356	T	G	-0.0887304	0.0149043	2.62711e-09	8	128544110	0.1334
rs17807628	-0.0871794	0.0149307	5.25358e-09	1.71416e+06	0.0178479	rs1561924	rs1561924	8	129551311	T	C	-0.0887177	0.0149301	2.81188e-09	8	128539065	0.1327
rs6470637	-0.087027	0.0149032	5.23619e-09	1.71707e+06	0.0178782	rs1561924	rs1561924	8	129556163	A	G	-0.0887178	0.0149025	2.62953e-09	8	128543917	0.1334
rs938651	-0.08702	0.0149019	5.23486e-09	1.71734e+06	0.017881	rs1561924	rs1561924	8	129555443	A	C	-0.0887384	0.0149012	2.59913e-09	8	128543197	0.1334
rs2011527	-0.0870358	0.014902	5.20358e-09	1.72757e+06	0.0179875	rs1561924	rs1561924	8	129555532	T	C	-0.0887542	0.0149014	2.58332e-09	8	128543286	0.1334
rs16903081	-0.0871766	0.0149253	5.19288e-09	1.73292e+06	0.0180433	rs1561924	rs1561924	8	129548309	T	C	-0.0887847	0.0149246	2.70005e-09	8	128536063	0.1329
rs57593539	-0.0870843	0.0149053	5.14246e-09	1.74767e+06	0.0181968	rs1561924	rs1561924	8	129567515	G	A	-0.0887563	0.0149047	2.60186e-09	8	128555269	0.1334
rs1516974	-0.0872021	0.0149252	5.13919e-09	1.7506e+06	0.0182273	rs1561924	rs1561924	8	129548134	A	G	-0.0888102	0.0149246	2.67164e-09	8	128535888	0.1329
rs1516976	-0.0872021	0.0149252	5.13919e-09	1.7506e+06	0.0182273	rs1561924	rs1561924	8	129548258	T	C	-0.0888102	0.0149246	2.67164e-09	8	128536012	0.1329
rs6651252	-0.0870767	0.0149018	5.11524e-09	1.75612e+06	0.0182847	rs1561924	rs1561924	8	129567181	T	C	-0.088769	0.0149011	2.56597e-09	8	128554935	0.1334
rs16903080	-0.0872023	0.0149233	5.11547e-09	1.75814e+06	0.0183058	rs1561924	rs1561924	8	129546865	T	C	-0.0888104	0.0149226	2.65886e-09	8	128534619	0.1329
rs7839493	-0.0872023	0.0149233	5.11528e-09	1.75814e+06	0.0183058	rs1561924	rs1561924	8	129546651	T	C	-0.0888103	0.0149226	2.65876e-09	8	128534405	0.1329
rs1516975	-0.0872296	0.0149239	5.0674e-09	1.77456e+06	0.0184768	rs1561924	rs1561924	8	129548193	T	C	-0.0888377	0.0149233	2.63351e-09	8	128535947	0.1329
rs10088755	-0.0872485	0.0149234	5.02246e-09	1.78966e+06	0.018634	rs1561924	rs1561924	8	129551633	G	A	-0.0888565	0.0149227	2.60968e-09	8	128539387	0.1329
rs1400484	-0.0872428	0.0149219	5.01688e-09	1.79166e+06	0.0186548	rs1561924	rs1561924	8	129547636	T	C	-0.0888508	0.0149213	2.60656e-09	8	128535390	0.1329
rs16903078	-0.0872552	0.014922	4.99198e-09	1.79994e+06	0.018741	rs1561924	rs1561924	8	129546735	G	A	-0.0888633	0.0149213	2.5934e-09	8	128534489	0.1329
rs10095481	-0.0872944	0.0149259	4.9592e-09	1.81185e+06	0.0188651	rs1561924	rs1561924	8	129549582	T	C	-0.0889024	0.0149252	2.57651e-09	8	128537336	0.1329
rs73375000	-0.0872833	0.0149185	4.89539e-09	1.834e+06	0.0190956	rs1561924	rs1561924	8	129561866	C	T	-0.0889481	0.0149178	2.48336e-09	8	128549620	0.1332
rs10108517	-0.0873722	0.0149278	4.82871e-09	1.85976e+06	0.0193638	rs1561924	rs1561924	8	129549562	A	C	-0.088965	0.0149272	2.52346e-09	8	128537316	0.1329
rs77247401	-0.0872785	0.0149113	4.82255e-09	1.86019e+06	0.0193683	rs1561924	rs1561924	8	129561216	C	CTG	-0.0889195	0.0149106	2.46901e-09	8	128548970	0.1333
rs6982966	-0.0872252	0.0149015	4.81494e-09	1.86215e+06	0.0193888	rs1561924	rs1561924	8	129557523	G	A	-0.0889267	0.0149009	2.40351e-09	8	128545277	0.1335
rs6982716	-0.0872251	0.0149012	4.81112e-09	1.86333e+06	0.019401	rs1561924	rs1561924	8	129557592	A	G	-0.0889265	0.0149005	2.40153e-09	8	128545346	0.1335
rs369937223	-0.0874801	0.0149418	4.77823e-09	1.88008e+06	0.0195754	rs1561924	rs1561924	8	129549043	AT	A	-0.0890936	0.0149412	2.4771e-09	8	128536797	0.1324
rs1561925	-0.0876586	0.0149348	4.37298e-09	2.04748e+06	0.0213184	rs1561924	rs1561924	8	129569033	C	T	-0.0893004	0.0149341	2.23654e-09	8	128556787	0.1329
rs16903065	-0.0880184	0.0149813	4.22332e-09	2.12329e+06	0.0221078	rs1561924	rs1561924	8	129540464	C	A	-0.0895846	0.0149807	2.2313e-09	8	128528218	0.1324
rs28455755	-0.0898746	0.015075	2.49415e-09	3.55265e+06	0.0369903	rs1561924	rs1561924	8	129571140	G	T	-0.0916347	0.0150743	1.21035e-09	8	128558894	0.1291
rs60440560	-0.0648424	0.0107257	1.48938e-09	4.38904e+06	0.0456988	rs1561924	rs1561924	8	129508887	T	TAG	-0.066298	0.0107252	6.34948e-10	8	128496641	0.3282
rs1561924	-0.0922268	0.0151208	1.06505e-09	8.12227e+06	0.0845693	rs1561924	rs1561924	8	129569371	G	A	-0.0938243	0.0151201	5.45978e-10	8	128557125	0.1289
rs76733789	0.0735304	0.0133425	3.56835e-08	244899	0.000732789	rs1562722	rs1562722	18	77224429	G	A	0.0735304	0.0133425	3.56835e-08	18	79464429	0.1674
rs112187368	0.0740136	0.0134261	3.53434e-08	248506	0.000743581	rs1562722	rs1562722	18	77236259	G	A	0.0740136	0.0134261	3.53434e-08	18	79476259	0.1648
rs78538334	0.0741704	0.0133993	3.10568e-08	281071	0.000841023	rs1562722	rs1562722	18	77223322	G	A	0.0741704	0.0133993	3.10568e-08	18	79463322	0.1661
rs60367979	0.0640694	0.0109119	4.31781e-09	1.5854e+06	0.00474383	rs1562722	rs1562722	18	77181332	A	G	0.0640694	0.0109119	4.31781e-09	18	79421332	0.3098
rs896011	0.0678036	0.0107996	3.42241e-10	1.846e+07	0.0552362	rs1562722	rs1562722	18	77173944	T	C	0.0678036	0.0107996	3.42241e-10	18	79413944	0.3204
rs2002311	0.0680458	0.010799	2.95472e-10	2.1298e+07	0.063728	rs1562722	rs1562722	18	77173979	A	G	0.0680458	0.010799	2.95472e-10	18	79413979	0.3205
18:77184489_ATC_A	0.0657617	0.0104102	2.66643e-10	2.27852e+07	0.0681781	rs1562722	rs1562722	18	77184489	ATC	A	0.0657617	0.0104102	2.66643e-10	18	79424489	0.3846
rs7240256	0.0683558	0.010793	2.39923e-10	2.60736e+07	0.0780177	rs1562722	rs1562722	18	77174220	T	C	0.0683558	0.010793	2.39923e-10	18	79414220	0.3207
rs58014733	0.0657634	0.0103623	2.20363e-10	2.73222e+07	0.0817535	rs1562722	rs1562722	18	77184016	G	A	0.0657634	0.0103623	2.20363e-10	18	79424016	0.3863
rs112057192	0.0661109	0.0103496	1.68306e-10	3.54878e+07	0.106187	rs1562722	rs1562722	18	77186582	A	ACCTGAAC	0.0661109	0.0103496	1.68306e-10	18	79426582	0.3871
rs111614980	0.0703053	0.0109762	1.50152e-10	4.17721e+07	0.124991	rs1562722	rs1562722	18	77176474	C	CTGTCCAGACCTCCG	0.0703053	0.0109762	1.50152e-10	18	79416474	0.3076
rs8093850	0.0695051	0.010794	1.20095e-10	5.11739e+07	0.153123	rs1562722	rs1562722	18	77178302	A	G	0.0695051	0.010794	1.20095e-10	18	79418302	0.3206
rs1562722	0.0669303	0.0102603	6.88019e-11	8.4239e+07	0.25206	rs1562722	rs1562722	18	77187165	A	G	0.0669303	0.0102603	6.88019e-11	18	79427165	0.3966
rs2056626	0.0553372	0.0101044	4.33761e-08	158160	0.00472493	rs1617333	rs1617333	1	167420425	T	G	0.0553372	0.0101044	4.33761e-08	1	167451188	0.4254
rs1773560	0.0554123	0.010109	4.21735e-08	162587	0.00485718	rs1617333	rs1617333	1	167421763	A	G	0.0554123	0.010109	4.21735e-08	1	167452526	0.4255
1:167434547_CT_C	0.0579512	0.0102234	1.44071e-08	464638	0.0138807	rs1617333	rs1617333	1	167434547	CT	C	0.0579512	0.0102234	1.44071e-08	1	167465310	0.4021
rs1723016	0.0578002	0.0101605	1.28013e-08	518080	0.0154773	rs1617333	rs1617333	1	167433056	T	C	0.0578002	0.0101605	1.28013e-08	1	167463819	0.4074
rs1773542	0.057844	0.0101588	1.24115e-08	533758	0.0159457	rs1617333	rs1617333	1	167432949	T	C	0.057844	0.0101588	1.24115e-08	1	167463712	0.4074
rs1723018	0.0581119	0.0101664	1.09004e-08	605744	0.0180962	rs1617333	rs1617333	1	167433420	A	G	0.0581119	0.0101664	1.09004e-08	1	167464183	0.4072
rs10522315	0.0591159	0.0102453	7.92502e-09	830958	0.0248243	rs1617333	rs1617333	1	167426477	T	TGACA	0.0591159	0.0102453	7.92502e-09	1	167457240	0.3923
rs2056625	0.0588492	0.010172	7.23429e-09	901883	0.0269432	rs1617333	rs1617333	1	167420299	G	A	0.0588492	0.010172	7.23429e-09	1	167451062	0.404
rs1773561	0.0588665	0.0101749	7.23115e-09	902496	0.0269615	rs1617333	rs1617333	1	167421951	C	T	0.0588665	0.0101749	7.23115e-09	1	167452714	0.4041
rs2949669	0.0590842	0.0101883	6.66237e-09	978313	0.0292265	rs1617333	rs1617333	1	167417884	C	T	0.0590842	0.0101883	6.66237e-09	1	167448647	0.4032
rs35014055	0.0595121	0.0101867	5.1537e-09	1.2549e+06	0.0374893	rs1617333	rs1617333	1	167418449	G	A	0.0595121	0.0101867	5.1537e-09	1	167449212	0.4045
rs840012	0.0598673	0.0102245	4.76245e-09	1.3594e+06	0.0406113	rs1617333	rs1617333	1	167414872	C	T	0.0598673	0.0102245	4.76245e-09	1	167445635	0.4054
rs1214595	0.0600468	0.0102342	4.43042e-09	1.45943e+06	0.0435996	rs1617333	rs1617333	1	167427557	G	A	0.0600468	0.0102342	4.43042e-09	1	167458320	0.3924
rs2949661	0.0605066	0.0102058	3.05458e-09	2.08873e+06	0.0623995	rs1617333	rs1617333	1	167424924	C	T	0.0605066	0.0102058	3.05458e-09	1	167455687	0.3974
rs2988277	0.0607012	0.0102228	2.88876e-09	2.20842e+06	0.065975	rs1617333	rs1617333	1	167431352	C	T	0.0607012	0.0102228	2.88876e-09	1	167462115	0.3942
rs2995089	0.0608099	0.0102242	2.72035e-09	2.34137e+06	0.0699469	rs1617333	rs1617333	1	167431193	G	A	0.0608099	0.0102242	2.72035e-09	1	167461956	0.3941
rs2995091	0.0608855	0.0102201	2.56199e-09	2.48091e+06	0.0741156	rs1617333	rs1617333	1	167434277	T	C	0.0608855	0.0102201	2.56199e-09	1	167465040	0.3935
rs1723022	0.0627363	0.0104428	1.88292e-09	3.41192e+06	0.101929	rs1617333	rs1617333	1	167405418	G	T	0.0627363	0.0104428	1.88292e-09	1	167436181	0.3673
rs1214598	0.0618602	0.0102932	1.85749e-09	3.41266e+06	0.101951	rs1617333	rs1617333	1	167426424	G	A	0.0618602	0.0102932	1.85749e-09	1	167457187	0.3814
rs1617988	0.0618061	0.0102788	1.82154e-09	3.47371e+06	0.103775	rs1617333	rs1617333	1	167436300	T	C	0.0618061	0.0102788	1.82154e-09	1	167467063	0.3892
rs1617333	0.0618982	0.0102795	1.72797e-09	3.6566e+06	0.109239	rs1617333	rs1617333	1	167436270	A	G	0.0618982	0.0102795	1.72797e-09	1	167467033	0.3893
rs9380640	0.0622304	0.0121722	3.1789e-07	27438	0.00303959	rs1724088	rs1724088	6	37061158	G	T	0.0622304	0.0121722	3.1789e-07	6	37093382	0.2187
rs16889460	0.11309	0.0219567	2.59682e-07	53693.1	0.00594814	rs1724088	rs1724088	6	37052460	C	T	0.11309	0.0219567	2.59682e-07	6	37084684	0.0528
rs79388105	0.0993745	0.0190106	1.71977e-07	71849.1	0.00795947	rs1724088	rs1724088	6	37011778	G	T	0.0993745	0.0190106	1.71977e-07	6	37044002	0.07253
rs77467566	0.0995089	0.0190261	1.69395e-07	72942.8	0.00808063	rs1724088	rs1724088	6	37005626	G	A	0.0995089	0.0190261	1.69395e-07	6	37037850	0.07277
rs74539719	0.0998451	0.0190734	1.65171e-07	74867.9	0.0082939	rs1724088	rs1724088	6	37014871	T	C	0.0998451	0.0190734	1.65171e-07	6	37047095	0.07202
rs41272212	0.100125	0.0191076	1.60529e-07	77044.2	0.00853498	rs1724088	rs1724088	6	37012780	G	A	0.100125	0.0191076	1.60529e-07	6	37045004	0.07182
rs111724721	0.100227	0.0190754	1.48623e-07	82845.4	0.00917764	rs1724088	rs1724088	6	37011888	G	A	0.100227	0.0190754	1.48623e-07	6	37044112	0.07192
rs115291177	0.100274	0.0190739	1.4631e-07	84094.7	0.00931604	rs1724088	rs1724088	6	37018116	G	A	0.100274	0.0190739	1.4631e-07	6	37050340	0.07197
rs56693599	0.100161	0.0190513	1.46049e-07	84164.9	0.00932381	rs1724088	rs1724088	6	37017539	A	G	0.100161	0.0190513	1.46049e-07	6	37049763	0.07228
rs112137959	0.121813	0.0232577	1.62716e-07	87081.4	0.00964691	rs1724088	rs1724088	6	37057991	A	G	0.121813	0.0232577	1.62716e-07	6	37090215	0.04697
rs73730518	0.100194	0.0190303	1.40235e-07	87434.9	0.00968607	rs1724088	rs1724088	6	37006092	G	A	0.100194	0.0190303	1.40235e-07	6	37038316	0.07274
rs76878993	0.100226	0.0190294	1.38741e-07	88333.9	0.00978566	rs1724088	rs1724088	6	37004227	A	G	0.100226	0.0190294	1.38741e-07	6	37036451	0.07273
rs117222860	0.123088	0.0233989	1.43722e-07	98398.9	0.0109007	rs1724088	rs1724088	6	37060669	G	A	0.123088	0.0233989	1.43722e-07	6	37092893	0.04615
rs140613663	0.100716	0.0190229	1.19373e-07	102005	0.0113002	rs1724088	rs1724088	6	36999481	T	C	0.100716	0.0190229	1.19373e-07	6	37031705	0.07274
rs147195780	0.102805	0.0191079	7.4381e-08	161118	0.0178487	rs1724088	rs1724088	6	37006152	A	ATGCT	0.102805	0.0191079	7.4381e-08	6	37038376	0.07163
rs1753288	0.0578384	0.0105269	3.92116e-08	181056	0.0200574	rs1724088	rs1724088	6	36978834	A	G	0.0578384	0.0105269	3.92116e-08	6	37011058	0.3594
rs831511	0.0645603	0.0117047	3.47264e-08	224106	0.0248266	rs1724088	rs1724088	6	36976466	C	T	0.0645603	0.0117047	3.47264e-08	6	37008690	0.2431
rs1724087	0.0579411	0.0104226	2.71029e-08	256465	0.0284113	rs1724088	rs1724088	6	36978879	T	C	0.0579411	0.0104226	2.71029e-08	6	37011103	0.3853
rs75479065	0.0802082	0.0144745	3.00145e-08	310131	0.0343565	rs1724088	rs1724088	6	36982309	C	CT	0.0802082	0.0144745	3.00145e-08	6	37014533	0.1356
rs1753290	0.0670271	0.0119809	2.21272e-08	353771	0.0391909	rs1724088	rs1724088	6	36979084	C	T	0.0670271	0.0119809	2.21272e-08	6	37011308	0.2244
rs9470465	0.0823912	0.0147261	2.20717e-08	423283	0.0468915	rs1724088	rs1724088	6	37011618	T	C	0.0823912	0.0147261	2.20717e-08	6	37043842	0.1309
rs6904922	0.0826178	0.0147487	2.12267e-08	440099	0.0487543	rs1724088	rs1724088	6	37008611	C	T	0.0826178	0.0147487	2.12267e-08	6	37040835	0.1307
rs2770122	0.0703931	0.0124794	1.6932e-08	475014	0.0526222	rs1724088	rs1724088	6	36980688	C	T	0.0703931	0.0124794	1.6932e-08	6	37012912	0.2002
rs9394397	0.0828813	0.0147176	1.78698e-08	518789	0.0574716	rs1724088	rs1724088	6	37001431	G	A	0.0828813	0.0147176	1.78698e-08	6	37033655	0.1311
rs13362672	0.0831001	0.0147219	1.65521e-08	558763	0.0619	rs1724088	rs1724088	6	37002582	C	T	0.0831001	0.0147219	1.65521e-08	6	37034806	0.1311
rs12055657	0.0836168	0.0148062	1.62868e-08	570223	0.0631695	rs1724088	rs1724088	6	37020979	G	A	0.0836168	0.0148062	1.62868e-08	6	37053203	0.1294
rs1753291	0.0707769	0.0124748	1.39824e-08	571471	0.0633077	rs1724088	rs1724088	6	36980640	A	G	0.0707769	0.0124748	1.39824e-08	6	37012864	0.2005
rs1724088	0.0663589	0.0111234	2.43571e-09	2.81133e+06	0.31144	rs1724088	rs1724088	6	36978745	G	A	0.0663589	0.0111234	2.43571e-09	6	37010969	0.2841
rs1788097	0.0586398	0.0100208	4.86263e-09	1.30803e+06	0.00541906	rs1790963	rs1790963	18	67543688	C	T	0.0586398	0.0100208	4.86263e-09	18	69876452	0.4779
rs7241191	0.0606006	0.0103566	4.87517e-09	1.34446e+06	0.00556997	rs1790963	rs1790963	18	67523453	T	C	0.0606006	0.0103566	4.87517e-09	18	69856217	0.3704
rs1788098	0.0592713	0.0100174	3.2816e-09	1.91556e+06	0.007936	rs1790963	rs1790963	18	67542798	C	T	0.0592713	0.0100174	3.2816e-09	18	69875562	0.4776
rs1790974	-0.0598554	0.0100866	2.95342e-09	2.13529e+06	0.00884631	rs1790963	rs1790963	18	67511645	T	C	-0.0598554	0.0100866	2.95342e-09	18	69844409	0.5644
rs1788100	0.0599672	0.0100173	2.14551e-09	2.89451e+06	0.0119917	rs1790963	rs1790963	18	67540723	A	G	0.0599672	0.0100173	2.14551e-09	18	69873487	0.4782
rs75203923	-0.0602853	0.0100359	1.89034e-09	3.27906e+06	0.0135848	rs1790963	rs1790963	18	67516581	C	A	-0.0602853	0.0100359	1.89034e-09	18	69849345	0.5369
rs948788	-0.0603028	0.0100364	1.87341e-09	3.30799e+06	0.0137047	rs1790963	rs1790963	18	67516410	C	T	-0.0603028	0.0100364	1.87341e-09	18	69849174	0.5369
rs2365358	-0.0603053	0.0100365	1.87144e-09	3.31141e+06	0.0137189	rs1790963	rs1790963	18	67516490	C	T	-0.0603053	0.0100365	1.87144e-09	18	69849254	0.5369
rs1788103	0.0601478	0.0100084	1.85796e-09	3.32628e+06	0.0137805	rs1790963	rs1790963	18	67538824	A	G	0.0601478	0.0100084	1.85796e-09	18	69871588	0.4776
rs1865761	-0.0603508	0.0100095	1.64599e-09	3.74228e+06	0.0155039	rs1790963	rs1790963	18	67539392	T	C	-0.0603508	0.0100095	1.64599e-09	18	69872156	0.5223
rs17207042	-0.0603699	0.0100115	1.63883e-09	3.75885e+06	0.0155726	rs1790963	rs1790963	18	67537351	T	C	-0.0603699	0.0100115	1.63883e-09	18	69870115	0.5225
rs1610554	-0.0604067	0.0100172	1.6369e-09	3.76513e+06	0.0155986	rs1790963	rs1790963	18	67524356	G	A	-0.0604067	0.0100172	1.6369e-09	18	69857120	0.5266
rs1790961	-0.0604211	0.0100159	1.6139e-09	3.8168e+06	0.0158127	rs1790963	rs1790963	18	67525286	T	G	-0.0604211	0.0100159	1.6139e-09	18	69858050	0.5268
rs36024512	-0.0605786	0.0100235	1.50688e-09	4.08291e+06	0.0169151	rs1790963	rs1790963	18	67522358	C	CA	-0.0605786	0.0100235	1.50688e-09	18	69855122	0.5263
rs7239671	0.0606391	0.010019	1.42676e-09	4.30386e+06	0.0178305	rs1790963	rs1790963	18	67523260	A	G	0.0606391	0.010019	1.42676e-09	18	69856024	0.4732
rs34875178	0.0606672	0.0100189	1.40185e-09	4.37817e+06	0.0181383	rs1790963	rs1790963	18	67522821	C	T	0.0606672	0.0100189	1.40185e-09	18	69855585	0.4732
rs4891780	0.060858	0.0100201	1.25082e-09	4.89188e+06	0.0202666	rs1790963	rs1790963	18	67524383	C	T	0.060858	0.0100201	1.25082e-09	18	69857147	0.4719
rs34086233	-0.0609227	0.0100292	1.24359e-09	4.92359e+06	0.020398	rs1790963	rs1790963	18	67526809	G	GA	-0.0609227	0.0100292	1.24359e-09	18	69859573	0.5243
rs1790588	0.060864	0.0100114	1.20599e-09	5.06464e+06	0.0209824	rs1790963	rs1790963	18	67535184	T	C	0.060864	0.0100114	1.20599e-09	18	69867948	0.4776
rs12969657	-0.0608948	0.0100109	1.18062e-09	5.17023e+06	0.0214198	rs1790963	rs1790963	18	67536496	C	T	-0.0608948	0.0100109	1.18062e-09	18	69869260	0.5225
rs763361	-0.0609316	0.0100159	1.17599e-09	5.19236e+06	0.0215115	rs1790963	rs1790963	18	67531642	T	C	-0.0609316	0.0100159	1.17599e-09	18	69864406	0.5284
rs775642790	-0.0612546	0.0100175	9.66987e-10	6.28175e+06	0.0260247	rs1790963	rs1790963	18	67529964	TACTC	T	-0.0612546	0.0100175	9.66987e-10	18	69862728	0.5263
rs1788105	-0.0613258	0.0100167	9.22199e-10	6.57789e+06	0.0272516	rs1790963	rs1790963	18	67532292	A	G	-0.0613258	0.0100167	9.22199e-10	18	69865056	0.5285
rs1790947	-0.0613561	0.0100139	8.95094e-10	6.76987e+06	0.0280469	rs1790963	rs1790963	18	67527760	T	G	-0.0613561	0.0100139	8.95094e-10	18	69860524	0.5265
rs1788232	-0.061442	0.0100137	8.47427e-10	7.1399e+06	0.02958	rs1790963	rs1790963	18	67527609	A	G	-0.061442	0.0100137	8.47427e-10	18	69860373	0.5263
rs1790576	-0.0615331	0.010026	8.3909e-10	7.2169e+06	0.029899	rs1790963	rs1790963	18	67518843	A	C	-0.0615331	0.010026	8.3909e-10	18	69851607	0.5371
rs1790932	-0.0615928	0.0100148	7.74035e-10	7.79853e+06	0.0323086	rs1790963	rs1790963	18	67533400	C	T	-0.0615928	0.0100148	7.74035e-10	18	69866164	0.5263
rs1615504	-0.0616034	0.0100147	7.68637e-10	7.85174e+06	0.0325291	rs1790963	rs1790963	18	67526644	T	C	-0.0616034	0.0100147	7.68637e-10	18	69859408	0.5263
rs1788229	-0.061661	0.0100215	7.60971e-10	7.93354e+06	0.0328679	rs1790963	rs1790963	18	67533961	T	G	-0.061661	0.0100215	7.60971e-10	18	69866725	0.5287
rs7244202	0.061658	0.0100142	7.41139e-10	8.13469e+06	0.0337013	rs1790963	rs1790963	18	67527701	T	C	0.061658	0.0100142	7.41139e-10	18	69860465	0.4735
rs1790946	-0.0616484	0.0100121	7.39609e-10	8.14952e+06	0.0337627	rs1790963	rs1790963	18	67528430	C	T	-0.0616484	0.0100121	7.39609e-10	18	69861194	0.526
rs727088	-0.0617594	0.0100133	6.92854e-10	8.68513e+06	0.0359817	rs1790963	rs1790963	18	67530439	G	A	-0.0617594	0.0100133	6.92854e-10	18	69863203	0.5265
rs3018275	-0.0618019	0.0100153	6.79625e-10	8.85115e+06	0.0366695	rs1790963	rs1790963	18	67525857	C	T	-0.0618019	0.0100153	6.79625e-10	18	69858621	0.5268
rs1790604	-0.062535	0.0100383	4.6758e-10	1.27639e+07	0.0528798	rs1790963	rs1790963	18	67518031	A	G	-0.062535	0.0100383	4.6758e-10	18	69850795	0.5394
rs8099412	0.0624777	0.010013	4.38583e-10	1.3554e+07	0.056153	rs1790963	rs1790963	18	67536617	T	C	0.0624777	0.010013	4.38583e-10	18	69869381	0.4744
rs1790575	-0.06323	0.0100203	2.78716e-10	2.10911e+07	0.0873787	rs1790963	rs1790963	18	67519079	C	T	-0.06323	0.0100203	2.78716e-10	18	69851843	0.5344
rs1790963	-0.0634494	0.0100194	2.40987e-10	2.42998e+07	0.100672	rs1790963	rs1790963	18	67519204	C	A	-0.0634494	0.0100194	2.40987e-10	18	69851968	0.5344
rs2739063	-0.0709585	0.010317	6.07653e-12	9.0514e+08	0.000941974	rs1810396	rs1810396	8	133948522	A	G	-0.0691969	0.0103164	1.9804e-11	8	132936277	0.6132
rs2739064	-0.07096	0.0103164	6.05306e-12	9.08486e+08	0.000945457	rs1810396	rs1810396	8	133950129	G	A	-0.0691287	0.0103158	2.06662e-11	8	132937884	0.6122
rs926174	-0.0710637	0.0103305	6.02642e-12	9.13634e+08	0.000950814	rs1810396	rs1810396	8	133955837	T	G	-0.0692475	0.0103299	2.03378e-11	8	132943592	0.6125
rs2739070	-0.0710662	0.0103299	5.99874e-12	9.17618e+08	0.000954961	rs1810396	rs1810396	8	133952661	C	T	-0.0692445	0.0103293	2.03213e-11	8	132940416	0.6124
rs2739068	-0.0710721	0.0103294	5.96221e-12	9.2329e+08	0.000960863	rs1810396	rs1810396	8	133952435	G	T	-0.0692504	0.0103289	2.02017e-11	8	132940190	0.6124
rs2008303	-0.0710809	0.0103288	5.90949e-12	9.31209e+08	0.000969104	rs1810396	rs1810396	8	133952216	C	T	-0.0692788	0.0103282	1.97704e-11	8	132939971	0.6123
rs909359	-0.071098	0.01033	5.87448e-12	9.3679e+08	0.000974913	rs1810396	rs1810396	8	133954181	A	G	-0.0692806	0.0103295	1.98544e-11	8	132941936	0.6125
rs4361742	-0.0708916	0.0102994	5.85663e-12	9.36995e+08	0.000975126	rs1810396	rs1810396	8	133946199	T	C	-0.0691432	0.0102988	1.89752e-11	8	132933954	0.6118
rs2739066	-0.0710478	0.0103222	5.85951e-12	9.38346e+08	0.000976532	rs1810396	rs1810396	8	133950727	T	C	-0.0692584	0.0103216	1.94575e-11	8	132938482	0.6123
rs2739077	-0.071449	0.0103814	5.88433e-12	9.39128e+08	0.000977346	rs1810396	rs1810396	8	133967133	C	T	-0.0695714	0.0103808	2.05688e-11	8	132954888	0.6109
rs374569094	-0.071248	0.01035	5.82568e-12	9.46087e+08	0.000984588	rs1810396	rs1810396	8	133950007	AT	A	-0.0692963	0.0103495	2.14722e-11	8	132937762	0.6142
rs2687807	-0.0711561	0.0103335	5.73869e-12	9.58484e+08	0.000997489	rs1810396	rs1810396	8	133956556	G	A	-0.0693793	0.0103329	1.88828e-11	8	132944311	0.6124
rs2739069	-0.0711572	0.0103308	5.66342e-12	9.70894e+08	0.0010104	rs1810396	rs1810396	8	133952623	A	G	-0.0693132	0.0103302	1.94976e-11	8	132940378	0.6126
rs2687808	-0.0711548	0.01033	5.6507e-12	9.72839e+08	0.00101243	rs1810396	rs1810396	8	133953907	G	T	-0.069359	0.0103294	1.88442e-11	8	132941662	0.6123
rs2739071	-0.071158	0.0103301	5.6424e-12	9.74473e+08	0.00101413	rs1810396	rs1810396	8	133954556	G	A	-0.0693621	0.0103296	1.88169e-11	8	132942311	0.6123
rs909361	-0.0711669	0.0103308	5.6272e-12	9.77177e+08	0.00101694	rs1810396	rs1810396	8	133954321	A	G	-0.0693711	0.0103303	1.87659e-11	8	132942076	0.6123
rs2739067	-0.071147	0.0103277	5.61983e-12	9.77868e+08	0.00101766	rs1810396	rs1810396	8	133951991	G	A	-0.0693557	0.0103271	1.86919e-11	8	132939746	0.6122
rs2741216	-0.0711686	0.0103308	5.62067e-12	9.78283e+08	0.00101809	rs1810396	rs1810396	8	133954768	C	T	-0.0693727	0.0103303	1.87446e-11	8	132942523	0.6123
rs2702994	-0.0711924	0.0103336	5.60257e-12	9.81453e+08	0.00102139	rs1810396	rs1810396	8	133957315	T	C	-0.0694156	0.010333	1.84451e-11	8	132945070	0.6124
rs1879991	-0.0711984	0.0103333	5.57142e-12	9.86707e+08	0.00102686	rs1810396	rs1810396	8	133958037	A	G	-0.0693971	0.0103327	1.8647e-11	8	132945792	0.6123
rs2741207	-0.0712122	0.0103301	5.43827e-12	1.01025e+09	0.00105137	rs1810396	rs1810396	8	133954430	A	C	-0.0694164	0.0103296	1.81522e-11	8	132942185	0.6123
rs2741215	-0.0712122	0.0103301	5.43827e-12	1.01025e+09	0.00105137	rs1810396	rs1810396	8	133954685	T	C	-0.0694164	0.0103296	1.81522e-11	8	132942440	0.6123
rs2702995	-0.0712415	0.0103337	5.41955e-12	1.01358e+09	0.00105483	rs1810396	rs1810396	8	133957491	G	T	-0.0694648	0.0103331	1.78566e-11	8	132945246	0.6124
rs2741217	-0.0712219	0.0103308	5.42051e-12	1.0136e+09	0.00105484	rs1810396	rs1810396	8	133954993	C	T	-0.0694261	0.0103303	1.80928e-11	8	132942748	0.6123
rs2739074	-0.0715985	0.010336	4.2949e-12	1.27273e+09	0.00132452	rs1810396	rs1810396	8	133957674	G	A	-0.0698169	0.0103354	1.42712e-11	8	132945429	0.6122
rs2246608	-0.0723832	0.0103293	2.42471e-12	2.22489e+09	0.00231543	rs1810396	rs1810396	8	133961279	C	T	-0.0706585	0.0103287	7.86425e-12	8	132949034	0.61
rs853300	-0.0722051	0.0102747	2.10371e-12	2.54574e+09	0.00264934	rs1810396	rs1810396	8	133936972	A	G	-0.0704422	0.0102742	7.06957e-12	8	132924727	0.6105
rs2246625	-0.0726557	0.010333	2.04387e-12	2.63024e+09	0.00273728	rs1810396	rs1810396	8	133960936	T	C	-0.0708906	0.0103324	6.83688e-12	8	132948691	0.6113
rs2741225	-0.0727885	0.0103289	1.82704e-12	2.93466e+09	0.00305408	rs1810396	rs1810396	8	133956084	A	C	-0.0710147	0.0103283	6.16676e-12	8	132943839	0.6116
rs853301	-0.0729108	0.0102903	1.38669e-12	3.83207e+09	0.00398802	rs1810396	rs1810396	8	133935443	A	G	-0.0711705	0.0102897	4.62441e-12	8	132923198	0.6127
rs527581820	-0.0732706	0.0103041	1.15332e-12	4.59323e+09	0.00478015	rs1810396	rs1810396	8	133929327	C	CTTCCTTCA	-0.0715751	0.0103035	3.73901e-12	8	132917082	0.6132
rs2687825	-0.0736367	0.0102913	8.35132e-13	6.29344e+09	0.00654955	rs1810396	rs1810396	8	133925118	A	G	-0.0719163	0.0102907	2.77855e-12	8	132912873	0.6145
rs2687828	-0.0736373	0.0102877	8.19976e-13	6.40766e+09	0.00666842	rs1810396	rs1810396	8	133924488	G	A	-0.071941	0.0102871	2.68505e-12	8	132912243	0.6135
rs2739061	-0.0776151	0.0107491	5.17647e-13	1.04369e+10	0.0108616	rs1810396	rs1810396	8	133947836	T	G	-0.0755603	0.0107485	2.06772e-12	8	132935591	0.6769
rs2739065	-0.0777005	0.0107576	5.09005e-13	1.06132e+10	0.0110451	rs1810396	rs1810396	8	133950205	T	C	-0.0756371	0.0107569	2.04347e-12	8	132937960	0.677
rs952346	-0.0775918	0.010741	5.05294e-13	1.06792e+10	0.0111138	rs1810396	rs1810396	8	133947583	C	T	-0.0755023	0.0107404	2.06902e-12	8	132935338	0.6759
rs2739060	-0.0776173	0.0107423	4.99685e-13	1.07963e+10	0.0112356	rs1810396	rs1810396	8	133947746	T	C	-0.0755324	0.0107417	2.04e-12	8	132935501	0.6759
rs2142378	-0.0777911	0.0107555	4.73545e-13	1.13908e+10	0.0118543	rs1810396	rs1810396	8	133949586	T	C	-0.0757422	0.0107549	1.88681e-12	8	132937341	0.6769
rs853304	-0.0748759	0.0103038	3.6796e-13	1.40564e+10	0.0146284	rs1810396	rs1810396	8	133931748	T	C	-0.0732494	0.0103031	1.16521e-12	8	132919503	0.615
rs860474	-0.0753634	0.0103075	2.64128e-13	1.94579e+10	0.0202497	rs1810396	rs1810396	8	133932104	T	C	-0.0736908	0.0103068	8.69689e-13	8	132919859	0.6165
rs712055	-0.0754793	0.0103149	2.52606e-13	2.03396e+10	0.0211673	rs1810396	rs1810396	8	133918166	T	C	-0.0738225	0.0103142	8.22635e-13	8	132905921	0.6172
rs2739056	-0.0783931	0.0107055	2.43047e-13	2.18034e+10	0.0226907	rs1810396	rs1810396	8	133942688	A	G	-0.0764119	0.0107048	9.46568e-13	8	132930443	0.6749
rs2261147	-0.0755312	0.0103076	2.34154e-13	2.19021e+10	0.0227934	rs1810396	rs1810396	8	133920411	T	C	-0.073955	0.010307	7.21925e-13	8	132908166	0.6168
rs866468	-0.0755676	0.0103087	2.29316e-13	2.23488e+10	0.0232582	rs1810396	rs1810396	8	133920321	A	G	-0.0739985	0.010308	7.03706e-13	8	132908076	0.6167
rs853320	-0.0756339	0.0103135	2.24304e-13	2.28564e+10	0.0237865	rs1810396	rs1810396	8	133918528	G	A	-0.0740254	0.0103129	7.07729e-13	8	132906283	0.617
rs2069556	-0.0757482	0.0103056	1.97936e-13	2.58149e+10	0.0268654	rs1810396	rs1810396	8	133920518	A	G	-0.0741632	0.010305	6.16264e-13	8	132908273	0.6168
rs712054	-0.0758395	0.0103116	1.91294e-13	2.67093e+10	0.0277963	rs1810396	rs1810396	8	133919473	G	A	-0.0742626	0.010311	5.92202e-13	8	132907228	0.6167
rs853303	-0.0759133	0.0103096	1.79363e-13	2.84418e+10	0.0295992	rs1810396	rs1810396	8	133932818	A	G	-0.0742393	0.010309	5.95903e-13	8	132920573	0.6172
rs853319	-0.0760079	0.0103119	1.69474e-13	3.00658e+10	0.0312893	rs1810396	rs1810396	8	133919286	G	A	-0.074382	0.0103112	5.44601e-13	8	132907041	0.6166
rs865488	-0.0792758	0.0106977	1.25788e-13	4.15451e+10	0.0432358	rs1810396	rs1810396	8	133938622	C	T	-0.0773098	0.010697	4.92994e-13	8	132926377	0.6744
rs2687823	-0.080583	0.0107747	7.49427e-14	6.94268e+10	0.0722521	rs1810396	rs1810396	8	133925797	A	C	-0.0786354	0.010774	2.90727e-13	8	132913552	0.6842
rs2068128	-0.0772768	0.0103089	6.57439e-14	7.60653e+10	0.0791608	rs1810396	rs1810396	8	133917588	G	A	-0.0754695	0.0103083	2.45657e-13	8	132905343	0.6083
rs853321	-0.0775795	0.0102898	4.71818e-14	1.05101e+11	0.109378	rs1810396	rs1810396	8	133917904	C	T	-0.07578	0.0102891	1.77032e-13	8	132905659	0.6079
rs853305	-0.0813538	0.0107603	4.01296e-14	1.27908e+11	0.133113	rs1810396	rs1810396	8	133931183	T	C	-0.0796398	0.0107596	1.34374e-13	8	132918938	0.6813
rs1810396	-0.082111	0.0108094	3.0485e-14	1.6816e+11	0.175003	rs1810396	rs1810396	8	133918769	A	G	-0.0802949	0.0108087	1.09643e-13	8	132906524	0.6869
rs142997491	0.288088	0.0465474	6.0492e-10	1.76162e+07	0.00467441	rs182787262	rs182787262	16	50729820	A	G	0.292948	0.046545	3.09667e-10	16	50695909	0.01251
rs142563613	0.37165	0.0564804	4.69937e-11	1.38646e+08	0.0367893	rs182787262	rs182787262	16	50511169	G	A	0.374974	0.0564774	3.15053e-11	16	50477258	0.008138
rs141493043	0.47338	0.069746	1.14331e-11	2.72951e+08	0.0724268	rs182787262	rs182787262	16	50304685	G	T	0.486268	0.0697417	3.11552e-12	16	50270774	0.00546
rs182787262	0.520047	0.0733198	1.3137e-12	1.46876e+09	0.389733	rs182787262	rs182787262	16	50411773	T	C	0.533107	0.0733161	3.55925e-13	16	50377862	0.003673
rs78534766	0.469271	0.0664119	1.59378e-12	1.83554e+09	0.487056	rs182787262	rs182787262	16	50335074	C	A	0.480504	0.0664076	4.63188e-13	16	50301163	0.0059
rs79784043	0.0916986	0.0239703	0.0001305	161.581	0.000280078	rs9497965	rs187855607	6	148574122	G	T	0.0629209	0.0239701	0.00866557	6	148252986	0.04364
rs117187653	0.0954731	0.0249833	0.000132657	164.318	0.000284822	rs9497965	rs187855607	6	148560518	C	T	0.0669014	0.0249831	0.00740943	6	148239382	0.03908
rs79395203	0.0917844	0.0239192	0.000124407	168.639	0.000292311	rs9497965	rs187855607	6	148583256	G	A	0.0629639	0.023919	0.00847889	6	148262120	0.04424
rs78625288	0.0919061	0.023917	0.000121682	172.137	0.000298374	rs9497965	rs187855607	6	148583857	A	G	0.0629279	0.0239168	0.00851055	6	148262721	0.04422
rs79426509	0.0927584	0.0240343	0.000113661	184.109	0.000319127	rs9497965	rs187855607	6	148563224	C	T	0.0641827	0.0240342	0.00757436	6	148242088	0.04313
rs17078231	0.0926085	0.0238933	0.000106219	195.171	0.0003383	rs9497965	rs187855607	6	148584115	A	G	0.0636384	0.0238931	0.00773407	6	148262979	0.04425
rs10499249	0.094643	0.0239889	7.97041e-05	255.797	0.000443387	rs9497965	rs187855607	6	148569583	G	A	0.0656142	0.0239887	0.00623401	6	148248447	0.0436
rs73016775	-0.11107	0.027691	6.04467e-05	367.327	0.000636709	rs9497965	rs187855607	6	148518859	C	T	-0.0660677	0.0276909	0.0170375	6	148197723	0.03095
rs73016776	-0.111932	0.0277056	5.34384e-05	412.053	0.000714236	rs9497965	rs187855607	6	148519260	A	G	-0.0667821	0.0277055	0.0159338	6	148198124	0.0309
rs79708723	0.113419	0.027804	4.51848e-05	482.805	0.000836874	rs9497965	rs187855607	6	148533113	G	A	0.15748	0.027803	1.47775e-08	6	148211977	0.03316
rs77623184	0.102052	0.0247405	3.7089e-05	534.695	0.000926817	rs9497965	rs187855607	6	148552580	G	A	0.0723174	0.0247403	0.00346613	6	148231444	0.04009
rs575796316	-0.345665	0.0831237	3.20423e-05	611	0.00105908	rs9497965	rs187855607	6	148505624	G	T	-0.375055	0.0831218	6.41869e-06	6	148184488	0.003507
rs193272508	0.535225	0.117281	5.02766e-06	1172.86	0.00203298	rs9497965	rs187855607	6	148507594	G	T	0.578666	0.117278	8.04977e-07	6	148186458	0.001602
rs549431326	-0.374112	0.0838361	8.10405e-06	1841.21	0.00319148	rs9497965	rs187855607	6	148533724	C	T	-0.40724	0.0838338	1.18752e-06	6	148212588	0.003556
rs146201355	0.323456	0.0616374	1.53993e-07	85180.2	0.147648	rs9497965	rs187855607	6	148527468	A	G	0.37533	0.0616347	1.13206e-09	6	148206332	0.00647
rs141769799	0.345769	0.0651396	1.10757e-07	105320	0.182558	rs9497965	rs187855607	6	148637900	G	T	0.390464	0.0651367	2.04068e-09	6	148316764	0.006105
rs142722938	0.332602	0.0627695	1.16576e-07	106290	0.184238	rs9497965	rs187855607	6	148533088	G	A	0.385537	0.0627667	8.12928e-10	6	148211952	0.006365
rs187855607	0.354829	0.0645604	3.8834e-08	267769	0.46414	rs9497965	rs187855607	6	148648834	T	C	0.39845	0.0645574	6.74206e-10	6	148327698	0.006159
rs391236	-0.0702728	0.0108196	8.30489e-11	7.3468e+07	0.00333211	rs1991797	rs1991797	5	102678073	A	G	-0.0702728	0.0108196	8.30489e-11	5	103342372	0.3212
rs12187443	-0.0692662	0.0106506	7.84834e-11	7.6569e+07	0.00347276	rs1991797	rs1991797	5	102660400	T	C	-0.0692662	0.0106506	7.84834e-11	5	103324699	0.3384
rs183706	-0.0699305	0.0107099	6.59929e-11	9.11125e+07	0.00413237	rs1991797	rs1991797	5	102686157	T	C	-0.0699305	0.0107099	6.59929e-11	5	103350456	0.3431
rs524571	-0.0704275	0.010761	5.96274e-11	1.01006e+08	0.00458109	rs1991797	rs1991797	5	102681261	T	C	-0.0704275	0.010761	5.96274e-11	5	103345560	0.3314
rs2561480	-0.0700543	0.0106763	5.32212e-11	1.12071e+08	0.00508293	rs1991797	rs1991797	5	102678702	T	C	-0.0700543	0.0106763	5.32212e-11	5	103343001	0.34
rs528092	-0.0706724	0.0107669	5.2441e-11	1.1454e+08	0.0051949	rs1991797	rs1991797	5	102681586	T	C	-0.0706724	0.0107669	5.2441e-11	5	103345885	0.3311
rs526231	-0.0710247	0.0107668	4.20608e-11	1.42037e+08	0.00644201	rs1991797	rs1991797	5	102681381	C	T	-0.0710247	0.0107668	4.20608e-11	5	103345680	0.3312
rs2561476	-0.0715767	0.01071	2.3386e-11	2.50714e+08	0.011371	rs1991797	rs1991797	5	102608834	T	C	-0.0715767	0.01071	2.3386e-11	5	103273133	0.3282
rs2569015	-0.0715794	0.01071	2.3345e-11	2.51142e+08	0.0113905	rs1991797	rs1991797	5	102608847	A	G	-0.0715794	0.01071	2.3345e-11	5	103273146	0.3282
rs2288789	-0.0709394	0.0106111	2.30314e-11	2.52433e+08	0.011449	rs1991797	rs1991797	5	102600524	G	A	-0.0709394	0.0106111	2.30314e-11	5	103264823	0.339
rs3217373	-0.0717338	0.0107083	2.09984e-11	2.78467e+08	0.0126298	rs1991797	rs1991797	5	102605152	T	TA	-0.0717338	0.0107083	2.09984e-11	5	103269451	0.328
rs35801	-0.0718835	0.0107147	1.96117e-11	2.97829e+08	0.0135079	rs1991797	rs1991797	5	102608213	G	T	-0.0718835	0.0107147	1.96117e-11	5	103272512	0.3276
rs35803	-0.0719329	0.0107083	1.84878e-11	3.1533e+08	0.0143017	rs1991797	rs1991797	5	102606942	A	G	-0.0719329	0.0107083	1.84878e-11	5	103271241	0.3278
rs2561477	-0.0720414	0.0107151	1.77584e-11	3.28151e+08	0.0148831	rs1991797	rs1991797	5	102608924	G	A	-0.0720414	0.0107151	1.77584e-11	5	103273223	0.3277
rs187579	-0.0722835	0.0107095	1.484e-11	3.90854e+08	0.017727	rs1991797	rs1991797	5	102604933	A	C	-0.0722835	0.0107095	1.484e-11	5	103269232	0.3279
rs2569016	-0.0723941	0.0107042	1.35014e-11	4.28468e+08	0.019433	rs1991797	rs1991797	5	102603132	A	G	-0.0723941	0.0107042	1.35014e-11	5	103267431	0.3279
rs377192	-0.0723967	0.0107043	1.3485e-11	4.28982e+08	0.0194563	rs1991797	rs1991797	5	102603554	C	T	-0.0723967	0.0107043	1.3485e-11	5	103267853	0.3279
rs403214	-0.0724308	0.0107057	1.32728e-11	4.35727e+08	0.0197622	rs1991797	rs1991797	5	102603701	A	G	-0.0724308	0.0107057	1.32728e-11	5	103268000	0.3279
rs2288788	-0.0724211	0.0107036	1.32326e-11	4.36945e+08	0.0198175	rs1991797	rs1991797	5	102600569	T	G	-0.0724211	0.0107036	1.32326e-11	5	103264868	0.328
rs2288786	-0.0724576	0.0107089	1.32317e-11	4.37165e+08	0.0198274	rs1991797	rs1991797	5	102600754	G	A	-0.0724576	0.0107089	1.32317e-11	5	103265053	0.3276
rs2288787	-0.0724401	0.0107037	1.30771e-11	4.42023e+08	0.0200478	rs1991797	rs1991797	5	102600706	A	G	-0.0724401	0.0107037	1.30771e-11	5	103265005	0.3279
rs375857913	-0.0732583	0.0107655	1.01112e-11	5.71111e+08	0.0259025	rs1991797	rs1991797	5	102627297	TA	T	-0.0732583	0.0107655	1.01112e-11	5	103291596	0.3294
rs434816	-0.0733256	0.0107121	7.64118e-12	7.47647e+08	0.0339092	rs1991797	rs1991797	5	102599328	A	G	-0.0733256	0.0107121	7.64118e-12	5	103263627	0.3277
rs26232	-0.0733352	0.0107102	7.52845e-12	7.58467e+08	0.0344	rs1991797	rs1991797	5	102596720	C	T	-0.0733352	0.0107102	7.52845e-12	5	103261019	0.3272
rs376286	-0.0734175	0.0107147	7.28112e-12	7.83918e+08	0.0355543	rs1991797	rs1991797	5	102599390	G	A	-0.0734175	0.0107147	7.28112e-12	5	103263689	0.3274
rs434294	-0.0735032	0.0107056	6.60874e-12	8.61134e+08	0.0390563	rs1991797	rs1991797	5	102599626	A	G	-0.0735032	0.0107056	6.60874e-12	5	103263925	0.3277
rs375637	-0.0735332	0.0107081	6.55438e-12	8.6829e+08	0.0393809	rs1991797	rs1991797	5	102599578	G	A	-0.0735332	0.0107081	6.55438e-12	5	103263877	0.3277
rs2569018	-0.0735496	0.0107054	6.40423e-12	8.8798e+08	0.0402739	rs1991797	rs1991797	5	102597743	A	G	-0.0735496	0.0107054	6.40423e-12	5	103262042	0.3276
rs39984	-0.0735558	0.010705	6.36949e-12	8.9269e+08	0.0404876	rs1991797	rs1991797	5	102597292	G	T	-0.0735558	0.010705	6.36949e-12	5	103261591	0.3276
rs26233	-0.0737404	0.0107092	5.74917e-12	9.87036e+08	0.0447666	rs1991797	rs1991797	5	102596816	G	T	-0.0737404	0.0107092	5.74917e-12	5	103261115	0.3273
rs26234	-0.0738335	0.0107106	5.44263e-12	1.04145e+09	0.0472346	rs1991797	rs1991797	5	102597156	G	A	-0.0738335	0.0107106	5.44263e-12	5	103261455	0.3272
rs782368059	-0.0745577	0.0107931	4.91786e-12	1.15756e+09	0.0525005	rs1991797	rs1991797	5	102678889	CT	C	-0.0745577	0.0107931	4.91786e-12	5	103343188	0.3286
5:102596167_CTG_C	-0.0743893	0.0107116	3.7916e-12	1.48296e+09	0.067259	rs1991797	rs1991797	5	102596167	CTG	C	-0.0743893	0.0107116	3.7916e-12	5	103260466	0.3274
rs28157	-0.0750067	0.0107952	3.70082e-12	1.52868e+09	0.0693326	rs1991797	rs1991797	5	102595837	G	T	-0.0750067	0.0107952	3.70082e-12	5	103260136	0.3184
rs1991797	-0.075499	0.0106731	1.50787e-12	3.64276e+09	0.165216	rs1991797	rs1991797	5	102622453	G	T	-0.075499	0.0106731	1.50787e-12	5	103286752	0.3343
rs33932084	0.14404	0.0155639	2.14672e-20	2.37996e+17	0.000259675	rs200949	rs200949	6	28268824	A	G	0.131108	0.0155626	3.6213e-17	6	28301047	0.1146
rs35715914	0.147985	0.0159915	2.16296e-20	2.39327e+17	0.000261127	rs200949	rs200949	6	27592003	C	T	0.134444	0.0159902	4.17408e-17	6	27624224	0.1096
rs13197574	0.144843	0.0156479	2.11433e-20	2.42229e+17	0.000264293	rs200949	rs200949	6	28060239	T	C	0.131769	0.0156466	3.71346e-17	6	28092461	0.113
rs13200214	0.145515	0.0156603	1.51481e-20	3.36379e+17	0.00036702	rs200949	rs200949	6	28017250	C	T	0.132606	0.015659	2.48837e-17	6	28049472	0.113
rs13197633	0.14592	0.0157016	1.49594e-20	3.4103e+17	0.000372094	rs200949	rs200949	6	28174757	G	A	0.13271	0.0157003	2.84703e-17	6	28206979	0.1122
rs140845989	0.136122	0.0145953	1.09469e-20	4.46608e+17	0.000487289	rs200949	rs200949	6	27797255	T	TTTTTTTTG	0.126078	0.014594	5.66783e-18	6	27829477	0.1347
rs71537572	0.148262	0.0159023	1.1281e-20	4.52681e+17	0.000493914	rs200949	rs200949	6	27970715	T	C	0.134851	0.0159009	2.23861e-17	6	28002937	0.1121
rs138887541	0.145905	0.0156339	1.03308e-20	4.89588e+17	0.000534184	rs200949	rs200949	6	28216427	A	AGAAACCTGTC	0.13283	0.0156326	1.94519e-17	6	28248649	0.1133
rs67340775	0.144895	0.0155155	9.75241e-21	5.16349e+17	0.000563382	rs200949	rs200949	6	28304384	A	C	0.131653	0.0155142	2.13914e-17	6	28336607	0.1154
6:27971449_GC_G	0.146264	0.0156589	9.57737e-21	5.27841e+17	0.000575921	rs200949	rs200949	6	27971449	GC	G	0.13317	0.0156576	1.81407e-17	6	28003671	0.1129
rs200489	0.135996	0.0145508	9.07823e-21	5.36204e+17	0.000585045	rs200949	rs200949	6	27798257	T	C	0.125949	0.0145495	4.86176e-18	6	27830479	0.1349
rs13205211	0.146039	0.0156294	9.28638e-21	5.43455e+17	0.000592957	rs200949	rs200949	6	28203056	T	G	0.132906	0.015628	1.82629e-17	6	28235278	0.1133
rs13204012	0.146047	0.0156295	9.24686e-21	5.45743e+17	0.000595453	rs200949	rs200949	6	28201531	G	A	0.132914	0.0156282	1.81931e-17	6	28233753	0.1133
rs34243448	0.146085	0.0156324	9.19138e-21	5.49337e+17	0.000599374	rs200949	rs200949	6	28193102	C	A	0.13304	0.0156311	1.72079e-17	6	28225324	0.1131
rs56189111	0.145931	0.0156128	9.0304e-21	5.58624e+17	0.000609507	rs200949	rs200949	6	28271973	C	A	0.132727	0.0156115	1.8657e-17	6	28304196	0.1137
rs35656932	0.146159	0.015633	8.81656e-21	5.72134e+17	0.000624249	rs200949	rs200949	6	28191288	G	T	0.133113	0.0156316	1.65701e-17	6	28223510	0.1131
rs28360499	0.146442	0.0156624	8.77499e-21	5.75403e+17	0.000627815	rs200949	rs200949	6	27945396	G	A	0.133408	0.0156611	1.61696e-17	6	27977618	0.1128
rs36101351	0.146461	0.0156625	8.67451e-21	5.81606e+17	0.000634583	rs200949	rs200949	6	27943369	C	T	0.133428	0.0156611	1.59958e-17	6	27975591	0.1128
rs13191786	0.146015	0.0156126	8.56961e-21	5.87914e+17	0.000641466	rs200949	rs200949	6	28277671	T	G	0.132811	0.0156112	1.77844e-17	6	28309894	0.1137
rs35072899	0.146015	0.0156121	8.54463e-21	5.89545e+17	0.000643245	rs200949	rs200949	6	28281541	C	T	0.132812	0.0156108	1.77333e-17	6	28313764	0.1137
rs67662114	0.146499	0.0156624	8.47316e-21	5.952e+17	0.000649415	rs200949	rs200949	6	27932301	G	A	0.133466	0.015661	1.56555e-17	6	27964523	0.1128
rs13216117	0.146508	0.0156626	8.43639e-21	5.97727e+17	0.000652173	rs200949	rs200949	6	27938484	A	G	0.133475	0.0156612	1.55949e-17	6	27970706	0.1128
rs200996	0.13628	0.0145531	7.65464e-21	6.34259e+17	0.000692033	rs200949	rs200949	6	27811828	G	A	0.126271	0.0145518	4.05047e-18	6	27844050	0.1349
rs200992	0.144335	0.015415	7.72753e-21	6.46741e+17	0.000705651	rs200949	rs200949	6	27814677	A	G	0.134388	0.0154136	2.81202e-18	6	27846899	0.1184
rs175597	0.136256	0.0145468	7.47989e-21	6.48485e+17	0.000707554	rs200949	rs200949	6	27810626	T	C	0.126234	0.0145455	4.00915e-18	6	27842848	0.135
6:27914359_AAATGAACTGAAGGAGAGGTCCC_A	0.148093	0.0158131	7.58758e-21	6.66317e+17	0.000727011	rs200949	rs200949	6	27914359	AAATGAACTGAAGGAGAGGTCCC	A	0.134789	0.0158117	1.53292e-17	6	27946581	0.1126
rs67040724	0.146686	0.0156609	7.50397e-21	6.70664e+17	0.000731754	rs200949	rs200949	6	27905509	T	C	0.133537	0.0156595	1.49565e-17	6	27937731	0.1129
rs35001169	0.146812	0.0156681	7.24467e-21	6.94563e+17	0.00075783	rs200949	rs200949	6	28187632	T	G	0.133826	0.0156667	1.31835e-17	6	28219854	0.113
rs201002	0.136307	0.0145351	6.73653e-21	7.18533e+17	0.000783983	rs200949	rs200949	6	27808192	A	G	0.126292	0.0145338	3.63826e-18	6	27840414	0.1356
rs200497	0.136462	0.0145517	6.73836e-21	7.18663e+17	0.000784124	rs200949	rs200949	6	27792640	C	T	0.126406	0.0145504	3.70486e-18	6	27824862	0.1349
rs71559054	0.146851	0.0156606	6.77951e-21	7.41052e+17	0.000808553	rs200949	rs200949	6	27896799	A	C	0.133702	0.0156592	1.36307e-17	6	27929021	0.1129
rs200989	0.136527	0.0145533	6.52541e-21	7.42114e+17	0.000809712	rs200949	rs200949	6	27816442	A	G	0.126526	0.014552	3.47653e-18	6	27848664	0.1349
rs200501	0.136437	0.0145382	6.30738e-21	7.66712e+17	0.000836551	rs200949	rs200949	6	27788942	C	T	0.126492	0.0145369	3.27672e-18	6	27821164	0.1352
rs200483	0.136551	0.014549	6.25724e-21	7.73265e+17	0.0008437	rs200949	rs200949	6	27774824	G	A	0.126499	0.0145477	3.45401e-18	6	27807046	0.135
rs200948	0.136635	0.0145544	6.12032e-21	7.90128e+17	0.000862099	rs200949	rs200949	6	27835272	T	C	0.126606	0.0145531	3.3308e-18	6	27867494	0.1348
rs200950	0.136637	0.0145543	6.11333e-21	7.91616e+17	0.000863723	rs200949	rs200949	6	27835772	A	G	0.126607	0.014553	3.32719e-18	6	27867994	0.1348
rs200952	0.136656	0.0145544	6.03919e-21	8.00847e+17	0.000873795	rs200949	rs200949	6	27836976	C	T	0.126626	0.0145531	3.28979e-18	6	27869198	0.1348
rs35366602	0.136664	0.0145543	6.00138e-21	8.05451e+17	0.000878818	rs200949	rs200949	6	27838518	C	CT	0.126635	0.0145529	3.27046e-18	6	27870740	0.1348
rs61742093	0.146667	0.0156256	6.2103e-21	8.0681e+17	0.0008803	rs200949	rs200949	6	27879982	A	G	0.133756	0.0156242	1.1205e-17	6	27912204	0.1136
rs143618681	0.146557	0.0156124	6.15764e-21	8.13221e+17	0.000887296	rs200949	rs200949	6	28293408	G	GC	0.133384	0.015611	1.29363e-17	6	28325631	0.1138
rs200983	0.13671	0.0145553	5.86331e-21	8.24631e+17	0.000899745	rs200949	rs200949	6	27830326	C	T	0.126684	0.014554	3.19317e-18	6	27862548	0.1349
rs56075693	0.146588	0.015613	6.06537e-21	8.25659e+17	0.000900866	rs200949	rs200949	6	28290328	T	G	0.133392	0.0156117	1.29252e-17	6	28322551	0.1137
rs35030260	0.146368	0.0155891	6.04933e-21	8.27245e+17	0.000902597	rs200949	rs200949	6	28305508	G	A	0.133254	0.0155877	1.24551e-17	6	28337731	0.1143
rs34218844	0.146603	0.015613	6.01152e-21	8.33095e+17	0.00090898	rs200949	rs200949	6	28290647	T	C	0.133429	0.0156117	1.26599e-17	6	28322870	0.1138
rs13217619	0.146411	0.0155899	5.92219e-21	8.4503e+17	0.000922002	rs200949	rs200949	6	28306671	T	C	0.133295	0.0155885	1.22207e-17	6	28338894	0.1143
rs2747054	0.136836	0.014548	5.16149e-21	9.34219e+17	0.00101932	rs200949	rs200949	6	27783359	A	G	0.126785	0.0145466	2.88788e-18	6	27815581	0.135
rs200490	0.136882	0.0145479	5.00758e-21	9.62854e+17	0.00105056	rs200949	rs200949	6	27796935	G	T	0.1268	0.0145466	2.86092e-18	6	27829157	0.1351
rs370155	0.136858	0.0145398	4.83777e-21	9.95478e+17	0.00108615	rs200949	rs200949	6	27782031	T	G	0.126792	0.0145385	2.75397e-18	6	27814253	0.1352
rs200981	0.136961	0.0145503	4.82717e-21	9.98534e+17	0.00108949	rs200949	rs200949	6	27833174	A	G	0.126876	0.014549	2.76759e-18	6	27865396	0.135
rs200990	0.136955	0.0145487	4.79735e-21	1.00432e+18	0.0010958	rs200949	rs200949	6	27815823	T	G	0.126902	0.0145474	2.70026e-18	6	27848045	0.135
rs200484	0.137088	0.0145498	4.42531e-21	1.08688e+18	0.00118589	rs200949	rs200949	6	27775674	A	G	0.127035	0.0145485	2.50481e-18	6	27807896	0.135
rs36123694	0.138196	0.0146637	4.32781e-21	1.11593e+18	0.00121757	rs200949	rs200949	6	27774437	T	TTC	0.128043	0.0146623	2.48411e-18	6	27806659	0.1345
rs13218875	0.147546	0.0156606	4.44985e-21	1.12176e+18	0.00122394	rs200949	rs200949	6	27884012	C	T	0.134511	0.0156593	8.70903e-18	6	27916234	0.1129
rs200995	0.137244	0.014549	3.97546e-21	1.20768e+18	0.00131768	rs200949	rs200949	6	27813694	T	C	0.127358	0.0145476	2.04955e-18	6	27845916	0.1352
rs13199649	0.148081	0.0157013	4.05786e-21	1.22938e+18	0.00134136	rs200949	rs200949	6	27868792	C	T	0.134775	0.0156999	9.12703e-18	6	27901014	0.1122
rs200953	0.137325	0.014553	3.864e-21	1.24203e+18	0.00135516	rs200949	rs200949	6	27837267	T	C	0.127237	0.0145517	2.25346e-18	6	27869489	0.135
rs200482	0.137286	0.0145425	3.71559e-21	1.29066e+18	0.00140822	rs200949	rs200949	6	27773904	G	A	0.127213	0.0145412	2.16259e-18	6	27806126	0.1353
rs34676049	0.148737	0.0157338	3.28189e-21	1.51571e+18	0.00165378	rs200949	rs200949	6	28453618	T	G	0.135952	0.0157324	5.54627e-18	6	28485841	0.1104
rs35016036	0.148541	0.0156655	2.49414e-21	1.98185e+18	0.00216238	rs200949	rs200949	6	28314880	C	T	0.1356	0.0156641	4.85566e-18	6	28347103	0.113
rs35744819	0.148775	0.0156667	2.17601e-21	2.26616e+18	0.00247257	rs200949	rs200949	6	28318331	G	T	0.135832	0.0156653	4.28804e-18	6	28350554	0.113
rs55690788	0.149358	0.0157059	1.91225e-21	2.57521e+18	0.00280978	rs200949	rs200949	6	28436145	T	C	0.136517	0.0157045	3.53393e-18	6	28468368	0.1112
rs9467711	0.146058	0.0153234	1.54685e-21	3.13654e+18	0.00342224	rs200949	rs200949	6	26332605	A	C	0.144088	0.0153217	5.24527e-21	6	26332377	0.1198
rs35353359	0.149351	0.0156409	1.31231e-21	3.72159e+18	0.00406058	rs200949	rs200949	6	28324378	C	T	0.136588	0.0156394	2.46735e-18	6	28356601	0.1135
rs13198809	0.149395	0.0156429	1.29324e-21	3.77847e+18	0.00412264	rs200949	rs200949	6	28323702	G	A	0.136652	0.0156415	2.40506e-18	6	28355925	0.1135
rs13213152	0.149298	0.0156316	1.28394e-21	3.80238e+18	0.00414874	rs200949	rs200949	6	28349698	A	G	0.136369	0.0156302	2.66905e-18	6	28381921	0.1139
6:28326294_GCAGAACCCA_G	0.149496	0.0156511	1.27477e-21	3.83171e+18	0.00418073	rs200949	rs200949	6	28326294	GCAGAACCCA	G	0.136659	0.0156496	2.49344e-18	6	28358517	0.1134
rs35017208	0.149327	0.0156216	1.18866e-21	4.10022e+18	0.0044737	rs200949	rs200949	6	28345282	C	T	0.136809	0.0156201	1.97832e-18	6	28377505	0.114
rs34546986	0.14949	0.0156298	1.12812e-21	4.3177e+18	0.00471099	rs200949	rs200949	6	28362309	G	A	0.136467	0.0156284	2.50255e-18	6	28394532	0.114
rs34871267	0.149498	0.0156298	1.12298e-21	4.33876e+18	0.00473397	rs200949	rs200949	6	28364232	G	A	0.136474	0.0156284	2.49213e-18	6	28396455	0.114
rs13201681	0.149465	0.0156227	1.09844e-21	4.43104e+18	0.00483466	rs200949	rs200949	6	28394680	C	T	0.136519	0.0156213	2.34517e-18	6	28426903	0.1139
rs557042	0.14119	0.0147533	1.0685e-21	4.43318e+18	0.00483699	rs200949	rs200949	6	27845129	C	T	0.131022	0.0147519	6.58424e-19	6	27877351	0.1307
rs2232423	0.149429	0.0156185	1.09587e-21	4.44181e+18	0.00484641	rs200949	rs200949	6	28366151	A	G	0.13682	0.0156171	1.93707e-18	6	28398374	0.1141
rs2232429	0.149477	0.0156221	1.08624e-21	4.47908e+18	0.00488707	rs200949	rs200949	6	28359632	T	G	0.136953	0.0156206	1.82786e-18	6	28391855	0.114
rs36092177	0.149486	0.0156221	1.08101e-21	4.50369e+18	0.00491392	rs200949	rs200949	6	28357807	C	T	0.136961	0.0156207	1.81979e-18	6	28390030	0.114
6:28397676_AAC_A	0.14968	0.0156312	1.01169e-21	4.80777e+18	0.0052457	rs200949	rs200949	6	28397676	AAC	A	0.13672	0.0156298	2.18308e-18	6	28429899	0.1139
rs200977	0.141388	0.0147517	9.29147e-22	5.08758e+18	0.005551	rs200949	rs200949	6	27854301	T	C	0.131421	0.0147503	5.11621e-19	6	27886523	0.1305
rs201295241	0.150367	0.0156933	9.55852e-22	5.09364e+18	0.00555761	rs200949	rs200949	6	28437763	AGAG	A	0.137537	0.0156919	1.87066e-18	6	28469986	0.1117
rs13214023	0.149872	0.0156384	9.37614e-22	5.18287e+18	0.00565497	rs200949	rs200949	6	28332141	G	A	0.136959	0.015637	1.97648e-18	6	28364364	0.1137
rs9467713	0.147114	0.0153491	9.29061e-22	5.18613e+18	0.00565853	rs200949	rs200949	6	26338128	T	C	0.144813	0.0153475	3.88843e-21	6	26337900	0.1189
6:28436014_TAAACATA_T	0.15047	0.0156928	8.93695e-22	5.43802e+18	0.00593335	rs200949	rs200949	6	28436014	TAAACATA	T	0.137689	0.0156913	1.71193e-18	6	28468237	0.1118
rs11435482	0.149368	0.0155478	7.47111e-22	6.464e+18	0.00705279	rs200949	rs200949	6	26328622	T	TA	0.146863	0.0155462	3.49047e-21	6	26328394	0.1157
rs6902392	0.148216	0.015331	4.13374e-22	1.14917e+19	0.0125384	rs200949	rs200949	6	26322115	C	T	0.146099	0.0153293	1.56239e-21	6	26321887	0.1201
rs6902389	0.148217	0.015331	4.13116e-22	1.14989e+19	0.0125463	rs200949	rs200949	6	26322153	A	G	0.1461	0.0153293	1.56143e-21	6	26321925	0.1201
rs34569761	0.149333	0.0154262	3.64828e-22	1.30264e+19	0.014213	rs200949	rs200949	6	26334306	A	G	0.147041	0.0154245	1.52851e-21	6	26334078	0.1175
rs6923139	0.148453	0.0153318	3.57257e-22	1.32697e+19	0.0144784	rs200949	rs200949	6	26313348	C	T	0.146367	0.0153301	1.32636e-21	6	26313120	0.12
rs6903015	0.148672	0.0153283	3.04025e-22	1.55542e+19	0.016971	rs200949	rs200949	6	26322526	A	G	0.146555	0.0153267	1.15362e-21	6	26322298	0.1201
rs6939799	0.149989	0.015461	2.98296e-22	1.59078e+19	0.0173568	rs200949	rs200949	6	26328366	G	A	0.147828	0.0154593	1.1506e-21	6	26328138	0.1192
rs6908156	0.148813	0.0153298	2.80259e-22	1.68432e+19	0.0183774	rs200949	rs200949	6	26322861	C	T	0.146696	0.0153281	1.06474e-21	6	26322633	0.1201
rs200949	0.139354	0.0143335	2.42373e-22	1.88186e+19	0.0205327	rs200949	rs200949	6	27835435	A	G	0.143507	0.0143318	1.334e-23	6	27867657	0.1413
rs9467704	0.149512	0.015379	2.43431e-22	1.93831e+19	0.0211486	rs200949	rs200949	6	26319486	C	T	0.147393	0.0153773	9.23958e-22	6	26319258	0.1186
rs9467708	0.149466	0.0153451	2.02891e-22	2.31546e+19	0.0252638	rs200949	rs200949	6	26327956	T	C	0.147333	0.0153434	7.81205e-22	6	26327728	0.1198
rs34613987	0.148251	0.0151123	1.02008e-22	4.52527e+19	0.0493747	rs200949	rs200949	6	27433029	C	T	0.138211	0.0151108	5.88132e-20	6	27465250	0.1226
rs7749305	0.147749	0.0150551	9.81056e-23	4.69397e+19	0.0512154	rs200949	rs200949	6	27446566	T	C	0.137743	0.0150536	5.68538e-20	6	27478787	0.1232
6:27456052_CAG_C	0.148615	0.0151109	7.96265e-23	5.77639e+19	0.0630255	rs200949	rs200949	6	27456052	CAG	C	0.13852	0.0151094	4.8283e-20	6	27488273	0.1227
rs6918792	0.14863	0.015111	7.88962e-23	5.82904e+19	0.0636	rs200949	rs200949	6	27451419	A	G	0.138535	0.0151095	4.78718e-20	6	27483640	0.1227
rs34864796	0.148743	0.0151117	7.3555e-23	6.24371e+19	0.0681243	rs200949	rs200949	6	27459923	G	A	0.138647	0.0151102	4.48511e-20	6	27492144	0.1227
rs6904596	0.150504	0.0150292	1.32117e-23	3.37625e+20	0.368378	rs200949	rs200949	6	27491299	G	A	0.140345	0.0150277	9.71392e-21	6	27523520	0.1242
rs11984075	0.109967	0.016254	1.32839e-11	6.06147e+08	0.00688418	rs202157095	rs202157095	7	37436854	A	G	0.109967	0.016254	1.32839e-11	7	37397251	0.1059
rs113949610	0.111774	0.0164551	1.10098e-11	7.33855e+08	0.00833459	rs202157095	rs202157095	7	37437617	T	C	0.111774	0.0164551	1.10098e-11	7	37398014	0.1014
rs28482033	0.110779	0.0162769	1.00404e-11	7.96731e+08	0.00904868	rs202157095	rs202157095	7	37434200	T	C	0.110779	0.0162769	1.00404e-11	7	37394597	0.1056
rs13438007	0.111988	0.0162961	6.32886e-12	1.24956e+09	0.0141916	rs202157095	rs202157095	7	37434831	G	A	0.111988	0.0162961	6.32886e-12	7	37395228	0.1054
rs60600003	0.115072	0.0167413	6.26154e-12	1.28583e+09	0.0146035	rs202157095	rs202157095	7	37382465	T	G	0.115072	0.0167413	6.26154e-12	7	37342861	0.09901
rs10238927	0.112335	0.0163109	5.69264e-12	1.3862e+09	0.0157434	rs202157095	rs202157095	7	37433537	G	A	0.112335	0.0163109	5.69264e-12	7	37393934	0.105
rs74483807	0.112415	0.016304	5.38947e-12	1.46165e+09	0.0166004	rs202157095	rs202157095	7	37436695	C	T	0.112415	0.016304	5.38947e-12	7	37397092	0.1052
rs10264094	0.112508	0.0163024	5.15196e-12	1.52712e+09	0.0173439	rs202157095	rs202157095	7	37432730	A	C	0.112508	0.0163024	5.15196e-12	7	37393127	0.105
rs77801025	0.11361	0.0164241	4.60365e-12	1.71257e+09	0.0194501	rs202157095	rs202157095	7	37403192	G	A	0.11361	0.0164241	4.60365e-12	7	37363589	0.1042
rs77523594	0.112986	0.0163324	4.58381e-12	1.71329e+09	0.0194583	rs202157095	rs202157095	7	37408401	G	A	0.112986	0.0163324	4.58381e-12	7	37368798	0.1052
rs77778931	0.113659	0.0164227	4.48967e-12	1.75479e+09	0.0199297	rs202157095	rs202157095	7	37404978	C	A	0.113659	0.0164227	4.48967e-12	7	37365375	0.1042
rs77230927	0.113088	0.0163361	4.43534e-12	1.76938e+09	0.0200953	rs202157095	rs202157095	7	37421401	T	C	0.113088	0.0163361	4.43534e-12	7	37381798	0.1046
rs75993298	0.11375	0.0164246	4.34176e-12	1.81312e+09	0.0205921	rs202157095	rs202157095	7	37404798	T	C	0.11375	0.0164246	4.34176e-12	7	37365195	0.1042
rs77712788	0.113758	0.0164247	4.32765e-12	1.81888e+09	0.0206575	rs202157095	rs202157095	7	37404708	T	C	0.113758	0.0164247	4.32765e-12	7	37365105	0.1042
rs77972791	0.11377	0.0164257	4.31809e-12	1.82288e+09	0.0207029	rs202157095	rs202157095	7	37403647	A	G	0.11377	0.0164257	4.31809e-12	7	37364044	0.1042
rs78833161	0.113767	0.016425	4.3162e-12	1.82361e+09	0.0207112	rs202157095	rs202157095	7	37404455	A	G	0.113767	0.016425	4.3162e-12	7	37364852	0.1042
rs79758729	0.113247	0.0163358	4.13524e-12	1.89429e+09	0.0215139	rs202157095	rs202157095	7	37418454	A	G	0.113247	0.0163358	4.13524e-12	7	37378851	0.1049
rs74382971	0.113312	0.0163382	4.05082e-12	1.93292e+09	0.0219527	rs202157095	rs202157095	7	37405228	G	T	0.113312	0.0163382	4.05082e-12	7	37365625	0.1052
rs80057400	0.113389	0.0163381	3.91627e-12	1.99755e+09	0.0226868	rs202157095	rs202157095	7	37405477	T	C	0.113389	0.0163381	3.91627e-12	7	37365874	0.1052
rs111668562	0.1134	0.0163382	3.89932e-12	2.00602e+09	0.0227829	rs202157095	rs202157095	7	37405380	T	C	0.1134	0.0163382	3.89932e-12	7	37365777	0.1052
rs76050072	0.113397	0.0163377	3.89921e-12	2.00604e+09	0.0227831	rs202157095	rs202157095	7	37407510	G	A	0.113397	0.0163377	3.89921e-12	7	37367907	0.1051
rs77329151	0.113429	0.0163387	3.85647e-12	2.02777e+09	0.02303	rs202157095	rs202157095	7	37405110	T	C	0.113429	0.0163387	3.85647e-12	7	37365507	0.1052
rs78260899	0.113447	0.01634	3.84191e-12	2.03536e+09	0.0231161	rs202157095	rs202157095	7	37406600	C	A	0.113447	0.01634	3.84191e-12	7	37366997	0.1051
rs112919320	0.113474	0.0163375	3.76816e-12	2.07393e+09	0.0235542	rs202157095	rs202157095	7	37407849	T	C	0.113474	0.0163375	3.76816e-12	7	37368246	0.1051
rs74418524	0.11348	0.0163381	3.76536e-12	2.07549e+09	0.0235718	rs202157095	rs202157095	7	37407034	T	C	0.11348	0.0163381	3.76536e-12	7	37367431	0.1051
rs77300190	0.113484	0.0163377	3.75438e-12	2.08137e+09	0.0236387	rs202157095	rs202157095	7	37407555	A	G	0.113484	0.0163377	3.75438e-12	7	37367952	0.1051
rs74416810	0.113486	0.0163376	3.7502e-12	2.08362e+09	0.0236643	rs202157095	rs202157095	7	37407606	C	A	0.113486	0.0163376	3.7502e-12	7	37368003	0.1051
rs77615103	0.113565	0.016339	3.63931e-12	2.14556e+09	0.0243677	rs202157095	rs202157095	7	37406370	C	A	0.113565	0.016339	3.63931e-12	7	37366767	0.1051
rs74611185	0.113566	0.0163388	3.63461e-12	2.14824e+09	0.0243981	rs202157095	rs202157095	7	37421584	C	A	0.113566	0.0163388	3.63461e-12	7	37381981	0.1046
rs111796602	0.114191	0.0164269	3.61604e-12	2.16682e+09	0.0246091	rs202157095	rs202157095	7	37402490	T	C	0.114191	0.0164269	3.61604e-12	7	37362887	0.1042
rs79623126	0.113671	0.0163459	3.54918e-12	2.19924e+09	0.0249773	rs202157095	rs202157095	7	37406855	C	T	0.113671	0.0163459	3.54918e-12	7	37367252	0.105
rs77896242	0.113799	0.0163422	3.31803e-12	2.34796e+09	0.0266664	rs202157095	rs202157095	7	37405746	T	C	0.113799	0.0163422	3.31803e-12	7	37366143	0.1051
rs74988433	0.113785	0.0163388	3.3045e-12	2.357e+09	0.0267691	rs202157095	rs202157095	7	37408654	C	T	0.113785	0.0163388	3.3045e-12	7	37369051	0.1051
rs77200985	0.113978	0.0163461	3.10682e-12	2.50372e+09	0.0284354	rs202157095	rs202157095	7	37408769	T	C	0.113978	0.0163461	3.10682e-12	7	37369166	0.1051
rs78369415	0.11398	0.0163461	3.10479e-12	2.50531e+09	0.0284535	rs202157095	rs202157095	7	37408774	T	C	0.11398	0.0163461	3.10479e-12	7	37369171	0.1051
rs113358832	0.11423	0.0163547	2.85857e-12	2.71625e+09	0.0308492	rs202157095	rs202157095	7	37406676	T	G	0.11423	0.0163547	2.85857e-12	7	37367073	0.1049
rs75630613	0.114178	0.0163382	2.78043e-12	2.78869e+09	0.0316719	rs202157095	rs202157095	7	37431317	C	A	0.114178	0.0163382	2.78043e-12	7	37391714	0.1041
rs80248977	0.114474	0.0163608	2.61792e-12	2.95995e+09	0.0336169	rs202157095	rs202157095	7	37406679	T	C	0.114474	0.0163608	2.61792e-12	7	37367076	0.1049
rs16879645	0.114976	0.0164326	2.61776e-12	2.96879e+09	0.0337173	rs202157095	rs202157095	7	37400469	T	C	0.114976	0.0164326	2.61776e-12	7	37360866	0.1042
rs75351767	0.114579	0.0163442	2.37638e-12	3.25046e+09	0.0369163	rs202157095	rs202157095	7	37427351	T	C	0.114579	0.0163442	2.37638e-12	7	37387748	0.1045
rs74830391	0.114781	0.0163419	2.15969e-12	3.56748e+09	0.0405168	rs202157095	rs202157095	7	37427289	C	T	0.114781	0.0163419	2.15969e-12	7	37387686	0.1045
rs202157095	0.11612	0.0163907	1.3953e-12	5.4715e+09	0.0621413	rs202157095	rs202157095	7	37409939	T	TGAAAAGG	0.11612	0.0163907	1.3953e-12	7	37370336	0.1042
rs1990760	0.0806251	0.0102506	3.67925e-15	1.28137e+12	0.0531071	rs2111485	rs2111485	2	163124051	C	T	0.0745598	0.01025	3.48581e-13	2	162267541	0.6083
rs2111485	0.0842816	0.0102477	1.96163e-16	2.2841e+13	0.94666	rs2111485	rs2111485	2	163110536	A	G	0.0781437	0.010247	2.42169e-14	2	162254026	0.607
rs4141713	-0.079238	0.0108501	2.81494e-13	1.90968e+10	0.00628034	rs2123340	rs2123340	9	21556881	T	C	-0.079238	0.0108501	2.81494e-13	9	21556882	0.6964
rs1840051	-0.0786145	0.0107509	2.62427e-13	2.0297e+10	0.00667506	rs2123340	rs2123340	9	21587447	C	T	-0.0786145	0.0107509	2.62427e-13	9	21587448	0.6847
rs9298816	-0.0799176	0.0108541	1.79935e-13	2.96113e+10	0.00973823	rs2123340	rs2123340	9	21555283	T	C	-0.0799176	0.0108541	1.79935e-13	9	21555284	0.6967
rs4141712	-0.0790537	0.0107154	1.61188e-13	3.26271e+10	0.01073	rs2123340	rs2123340	9	21557406	A	C	-0.0790537	0.0107154	1.61188e-13	9	21557407	0.6804
rs1983810	-0.0803697	0.0108893	1.57563e-13	3.3816e+10	0.011121	rs2123340	rs2123340	9	21552654	C	T	-0.0803697	0.0108893	1.57563e-13	9	21552655	0.698
rs996442	-0.0792558	0.0107043	1.32043e-13	3.96339e+10	0.0130344	rs2123340	rs2123340	9	21558030	G	A	-0.0792558	0.0107043	1.32043e-13	9	21558031	0.6797
rs1377193	-0.0801695	0.0107681	9.68785e-14	5.3954e+10	0.0177438	rs2123340	rs2123340	9	21566440	G	A	-0.0801695	0.0107681	9.68785e-14	9	21566441	0.6919
rs10738594	-0.0800236	0.0107245	8.5389e-14	6.08528e+10	0.0200126	rs2123340	rs2123340	9	21554457	C	T	-0.0800236	0.0107245	8.5389e-14	9	21554458	0.6804
rs1545749	-0.07957	0.0106352	7.33201e-14	7.01616e+10	0.023074	rs2123340	rs2123340	9	21552052	A	G	-0.07957	0.0106352	7.33201e-14	9	21552053	0.6647
rs10126000	-0.0779672	0.0103663	5.42725e-14	9.22164e+10	0.0303271	rs2123340	rs2123340	9	21578617	C	A	-0.0779672	0.0103663	5.42725e-14	9	21578618	0.6323
rs7872217	-0.0782318	0.01036	4.30885e-14	1.15574e+11	0.0380088	rs2123340	rs2123340	9	21573443	G	A	-0.0782318	0.01036	4.30885e-14	9	21573444	0.6325
rs1983811	-0.0800365	0.0106011	4.35727e-14	1.16549e+11	0.0383294	rs2123340	rs2123340	9	21553004	T	C	-0.0800365	0.0106011	4.35727e-14	9	21553005	0.6626
9:21556666_CA_C	-0.0811744	0.0107336	3.94865e-14	1.29703e+11	0.0426553	rs2123340	rs2123340	9	21556666	CA	C	-0.0811744	0.0107336	3.94865e-14	9	21556667	0.6794
rs7033598	-0.0794521	0.010481	3.43908e-14	1.45593e+11	0.0478809	rs2123340	rs2123340	9	21565674	C	T	-0.0794521	0.010481	3.43908e-14	9	21565675	0.655
rs9298817	-0.0803768	0.0105939	3.27266e-14	1.5423e+11	0.0507216	rs2123340	rs2123340	9	21576591	A	C	-0.0803768	0.0105939	3.27266e-14	9	21576592	0.6702
rs1013241	-0.0805967	0.0104978	1.62229e-14	3.0466e+11	0.100193	rs2123340	rs2123340	9	21564684	A	G	-0.0805967	0.0104978	1.62229e-14	9	21564685	0.6566
9:21563820_TA_T	-0.0820715	0.0106667	1.42437e-14	3.50775e+11	0.115359	rs2123340	rs2123340	9	21563820	TA	T	-0.0820715	0.0106667	1.42437e-14	9	21563821	0.6698
rs970987	-0.0816761	0.0106079	1.36556e-14	3.63916e+11	0.119681	rs2123340	rs2123340	9	21585265	C	A	-0.0816761	0.0106079	1.36556e-14	9	21585266	0.6665
rs2123340	-0.0822999	0.0105312	5.50228e-15	8.82701e+11	0.290293	rs2123340	rs2123340	9	21589041	G	A	-0.0822999	0.0105312	5.50228e-15	9	21589042	0.6559
rs28498223	-0.0689917	0.0112273	7.99644e-10	8.36567e+06	0.0254642	rs2208397	rs2208397	14	68728425	C	T	-0.0689917	0.0112273	7.99644e-10	14	68261708	0.2814
rs17105278	-0.0691899	0.0112082	6.69472e-10	9.92864e+06	0.0302217	rs2208397	rs2208397	14	68728479	T	C	-0.0691899	0.0112082	6.69472e-10	14	68261762	0.2827
rs1957570	-0.069116	0.0111884	6.51297e-10	1.01821e+07	0.0309933	rs2208397	rs2208397	14	68729224	A	C	-0.069116	0.0111884	6.51297e-10	14	68262507	0.2845
rs7148882	-0.0692855	0.0111804	5.75413e-10	1.14788e+07	0.0349403	rs2208397	rs2208397	14	68740924	A	G	-0.0692855	0.0111804	5.75413e-10	14	68274207	0.2837
rs770792291	-0.0700642	0.0112659	4.99817e-10	1.32525e+07	0.0403392	rs2208397	rs2208397	14	68732305	AAT	A	-0.0700642	0.0112659	4.99817e-10	14	68265588	0.2784
rs1950897	0.069452	0.011084	3.70467e-10	1.74849e+07	0.0532221	rs2208397	rs2208397	14	68760141	C	T	0.069452	0.011084	3.70467e-10	14	68293424	0.7076
rs10131490	-0.0703674	0.0111993	3.31636e-10	1.96517e+07	0.0598177	rs2208397	rs2208397	14	68743307	A	G	-0.0703674	0.0111993	3.31636e-10	14	68276590	0.2824
rs2104047	0.0708722	0.0111263	1.89314e-10	3.37279e+07	0.102664	rs2208397	rs2208397	14	68754417	T	C	0.0708722	0.0111263	1.89314e-10	14	68287700	0.7133
rs1885013	0.070886	0.0111265	1.87927e-10	3.39708e+07	0.103404	rs2208397	rs2208397	14	68754695	G	A	0.070886	0.0111265	1.87927e-10	14	68287978	0.7133
rs911263	0.0708637	0.0111229	1.87861e-10	3.39728e+07	0.10341	rs2208397	rs2208397	14	68753593	C	T	0.0708637	0.0111229	1.87861e-10	14	68286876	0.713
rs3784099	-0.0714766	0.0111563	1.48572e-10	4.28079e+07	0.130303	rs2208397	rs2208397	14	68749927	G	A	-0.0714766	0.0111563	1.48572e-10	14	68283210	0.2844
rs8008961	-0.0716314	0.0111611	1.38096e-10	4.59856e+07	0.139975	rs2208397	rs2208397	14	68752643	C	T	-0.0716314	0.0111611	1.38096e-10	14	68285926	0.284
rs2208397	0.0716172	0.011157	1.37143e-10	4.62825e+07	0.140879	rs2208397	rs2208397	14	68753287	T	G	0.0716172	0.011157	1.37143e-10	14	68286570	0.7158
rs314294	-0.0947075	0.0162732	5.89033e-09	1.64262e+06	0.0112811	rs221781	rs221781	7	100366917	G	A	-0.0947075	0.0162732	5.89033e-09	7	100769294	0.1035
rs221786	0.0943624	0.0158264	2.48667e-09	3.70176e+06	0.0254229	rs221781	rs221781	7	100266081	T	C	0.0943624	0.0158264	2.48667e-09	7	100668458	0.8891
rs142345484	0.0946027	0.0156406	1.46162e-09	6.1364e+06	0.0421435	rs221781	rs221781	7	100295010	A	AAGGACAAGGTTGTGTACTCC	0.0946027	0.0156406	1.46162e-09	7	100697387	0.8853
7:100284510_TG_T	0.0954387	0.0157668	1.4206e-09	6.34714e+06	0.0435908	rs221781	rs221781	7	100284510	TG	T	0.0954387	0.0157668	1.4206e-09	7	100686887	0.8868
rs221797	0.0956399	0.0156878	1.08441e-09	8.21352e+06	0.0564087	rs221781	rs221781	7	100285974	A	C	0.0956399	0.0156878	1.08441e-09	7	100688351	0.8861
rs35722278	0.0956674	0.0156914	1.08207e-09	8.23214e+06	0.0565366	rs221781	rs221781	7	100297932	C	CG	0.0956674	0.0156914	1.08207e-09	7	100700309	0.8862
rs221800	0.0956523	0.0156875	1.07834e-09	8.25817e+06	0.0567154	rs221781	rs221781	7	100288552	T	C	0.0956523	0.0156875	1.07834e-09	7	100690929	0.8861
rs221803	0.0956713	0.0156877	1.07065e-09	8.31576e+06	0.0571109	rs221781	rs221781	7	100291200	C	T	0.0956713	0.0156877	1.07065e-09	7	100693577	0.8861
rs221783	0.0958528	0.0156967	1.01789e-09	8.73693e+06	0.0600034	rs221781	rs221781	7	100292914	T	C	0.0958528	0.0156967	1.01789e-09	7	100695291	0.8862
rs221779	0.0962077	0.0156924	8.74028e-10	1.01253e+07	0.0695383	rs221781	rs221781	7	100297898	T	C	0.0962077	0.0156924	8.74028e-10	7	100700275	0.8861
rs221778	0.096212	0.0156924	8.72642e-10	1.01409e+07	0.0696456	rs221781	rs221781	7	100298024	A	G	0.096212	0.0156924	8.72642e-10	7	100700401	0.8861
rs2432929	0.0962197	0.0156925	8.70128e-10	1.01693e+07	0.0698408	rs221781	rs221781	7	100299028	C	T	0.0962197	0.0156925	8.70128e-10	7	100701405	0.8861
rs221774	0.0962253	0.0156925	8.6818e-10	1.01915e+07	0.0699927	rs221781	rs221781	7	100298984	A	G	0.0962253	0.0156925	8.6818e-10	7	100701361	0.8861
rs564449	0.0956061	0.0155827	8.49507e-10	1.03527e+07	0.0711	rs221781	rs221781	7	100321138	T	G	0.0956061	0.0155827	8.49507e-10	7	100723515	0.8847
rs506597	0.0964214	0.0156906	7.98736e-10	1.10482e+07	0.075877	rs221781	rs221781	7	100313420	A	G	0.0964214	0.0156906	7.98736e-10	7	100715797	0.8861
rs534043	0.0964691	0.0156904	7.8319e-10	1.12607e+07	0.0773359	rs221781	rs221781	7	100312724	A	G	0.0964691	0.0156904	7.8319e-10	7	100715101	0.8861
rs221781	0.0964966	0.0156912	7.76086e-10	1.1361e+07	0.0780251	rs221781	rs221781	7	100295908	A	G	0.0964966	0.0156912	7.76086e-10	7	100698285	0.886
rs9385717	0.0604099	0.0118368	3.33299e-07	25562.6	0.00393306	rs7753634	rs2223385	6	135458423	A	G	0.0568651	0.0118365	1.55346e-06	6	135137285	0.2276
rs6914717	0.0616098	0.0119524	2.54187e-07	33472.7	0.00515011	rs7753634	rs2223385	6	135456758	A	G	0.0576913	0.0119521	1.38691e-06	6	135135620	0.2245
rs55889993	0.0614653	0.0119087	2.45161e-07	34545.6	0.00531517	rs7753634	rs2223385	6	135458595	C	A	0.0575536	0.0119084	1.34476e-06	6	135137457	0.2259
rs2078213	0.0619324	0.0119456	2.16568e-07	39034.5	0.00600583	rs7753634	rs2223385	6	135458071	T	C	0.0580457	0.0119453	1.17804e-06	6	135136933	0.2242
rs55776806	0.0623076	0.0119844	2.00314e-07	42203.1	0.00649335	rs7753634	rs2223385	6	135467218	T	TGA	0.058179	0.0119841	1.20582e-06	6	135146080	0.2241
rs9494149	0.0616729	0.0117534	1.54388e-07	53288.7	0.00819898	rs7753634	rs2223385	6	135449315	C	T	0.0602726	0.011753	2.92417e-07	6	135128177	0.2367
rs6929404	0.0630949	0.0119669	1.34603e-07	61810.5	0.00951014	rs7753634	rs2223385	6	135454027	C	A	0.0591989	0.0119665	7.53515e-07	6	135132889	0.2246
rs9399140	0.0620412	0.0117518	1.29677e-07	63037.6	0.00969895	rs7753634	rs2223385	6	135448643	T	C	0.060646	0.0117514	2.45969e-07	6	135127505	0.2366
rs9373125	0.0632495	0.0119732	1.27374e-07	65225.9	0.0100356	rs7753634	rs2223385	6	135452892	T	C	0.0593202	0.0119729	7.24978e-07	6	135131754	0.224
rs9385716	0.0633465	0.0119801	1.23905e-07	67020	0.0103117	rs7753634	rs2223385	6	135455329	A	G	0.0593492	0.0119798	7.26574e-07	6	135134191	0.2233
rs9385715	0.063425	0.0119847	1.20894e-07	68659.7	0.010564	rs7753634	rs2223385	6	135454385	C	T	0.0594333	0.0119844	7.07775e-07	6	135133247	0.2232
rs34989194	0.0637156	0.0120289	1.17797e-07	70620.6	0.0108657	rs7753634	rs2223385	6	135476379	C	CT	0.0596929	0.0120285	6.95518e-07	6	135155241	0.2229
rs9321486	0.0623924	0.0117326	1.05004e-07	77164.5	0.0118725	rs7753634	rs2223385	6	135447820	T	C	0.0610502	0.0117323	1.9545e-07	6	135126682	0.2379
rs1883355	0.0640022	0.0119763	9.0882e-08	90341.4	0.0138999	rs7753634	rs2223385	6	135461937	A	G	0.0598879	0.011976	5.71284e-07	6	135140799	0.2236
rs6569997	0.0639874	0.0119721	9.05575e-08	90620.6	0.0139429	rs7753634	rs2223385	6	135461134	C	T	0.0598871	0.0119717	5.66263e-07	6	135139996	0.2236
rs7740945	0.0640591	0.0119765	8.85689e-08	92614.4	0.0142496	rs7753634	rs2223385	6	135461866	C	A	0.0599448	0.0119761	5.57594e-07	6	135140728	0.2236
rs2050019	0.0642015	0.0119795	8.35515e-08	97997.1	0.0150778	rs7753634	rs2223385	6	135463947	C	T	0.0601155	0.0119791	5.21183e-07	6	135142809	0.2236
rs2026310	0.0642356	0.0119817	8.26871e-08	98992.8	0.015231	rs7753634	rs2223385	6	135465551	A	C	0.0602127	0.0119813	5.01989e-07	6	135144413	0.2236
rs9376095	0.0636663	0.0118709	8.17479e-08	99271.4	0.0152739	rs7753634	rs2223385	6	135450755	T	C	0.0598743	0.0118705	4.5603e-07	6	135129617	0.2293
rs6909822	0.0643471	0.0119796	7.81363e-08	104552	0.0160863	rs7753634	rs2223385	6	135463333	G	A	0.0602484	0.0119793	4.92049e-07	6	135142195	0.2236
rs9321485	0.0630375	0.0117191	7.48901e-08	106801	0.0164323	rs7753634	rs2223385	6	135447773	T	C	0.0619003	0.0117187	1.2767e-07	6	135126635	0.2384
rs55670970	0.0640866	0.0118988	7.20472e-08	112369	0.017289	rs7753634	rs2223385	6	135450891	G	GT	0.0599612	0.0118984	4.66907e-07	6	135129753	0.2283
rs1074849	0.0638583	0.0118099	6.40299e-08	125104	0.0192485	rs7753634	rs2223385	6	135423412	G	A	0.0630928	0.0118095	9.16597e-08	6	135102274	0.2332
rs9376096	0.0650965	0.0119897	5.65561e-08	142940	0.0219927	rs7753634	rs2223385	6	135469752	C	T	0.0610855	0.0119894	3.48786e-07	6	135148614	0.2232
rs1569534	0.0652132	0.0120003	5.50106e-08	146920	0.0226051	rs7753634	rs2223385	6	135451580	C	T	0.0611312	0.0119999	3.50037e-07	6	135130442	0.2223
rs9389274	0.0658143	0.0120064	4.21519e-08	190109	0.0292501	rs7753634	rs2223385	6	135477207	G	A	0.0617926	0.012006	2.64985e-07	6	135156069	0.2229
rs12204380	0.0658282	0.0120027	4.14784e-08	193037	0.0297006	rs7753634	rs2223385	6	135474634	T	C	0.0618475	0.0120023	2.56424e-07	6	135153496	0.2229
rs9376093	0.0647448	0.0117826	3.90774e-08	201108	0.0309424	rs7753634	rs2223385	6	135445448	C	T	0.0636425	0.0117821	6.60461e-08	6	135124310	0.2354
rs6924609	0.0649024	0.0117855	3.65025e-08	214853	0.0330572	rs7753634	rs2223385	6	135440657	A	G	0.0638798	0.0117851	5.94649e-08	6	135119519	0.2356
rs9483789	0.0649236	0.011788	3.63718e-08	215639	0.0331781	rs7753634	rs2223385	6	135441165	T	C	0.063877	0.0117875	5.99244e-08	6	135120027	0.2355
rs6925841	0.0649038	0.0117828	3.62209e-08	216443	0.0333019	rs7753634	rs2223385	6	135441245	C	T	0.0639628	0.0117824	5.67728e-08	6	135120107	0.2359
rs10457632	0.0649473	0.0117782	3.50365e-08	223426	0.0343762	rs7753634	rs2223385	6	135445202	A	G	0.0638067	0.0117778	6.04196e-08	6	135124064	0.2356
rs10457631	0.0650456	0.0117865	3.41606e-08	229112	0.035251	rs7753634	rs2223385	6	135445179	A	C	0.0637664	0.0117861	6.29176e-08	6	135124041	0.2348
rs1320962	0.0651046	0.0117878	3.33186e-08	234744	0.0361177	rs7753634	rs2223385	6	135443144	G	A	0.06397	0.0117874	5.73156e-08	6	135122006	0.2352
rs9483791	0.0651133	0.0117864	3.30526e-08	236527	0.036392	rs7753634	rs2223385	6	135442525	T	C	0.0640279	0.011786	5.55557e-08	6	135121387	0.2353
rs1320963	0.0651234	0.0117847	3.27424e-08	238661	0.0367203	rs7753634	rs2223385	6	135443212	A	G	0.0640316	0.0117843	5.52127e-08	6	135122074	0.2354
rs1411919	0.0652054	0.0117914	3.20411e-08	243852	0.037519	rs7753634	rs2223385	6	135432061	A	G	0.064165	0.011791	5.2727e-08	6	135110923	0.2348
rs1320959	0.0652805	0.0117764	2.96767e-08	262297	0.0403569	rs7753634	rs2223385	6	135437386	T	C	0.064532	0.011776	4.25406e-08	6	135116248	0.2359
rs2026938	0.0655857	0.0117856	2.62318e-08	295761	0.0455058	rs7753634	rs2223385	6	135444009	G	A	0.0643723	0.0117852	4.70462e-08	6	135122871	0.235
rs9389270	0.0660233	0.0118529	2.54417e-08	306171	0.0471073	rs7753634	rs2223385	6	135431807	C	T	0.0649079	0.0118525	4.34278e-08	6	135110669	0.2312
rs9389271	0.0662637	0.0117952	1.93341e-08	397552	0.0611672	rs7753634	rs2223385	6	135433404	C	T	0.0653151	0.0117948	3.06591e-08	6	135112266	0.2348
rs2223385	0.0668503	0.0117929	1.43899e-08	529031	0.0813966	rs7753634	rs2223385	6	135435171	G	A	0.065919	0.0117925	2.27177e-08	6	135114033	0.2349
rs2296749	-0.0563184	0.0132596	2.16309e-05	525.739	0.000116267	rs200949	rs2229637	6	33763127	G	A	-0.0338146	0.0132595	0.0107658	6	33795350	0.175
rs12211554	-0.056666	0.0133398	2.15803e-05	529.821	0.00011717	rs200949	rs2229637	6	33725788	C	A	-0.0339389	0.0133397	0.010953	6	33758011	0.1723
rs34339105	-0.0566608	0.0133368	2.1526e-05	530.98	0.000117426	rs200949	rs2229637	6	33723457	G	T	-0.0338193	0.0133368	0.0112192	6	33755680	0.1726
rs12211565	-0.0566748	0.0133393	2.14997e-05	531.641	0.000117572	rs200949	rs2229637	6	33725852	C	T	-0.0339499	0.0133392	0.0109239	6	33758075	0.1723
rs12204620	-0.0564692	0.0132756	2.10352e-05	540.405	0.000119511	rs200949	rs2229637	6	33741063	C	T	-0.0339435	0.0132755	0.0105625	6	33773286	0.1747
rs4713648	0.0436789	0.0101167	1.57814e-05	550.721	0.000121792	rs200949	rs2229637	6	33609965	C	T	0.0292737	0.0101166	0.00380838	6	33642188	0.432
rs2281831	-0.0542185	0.0127005	1.96337e-05	553.862	0.000122487	rs200949	rs2229637	6	33695815	G	A	-0.0340371	0.0127004	0.00736213	6	33728038	0.1955
rs115379090	0.0862906	0.0206569	2.94964e-05	576.721	0.000127542	rs200949	rs2229637	6	28440077	A	G	0.0772228	0.0206566	0.000185192	6	28472300	0.05535
rs755239	-0.0566937	0.0132738	1.94513e-05	581.968	0.000128702	rs200949	rs2229637	6	33743361	G	A	-0.0340747	0.0132737	0.0102558	6	33775584	0.175
rs12211490	-0.0570502	0.0133418	1.90226e-05	597.146	0.000132059	rs200949	rs2229637	6	33725528	G	T	-0.0343247	0.0133417	0.0100895	6	33757751	0.1723
rs68168863	-0.0568086	0.0132701	1.86101e-05	606.735	0.000134179	rs200949	rs2229637	6	33758238	C	T	-0.0342198	0.01327	0.00991649	6	33790461	0.175
rs79459944	-0.163363	0.0399425	4.31436e-05	609.497	0.00013479	rs200949	rs2229637	6	26972503	T	C	-0.164707	0.0399419	3.72907e-05	6	27004724	0.01157
rs35698850	-0.0543926	0.0126647	1.74828e-05	616.713	0.000136386	rs200949	rs2229637	6	33700132	A	G	-0.0344214	0.0126646	0.00656915	6	33732355	0.1971
rs13204162	-0.0545432	0.0126762	1.68654e-05	638.694	0.000141247	rs200949	rs2229637	6	33696131	C	T	-0.0342236	0.0126761	0.006937	6	33728354	0.1964
6:33746613_CATCCATGAGGCTCATGGGGA_C	-0.0571281	0.0132923	1.72485e-05	653.104	0.000144434	rs200949	rs2229637	6	33746613	CATCCATGAGGCTCATGGGGA	C	-0.034777	0.0132922	0.00888772	6	33778836	0.1742
rs4713119	-0.0652936	0.0152734	1.91151e-05	671.603	0.000148525	rs200949	rs2229637	6	27712825	G	A	-0.0484503	0.0152733	0.00151273	6	27745046	0.8827
rs12195409	-0.0571669	0.0132747	1.65882e-05	676.851	0.000149686	rs200949	rs2229637	6	33757482	T	C	-0.0346042	0.0132746	0.00913907	6	33789705	0.1749
rs12528378	0.0719125	0.0168916	2.06912e-05	680.641	0.000150524	rs200949	rs2229637	6	33653486	G	A	0.0562083	0.0168914	0.000875872	6	33685709	0.09505
rs36101795	-0.151209	0.0366409	3.67875e-05	681.969	0.000150818	rs200949	rs2229637	6	33690691	C	T	-0.176008	0.0366398	1.55734e-06	6	33722914	0.02002
rs12204992	-0.057243	0.0132755	1.61837e-05	692.97	0.00015325	rs200949	rs2229637	6	33741724	C	T	-0.0347246	0.0132754	0.00890418	6	33773947	0.1747
rs12661400	-0.0547861	0.0126759	1.54574e-05	693.775	0.000153428	rs200949	rs2229637	6	33696477	C	T	-0.0345033	0.0126758	0.00648907	6	33728700	0.1964
rs10456420	-0.0572841	0.0132712	1.58589e-05	706.267	0.000156191	rs200949	rs2229637	6	33754301	T	C	-0.034731	0.0132711	0.00886981	6	33786524	0.1748
rs12662447	-0.0567568	0.0131359	1.55506e-05	712.785	0.000157632	rs200949	rs2229637	6	33714673	C	T	-0.033935	0.0131358	0.00978327	6	33746896	0.1789
6:33740704_AGAG_A	-0.0573469	0.0132759	1.56288e-05	716.289	0.000158407	rs200949	rs2229637	6	33740704	AGAG	A	-0.0347004	0.0132758	0.00895384	6	33772927	0.1746
rs72834698	-0.0620346	0.0143826	1.60932e-05	749.184	0.000165682	rs200949	rs2229637	6	26176517	G	A	-0.0791444	0.0143821	3.73412e-08	6	26176289	0.1416
rs6925337	-0.0564499	0.0130189	1.45103e-05	755.015	0.000166972	rs200949	rs2229637	6	33732219	G	T	-0.0352563	0.0130188	0.00676674	6	33764442	0.1834
rs35721478	-0.057766	0.0133269	1.46056e-05	766.511	0.000169514	rs200949	rs2229637	6	33725129	T	C	-0.0348359	0.0133268	0.00894933	6	33757352	0.1727
rs34472165	-0.0575506	0.0132722	1.44979e-05	769.046	0.000170075	rs200949	rs2229637	6	33750031	A	G	-0.0349614	0.0132721	0.00843337	6	33782254	0.1749
rs13213889	-0.0576078	0.0132713	1.41982e-05	784.445	0.00017348	rs200949	rs2229637	6	33756532	G	A	-0.0350277	0.0132712	0.0083059	6	33788755	0.1749
rs12189725	-0.0570871	0.0131316	1.37823e-05	799.136	0.000176729	rs200949	rs2229637	6	33703394	G	T	-0.0342419	0.0131315	0.00911776	6	33735617	0.1789
rs41473150	-0.191983	0.0461629	3.19895e-05	827.465	0.000182994	rs200949	rs2229637	6	27302765	T	C	-0.141473	0.0461623	0.00217898	6	27334986	0.0142
rs114974628	-0.211621	0.0508501	3.15929e-05	839.799	0.000185722	rs200949	rs2229637	6	33894846	C	T	-0.210553	0.0508492	3.4619e-05	6	33927069	0.009153
rs877187	-0.0572512	0.0131294	1.29754e-05	846.171	0.000187131	rs200949	rs2229637	6	33706211	C	T	-0.0344186	0.0131293	0.00875428	6	33738434	0.179
rs12529825	0.0749824	0.0174167	1.66832e-05	856.593	0.000189436	rs200949	rs2229637	6	33617403	T	C	0.0603902	0.0174165	0.000525475	6	33649626	0.08712
rs66617522	-0.0576446	0.0131924	1.24519e-05	883.77	0.000195446	rs200949	rs2229637	6	33776309	T	C	-0.0367171	0.0131923	0.00538228	6	33808532	0.1781
rs12199132	-0.0574138	0.0131284	1.22401e-05	894.218	0.000197756	rs200949	rs2229637	6	33708250	G	A	-0.0346482	0.0131283	0.00830993	6	33740473	0.1792
rs12193658	-0.0574646	0.0131308	1.20706e-05	906.405	0.000200452	rs200949	rs2229637	6	33705528	G	T	-0.0346804	0.0131307	0.0082623	6	33737751	0.1789
rs150517020	-0.0561347	0.0128008	1.15853e-05	920.691	0.000203611	rs200949	rs2229637	6	33655369	G	GGGGT	-0.0345952	0.0128007	0.00687997	6	33687592	0.1923
rs729376	-0.057788	0.0131316	1.07919e-05	1008.27	0.000222979	rs200949	rs2229637	6	33704823	C	T	-0.0349525	0.0131315	0.00777425	6	33737046	0.1791
rs213233:chr6:28325675:G:A	-0.0691765	0.0158542	1.28122e-05	1014.04	0.000224255	rs200949	rs2229637	6	28325675	G	A	-0.0900626	0.0158536	1.33998e-08	6	28357898	0.1126
rs12192087	-0.0580276	0.0131844	1.07633e-05	1014.41	0.000224337	rs200949	rs2229637	6	33780292	T	C	-0.0372677	0.0131843	0.00470331	6	33812515	0.1785
rs12190155	-0.0559523	0.0126567	9.83606e-06	1064.73	0.000235465	rs200949	rs2229637	6	33663241	G	A	-0.034679	0.0126566	0.00614415	6	33695464	0.1987
rs10456075	-0.05613	0.0126898	9.72274e-06	1078.97	0.000238615	rs200949	rs2229637	6	33681603	G	A	-0.0350278	0.0126897	0.00577416	6	33713826	0.1971
rs12203688	-0.0561337	0.0126822	9.59222e-06	1092.45	0.000241596	rs200949	rs2229637	6	33693624	A	C	-0.0349902	0.0126821	0.00579748	6	33725847	0.1974
rs12198383	-0.0584405	0.0131776	9.21347e-06	1175.46	0.000259953	rs200949	rs2229637	6	33773304	C	T	-0.0371622	0.0131774	0.00480031	6	33805527	0.1782
rs3818532	-0.0563996	0.0126898	8.81096e-06	1185.1	0.000262086	rs200949	rs2229637	6	33679807	A	G	-0.035269	0.0126897	0.00544714	6	33712030	0.1969
rs630792	0.074365	0.0169365	1.12928e-05	1210.23	0.000267642	rs200949	rs2229637	6	33690310	G	A	0.0585665	0.0169363	0.000544104	6	33722533	0.09437
rs9296097	-0.0562943	0.0126496	8.57585e-06	1212.41	0.000268125	rs200949	rs2229637	6	33660143	G	A	-0.0348895	0.0126495	0.00581263	6	33692366	0.1987
rs13214874	-0.0564796	0.0126834	8.46686e-06	1230.29	0.000272079	rs200949	rs2229637	6	33686368	G	A	-0.0353828	0.0126833	0.00527545	6	33718591	0.1975
rs183915567	0.330189	0.0763126	1.51294e-05	1260.83	0.000278833	rs200949	rs2229637	6	33466572	G	A	0.355355	0.0763111	3.21385e-06	6	33498795	0.003415
rs79619069	-0.166621	0.0389244	1.86369e-05	1302.77	0.000288108	rs200949	rs2229637	6	27059662	T	C	-0.167159	0.0389236	1.75064e-05	6	27091883	0.01708
rs276362	-0.0513885	0.0114386	7.03795e-06	1333.62	0.00029493	rs200949	rs2229637	6	27938235	A	C	-0.0517973	0.0114384	5.94382e-06	6	27970457	0.2602
rs10947432	-0.0567652	0.0126822	7.60675e-06	1362.3	0.000301273	rs200949	rs2229637	6	33676556	G	A	-0.0353863	0.0126821	0.00526667	6	33708779	0.1972
rs16868575	-0.0536033	0.0119425	7.17425e-06	1362.81	0.000301386	rs200949	rs2229637	6	33629046	A	G	-0.0254147	0.0119424	0.0333289	6	33661269	0.233
rs13219530	-0.0567491	0.0126707	7.50781e-06	1378.22	0.000304794	rs200949	rs2229637	6	33657493	G	A	-0.0358787	0.0126706	0.00463091	6	33689716	0.198
6:33709490_AG_A	-0.0588449	0.0131588	7.75257e-06	1383.65	0.000305995	rs200949	rs2229637	6	33709490	AG	A	-0.0357352	0.0131587	0.00661335	6	33741713	0.1786
rs2281918	-0.0569395	0.0126821	7.13102e-06	1448.73	0.000320388	rs200949	rs2229637	6	33663055	G	A	-0.0353687	0.012682	0.00528904	6	33695278	0.1973
rs77101678	-0.172635	0.0400558	1.63357e-05	1482.64	0.000327887	rs200949	rs2229637	6	27002680	A	G	-0.171043	0.0400551	1.95305e-05	6	27034901	0.01311
rs169737	-0.0531499	0.0117696	6.30594e-06	1520.5	0.000336258	rs200949	rs2229637	6	33576577	T	C	-0.0311126	0.0117695	0.00820559	6	33608800	0.7682
rs2281919	-0.0570673	0.012674	6.70908e-06	1534.36	0.000339324	rs200949	rs2229637	6	33663171	A	C	-0.0356776	0.0126739	0.00487688	6	33695394	0.1979
rs12525769	0.0744457	0.0166869	8.14499e-06	1629.05	0.000360265	rs200949	rs2229637	6	33607224	G	A	0.0567023	0.0166866	0.000678646	6	33639447	0.0969
rs210125	-0.0534142	0.0117853	5.8347e-06	1639.28	0.000362527	rs200949	rs2229637	6	33576685	A	G	-0.031516	0.0117852	0.00749048	6	33608908	0.7698
rs34778247	-0.0573572	0.0126878	6.16449e-06	1664.92	0.000368196	rs200949	rs2229637	6	33658552	C	A	-0.0356786	0.0126877	0.00492242	6	33690775	0.1972
rs9469554	-0.0593433	0.0131474	6.37149e-06	1666.74	0.000368599	rs200949	rs2229637	6	33648097	A	G	-0.0331503	0.0131474	0.0116875	6	33680320	0.1815
rs35964955	-0.0628191	0.0139489	6.68331e-06	1679.75	0.000371476	rs200949	rs2229637	6	33770532	G	A	-0.046499	0.0139487	0.000857373	6	33802755	0.1531
rs3818526	-0.0573245	0.0126742	6.09858e-06	1680.38	0.000371617	rs200949	rs2229637	6	33660973	T	C	-0.0359412	0.012674	0.00457092	6	33693196	0.1978
rs115542012	-0.157863	0.0361731	1.27657e-05	1798.92	0.000397832	rs200949	rs2229637	6	33565100	T	C	-0.183388	0.036172	3.98084e-07	6	33597323	0.01994
rs143412088	-0.121366	0.027499	1.01726e-05	1929.7	0.000426753	rs200949	rs2229637	6	27841897	A	AT	-0.0904914	0.0274988	0.000999247	6	27874119	0.02127
rs418453	-0.157484	0.0359315	1.17106e-05	1942.98	0.00042969	rs200949	rs2229637	6	33559706	G	A	-0.18361	0.0359303	3.21851e-07	6	33591929	0.02043
rs10947427	-0.0548389	0.0119995	4.87489e-06	1978.7	0.00043759	rs200949	rs2229637	6	33644253	G	A	-0.026778	0.0119994	0.0256412	6	33676476	0.2299
rs564966742	0.505101	0.10868	3.35828e-06	1995.67	0.000441342	rs200949	rs2229637	6	33546931	T	C	0.492242	0.108677	5.91542e-06	6	33579154	0.002202
rs663169	0.0917139	0.0205061	7.73042e-06	2028.06	0.000448506	rs200949	rs2229637	6	33684963	A	G	0.0724529	0.0205058	0.000410433	6	33717186	0.0608
rs34610593	-0.0600909	0.0131545	4.92182e-06	2132.51	0.000471605	rs200949	rs2229637	6	33706299	T	TAACC	-0.0370446	0.0131544	0.00486035	6	33738522	0.179
rs10456421	-0.0604084	0.0131773	4.55574e-06	2299.38	0.000508508	rs200949	rs2229637	6	33771148	G	A	-0.039081	0.0131772	0.00301889	6	33803371	0.178
rs210123	-0.0543925	0.0117798	3.88488e-06	2415.96	0.00053429	rs200949	rs2229637	6	33576173	A	G	-0.0323908	0.0117797	0.00596473	6	33608396	0.7696
rs2296737	-0.0582709	0.0126573	4.14956e-06	2423.21	0.000535893	rs200949	rs2229637	6	33656416	G	A	-0.0366969	0.0126572	0.00373995	6	33688639	0.1987
rs13204975	-0.0586492	0.0127397	4.15139e-06	2436.66	0.000538868	rs200949	rs2229637	6	33657494	T	C	-0.0372507	0.0127396	0.00345551	6	33689717	0.1953
rs210124	-0.0546007	0.01178	3.56872e-06	2620.15	0.000579447	rs200949	rs2229637	6	33576501	C	T	-0.0325651	0.0117799	0.00570157	6	33608724	0.7695
rs12191482	-0.226621	0.0500702	6.00911e-06	3726.58	0.000824134	rs200949	rs2229637	6	33528389	C	A	-0.246188	0.0500689	8.78864e-07	6	33560612	0.009335
rs12203746	-0.225129	0.0496217	5.70865e-06	3909.64	0.000864617	rs200949	rs2229637	6	33728651	A	G	-0.241259	0.0496203	1.1615e-06	6	33760874	0.01002
rs12523917	0.0779832	0.0166946	2.99482e-06	4220.41	0.000933344	rs200949	rs2229637	6	33593287	C	T	0.0598528	0.0166943	0.000336794	6	33625510	0.09784
rs114599283	-0.220527	0.0483449	5.07789e-06	4363.86	0.000965068	rs200949	rs2229637	6	33761462	T	C	-0.235006	0.0483436	1.16697e-06	6	33793685	0.01053
rs116454384	-0.0642526	0.013543	2.09181e-06	4955.62	0.00109594	rs200949	rs2229637	6	33646375	C	T	-0.0355793	0.0135429	0.00861009	6	33678598	0.1681
rs34213779	0.0788524	0.0167519	2.51285e-06	5002.95	0.0011064	rs200949	rs2229637	6	33593920	C	T	0.0608825	0.0167516	0.0002786	6	33626143	0.09685
rs12523916	0.0787956	0.0167364	2.50113e-06	5021.67	0.00111054	rs200949	rs2229637	6	33593285	C	T	0.0607317	0.0167362	0.000284773	6	33625508	0.09663
rs7753658	0.0484372	0.0100645	1.4893e-06	5224.51	0.0011554	rs200949	rs2229637	6	33614793	T	C	0.033239	0.0100644	0.000957818	6	33647016	0.4439
rs77601296	0.0794305	0.0168134	2.30971e-06	5438.39	0.0012027	rs200949	rs2229637	6	33600895	C	A	0.0616391	0.0168131	0.000246249	6	33633118	0.09592
rs116117737	0.123517	0.0265553	3.2982e-06	5443.22	0.00120377	rs200949	rs2229637	6	28018353	G	T	0.121446	0.0265547	4.79858e-06	6	28050575	0.0337
rs13219845	0.0793958	0.016721	2.05162e-06	6061.08	0.00134041	rs200949	rs2229637	6	33587065	A	G	0.0613053	0.0167207	0.00024597	6	33619288	0.0971
rs71565395	0.0795858	0.016751	2.02291e-06	6152.01	0.00136052	rs200949	rs2229637	6	33593577	C	A	0.0616179	0.0167507	0.000234587	6	33625800	0.09685
rs549875756	0.580028	0.11474	4.30085e-07	7445.3	0.00164653	rs200949	rs2229637	6	33567885	G	A	0.554965	0.114738	1.31936e-06	6	33600108	0.001653
rs188673988	-0.222028	0.0473494	2.7435e-06	7650.22	0.00169185	rs200949	rs2229637	6	33648817	C	T	-0.236434	0.0473481	5.92885e-07	6	33681040	0.01083
rs74537235	0.121488	0.0254798	1.8606e-06	9108.32	0.00201431	rs200949	rs2229637	6	28020065	A	C	0.118601	0.0254793	3.24313e-06	6	28052287	0.03616
rs75507056	-0.225712	0.0475877	2.10494e-06	9724.44	0.00215056	rs200949	rs2229637	6	33457187	C	T	-0.245503	0.0475863	2.48123e-07	6	33489410	0.01071
rs12206946	-0.22533	0.047195	1.80211e-06	11218.9	0.00248105	rs200949	rs2229637	6	33677649	G	A	-0.23995	0.0471937	3.68832e-07	6	33709872	0.01088
rs141107214	-0.226848	0.0474111	1.71239e-06	11741.3	0.00259658	rs200949	rs2229637	6	33648533	C	T	-0.241449	0.0474098	3.52797e-07	6	33680756	0.01078
rs78354798	0.135985	0.0278677	1.06275e-06	16290.7	0.00360268	rs200949	rs2229637	6	27924371	G	A	0.135393	0.027867	1.18258e-06	6	27956593	0.03038
rs12204421	-0.0588777	0.0115532	3.46495e-07	24089.8	0.00532746	rs200949	rs2229637	6	33628863	A	G	-0.0355153	0.0115531	0.00211142	6	33661086	0.2573
rs34942621	-0.0756439	0.0149675	4.3292e-07	24452.3	0.00540763	rs200949	rs2229637	6	33646861	C	T	-0.047851	0.0149673	0.00138851	6	33679084	0.1334
rs74610062	-0.177483	0.0355721	6.05702e-07	30424	0.00672828	rs200949	rs2229637	6	33536004	G	T	-0.203541	0.0355707	1.05178e-08	6	33568227	0.02086
rs12664190	-0.0622195	0.0119651	1.99188e-07	42365.9	0.00936921	rs200949	rs2229637	6	33648771	C	T	-0.0390398	0.0119649	0.00110298	6	33680994	0.2316
rs9461896	-0.062744	0.0119854	1.64953e-07	50886.2	0.0112535	rs200949	rs2229637	6	33649697	C	T	-0.039626	0.0119853	0.000945608	6	33681920	0.2307
rs210191	-0.182078	0.0349303	1.86199e-07	91447.7	0.0202237	rs200949	rs2229637	6	33467770	G	A	-0.208376	0.0349287	2.43538e-09	6	33499993	0.02186
rs2296328	-0.0655476	0.0120174	4.91374e-08	164048	0.0362792	rs200949	rs2229637	6	33651277	C	T	-0.0424366	0.0120172	0.000413483	6	33683500	0.2291
rs210154	-0.175861	0.0324863	6.18406e-08	254034	0.0561796	rs200949	rs2229637	6	33516583	C	T	-0.2019	0.0324848	5.12583e-10	6	33548806	0.02494
rs210172	-0.177388	0.032507	4.84509e-08	319932	0.070753	rs200949	rs2229637	6	33526622	C	T	-0.203414	0.0325055	3.90325e-10	6	33558845	0.02492
rs210181	-0.181747	0.0328603	3.18577e-08	476396	0.105355	rs200949	rs2229637	6	33485621	G	A	-0.208794	0.0328587	2.09387e-10	6	33517844	0.02432
rs2274195	0.069808	0.0120283	6.48959e-09	1.16426e+06	0.257477	rs200949	rs2229637	6	33646328	T	C	0.0466603	0.0120281	0.000104774	6	33678551	0.7721
rs2229637	-0.0650904	0.011085	4.30669e-09	1.61163e+06	0.356412	rs200949	rs2229637	6	33643558	G	A	-0.0513012	0.0110847	3.68999e-06	6	33675781	0.2952
rs28532547	0.0495503	0.0106203	3.07685e-06	2742.03	0.00035706	rs2234167	rs2234167	1	2561286	T	G	0.0495503	0.0106203	3.07685e-06	1	2629847	0.6706
rs12752515	0.049562	0.010622	3.07158e-06	2746.94	0.000357699	rs2234167	rs2234167	1	2564465	T	C	0.049562	0.010622	3.07158e-06	1	2633026	0.6706
rs4648659	0.0495659	0.0106203	3.05522e-06	2760.6	0.000359479	rs2234167	rs2234167	1	2560903	T	G	0.0495659	0.0106203	3.05522e-06	1	2629464	0.6706
rs41300092	-0.0495941	0.0106211	3.02062e-06	2791.02	0.000363439	rs2234167	rs2234167	1	2537838	C	T	-0.0495941	0.0106211	3.02062e-06	1	2606399	0.3291
rs4648657	0.0496012	0.0106206	3.00763e-06	2802.43	0.000364925	rs2234167	rs2234167	1	2560735	A	G	0.0496012	0.0106206	3.00763e-06	1	2629296	0.6706
rs6698817	0.0496122	0.010622	3.0016e-06	2808.17	0.000365673	rs2234167	rs2234167	1	2564183	T	C	0.0496122	0.010622	3.0016e-06	1	2632744	0.6706
rs6684865	-0.0497147	0.0106198	2.85013e-06	2950.21	0.000384168	rs2234167	rs2234167	1	2546229	G	A	-0.0497147	0.0106198	2.85013e-06	1	2614790	0.3295
rs10797441	-0.0497113	0.0106188	2.84858e-06	2951.49	0.000384336	rs2234167	rs2234167	1	2551660	T	G	-0.0497113	0.0106188	2.84858e-06	1	2620221	0.3294
rs12730932	0.0497305	0.0106197	2.82879e-06	2971.47	0.000386938	rs2234167	rs2234167	1	2559589	T	G	0.0497305	0.0106197	2.82879e-06	1	2628150	0.6706
1:2556125_C_T	-0.0497413	0.0106194	2.81303e-06	2987.33	0.000389002	rs2234167	rs2234167	1	2556125	C	T	-0.0497413	0.0106194	2.81303e-06	1	2624686	0.3294
rs12748729	0.0497478	0.0106196	2.80593e-06	2994.62	0.000389951	rs2234167	rs2234167	1	2558740	C	T	0.0497478	0.0106196	2.80593e-06	1	2627301	0.6706
rs6668149	0.049766	0.0106223	2.79878e-06	3002.64	0.000390997	rs2234167	rs2234167	1	2558308	A	C	0.049766	0.0106223	2.79878e-06	1	2626869	0.6707
rs7523364	0.0497577	0.0106194	2.79188e-06	3008.98	0.000391822	rs2234167	rs2234167	1	2557191	C	T	0.0497577	0.0106194	2.79188e-06	1	2625752	0.6705
rs3890745	-0.0497589	0.0106184	2.78457e-06	3016.27	0.000392771	rs2234167	rs2234167	1	2553624	T	C	-0.0497589	0.0106184	2.78457e-06	1	2622185	0.3296
1:2556709_G_A	-0.0497631	0.0106192	2.78422e-06	3016.86	0.000392848	rs2234167	rs2234167	1	2556709	G	A	-0.0497631	0.0106192	2.78422e-06	1	2625270	0.3294
1:2556548_C_T	-0.0497688	0.0106192	2.77682e-06	3024.55	0.00039385	rs2234167	rs2234167	1	2556548	C	T	-0.0497688	0.0106192	2.77682e-06	1	2625109	0.3294
rs12146058	-0.0497805	0.0106186	2.75851e-06	3043.61	0.000396331	rs2234167	rs2234167	1	2554563	A	G	-0.0497805	0.0106186	2.75851e-06	1	2623124	0.3295
rs10797442	-0.0497773	0.0106176	2.75628e-06	3045.68	0.000396601	rs2234167	rs2234167	1	2554344	T	G	-0.0497773	0.0106176	2.75628e-06	1	2622905	0.3296
rs10752748	-0.0498031	0.0106201	2.73832e-06	3065.46	0.000399177	rs2234167	rs2234167	1	2544640	G	A	-0.0498031	0.0106201	2.73832e-06	1	2613201	0.3294
rs6422657	0.049823	0.0106219	2.72417e-06	3081.19	0.000401224	rs2234167	rs2234167	1	2557531	C	T	0.049823	0.0106219	2.72417e-06	1	2626092	0.6707
rs60687045	-0.0499857	0.0106374	2.61396e-06	3209.8	0.000417972	rs2234167	rs2234167	1	2539603	G	A	-0.0499857	0.0106374	2.61396e-06	1	2608164	0.3283
rs2260976	0.0497477	0.0105832	2.59383e-06	3218.21	0.000419068	rs2234167	rs2234167	1	2527678	A	G	0.0497477	0.0105832	2.59383e-06	1	2596239	0.6659
rs4648565	0.050097	0.0106336	2.46283e-06	3396.95	0.000442342	rs2234167	rs2234167	1	2570023	A	G	0.050097	0.0106336	2.46283e-06	1	2638584	0.6716
rs745368	-0.049958	0.0105834	2.3535e-06	3532.19	0.000459953	rs2234167	rs2234167	1	2524205	C	T	-0.049958	0.0105834	2.3535e-06	1	2592766	0.3335
rs4648562	-0.0499794	0.010573	2.27775e-06	3641.26	0.000474155	rs2234167	rs2234167	1	2535613	C	A	-0.0499794	0.010573	2.27775e-06	1	2604174	0.3351
rs10752747	-0.0500436	0.0105843	2.26633e-06	3662.47	0.000476918	rs2234167	rs2234167	1	2524915	G	T	-0.0500436	0.0105843	2.26633e-06	1	2593476	0.3332
rs2985859	0.0499949	0.0105716	2.2546e-06	3676.61	0.000478758	rs2234167	rs2234167	1	2532416	T	C	0.0499949	0.0105716	2.2546e-06	1	2600977	0.665
rs60520190	-0.0501173	0.0105719	2.13083e-06	3880.97	0.000505369	rs2234167	rs2234167	1	2533706	G	A	-0.0501173	0.0105719	2.13083e-06	1	2602267	0.3351
rs10910099	-0.0501334	0.0105719	2.115e-06	3908.79	0.000508992	rs2234167	rs2234167	1	2533552	A	C	-0.0501334	0.0105719	2.115e-06	1	2602113	0.3349
rs2985857	0.050181	0.010573	2.07306e-06	3984.86	0.000518898	rs2234167	rs2234167	1	2532624	C	T	0.050181	0.010573	2.07306e-06	1	2601185	0.665
rs6682043	0.0501772	0.0105716	2.07076e-06	3988.63	0.000519389	rs2234167	rs2234167	1	2531514	C	A	0.0501772	0.0105716	2.07076e-06	1	2600075	0.6648
rs3001837	0.0501791	0.0105719	2.07026e-06	3989.65	0.000519522	rs2234167	rs2234167	1	2532506	G	A	0.0501791	0.0105719	2.07026e-06	1	2601067	0.665
rs10910098	-0.0501815	0.010572	2.06823e-06	3993.43	0.000520015	rs2234167	rs2234167	1	2533250	C	A	-0.0501815	0.010572	2.06823e-06	1	2601811	0.3349
1:2532123_TCAAACAAACAAA_T	0.050313	0.0105991	2.06566e-06	4007.77	0.000521882	rs2234167	rs2234167	1	2532123	TCAAACAAACAAA	T	0.050313	0.0105991	2.06566e-06	1	2600684	0.6669
rs6689711	0.0501927	0.0105727	2.06039e-06	4008.21	0.000521939	rs2234167	rs2234167	1	2531467	T	C	0.0501927	0.0105727	2.06039e-06	1	2600028	0.6649
rs4648653	-0.0502004	0.0105738	2.0582e-06	4012.7	0.000522523	rs2234167	rs2234167	1	2535895	C	T	-0.0502004	0.0105738	2.0582e-06	1	2604456	0.335
rs6424092	0.050206	0.0105724	2.04648e-06	4034.21	0.000525324	rs2234167	rs2234167	1	2532899	C	A	0.050206	0.0105724	2.04648e-06	1	2601460	0.665
rs2985855	0.0502523	0.0105712	1.99721e-06	4129.05	0.000537674	rs2234167	rs2234167	1	2531372	A	C	0.0502523	0.0105712	1.99721e-06	1	2599933	0.665
rs770735883	-0.0518675	0.0109167	2.02205e-06	4204.67	0.000547521	rs2234167	rs2234167	1	2539946	CAT	C	-0.0518675	0.0109167	2.02205e-06	1	2608507	0.3084
1:2561259_GCCC_G	0.0510279	0.0107305	1.98052e-06	4220.9	0.000549635	rs2234167	rs2234167	1	2561259	GCCC	G	0.0510279	0.0107305	1.98052e-06	1	2629820	0.6788
rs2764848	0.0503045	0.0105709	1.94759e-06	4229.65	0.000550774	rs2234167	rs2234167	1	2530694	G	A	0.0503045	0.0105709	1.94759e-06	1	2599255	0.665
rs3748819	-0.050386	0.0105838	1.9295e-06	4272.51	0.000556355	rs2234167	rs2234167	1	2524966	C	T	-0.050386	0.0105838	1.9295e-06	1	2593527	0.3333
rs2843404	0.0503421	0.0105706	1.91241e-06	4304.08	0.000560466	rs2234167	rs2234167	1	2530558	T	C	0.0503421	0.0105706	1.91241e-06	1	2599119	0.665
rs2764842	0.0503741	0.0105705	1.8836e-06	4367.09	0.000568671	rs2234167	rs2234167	1	2529192	A	G	0.0503741	0.0105705	1.8836e-06	1	2597753	0.665
rs897625	-0.0512048	0.0107466	1.89083e-06	4418.67	0.000575387	rs2234167	rs2234167	1	2720173	A	G	-0.0512048	0.0107466	1.89083e-06	1	2803608	0.3222
rs2843401	0.0504249	0.0105695	1.83495e-06	4477.55	0.000583056	rs2234167	rs2234167	1	2528133	T	C	0.0504249	0.0105695	1.83495e-06	1	2596694	0.665
rs34705971	0.0504692	0.0105771	1.82811e-06	4496.63	0.00058554	rs2234167	rs2234167	1	2530341	A	AG	0.0504692	0.0105771	1.82811e-06	1	2598902	0.6651
rs2843402	0.0504379	0.0105698	1.82504e-06	4500.99	0.000586107	rs2234167	rs2234167	1	2528682	T	C	0.0504379	0.0105698	1.82504e-06	1	2597243	0.6649
rs78506337	-0.0504965	0.0105762	1.8011e-06	4560.86	0.000593904	rs2234167	rs2234167	1	2537095	G	A	-0.0504965	0.0105762	1.8011e-06	1	2605656	0.335
rs897624	-0.0513035	0.0107474	1.80969e-06	4608.62	0.000600122	rs2234167	rs2234167	1	2720175	T	C	-0.0513035	0.0107474	1.80969e-06	1	2803610	0.3221
rs3748818	-0.0505692	0.0105813	1.76069e-06	4663.23	0.000607233	rs2234167	rs2234167	1	2525660	G	A	-0.0505692	0.0105813	1.76069e-06	1	2594221	0.3334
rs139552946	0.0506502	0.0105876	1.71902e-06	4774.14	0.000621676	rs2234167	rs2234167	1	2532159	C	CTGT	0.0506502	0.0105876	1.71902e-06	1	2600720	0.666
rs11585048	-0.0506337	0.0105722	1.67335e-06	4892.31	0.000637063	rs2234167	rs2234167	1	2534087	C	T	-0.0506337	0.0105722	1.67335e-06	1	2602648	0.335
rs6664969	-0.0506981	0.0105736	1.62839e-06	5022.33	0.000653995	rs2234167	rs2234167	1	2534978	G	A	-0.0506981	0.0105736	1.62839e-06	1	2603539	0.3349
rs34791736	0.0511252	0.0106084	1.44062e-06	5665.66	0.000737768	rs2234167	rs2234167	1	2532453	C	CT	0.0511252	0.0106084	1.44062e-06	1	2601014	0.6678
1:2535092_ACT_A	-0.0510797	0.0105813	1.3837e-06	5874.95	0.00076502	rs2234167	rs2234167	1	2535092	ACT	A	-0.0510797	0.0105813	1.3837e-06	1	2603653	0.3349
rs4310388:chr1:2507415:G:T	-0.0513863	0.010506	1.00244e-06	7950.98	0.00103536	rs2234167	rs2234167	1	2507415	G	T	-0.0513863	0.010506	1.00244e-06	1	2575976	0.3512
rs735000	0.0796747	0.0147372	6.43155e-08	150970	0.0196589	rs2234167	rs2234167	1	2513105	C	T	0.0796747	0.0147372	6.43155e-08	1	2581666	0.1332
rs12129508	0.0797203	0.0147337	6.27616e-08	154539	0.0201237	rs2234167	rs2234167	1	2511388	G	A	0.0797203	0.0147337	6.27616e-08	1	2579949	0.1333
rs61765771	0.104194	0.0187978	2.97541e-08	383945	0.0499964	rs2234167	rs2234167	1	2554120	T	G	0.104194	0.0187978	2.97541e-08	1	2622681	0.07782
rs11573988	0.0819217	0.0146603	2.2972e-08	405750	0.0528357	rs2234167	rs2234167	1	2492665	G	T	0.0819217	0.0146603	2.2972e-08	1	2561226	0.135
rs10910093	0.0846749	0.0147172	8.74265e-09	1.0352e+06	0.134801	rs2234167	rs2234167	1	2505713	C	T	0.0846749	0.0147172	8.74265e-09	1	2574274	0.1334
rs28734787	0.0858305	0.0147164	5.46736e-09	1.63006e+06	0.212263	rs2234167	rs2234167	1	2504363	T	C	0.0858305	0.0147164	5.46736e-09	1	2572924	0.1335
rs2234167	0.0881156	0.0147647	2.40194e-09	3.62415e+06	0.471928	rs2234167	rs2234167	1	2494330	G	A	0.0881156	0.0147647	2.40194e-09	1	2562891	0.1328
rs229528	0.11324	0.0101478	6.46764e-29	4.73693e+25	0.00662344	rs229540	rs229540	22	37581677	C	T	0.11324	0.0101478	6.46764e-29	22	37185637	0.4213
rs229536	0.112975	0.010123	6.38506e-29	4.78957e+25	0.00669705	rs229540	rs229540	22	37589869	A	G	0.112975	0.010123	6.38506e-29	22	37193829	0.4282
rs229542	0.113398	0.0101265	4.16537e-29	7.31124e+25	0.010223	rs229540	rs229540	22	37592106	T	C	0.113398	0.0101265	4.16537e-29	22	37196066	0.4265
rs229527	0.113774	0.0101387	3.19069e-29	9.52618e+25	0.01332	rs229540	rs229540	22	37581485	C	A	0.113774	0.0101387	3.19069e-29	22	37185445	0.4197
rs5845323	0.115776	0.0101465	3.70853e-30	8.02251e+26	0.112175	rs229540	rs229540	22	37583732	G	GC	0.115776	0.0101465	3.70853e-30	22	37187692	0.4222
rs2858483	0.116336	0.010143	1.87512e-30	1.5755e+27	0.220295	rs229540	rs229540	22	37586672	A	C	0.116336	0.010143	1.87512e-30	22	37190632	0.4216
rs229541	0.116541	0.0101399	1.42597e-30	2.06568e+27	0.288835	rs229540	rs229540	22	37591318	G	A	0.116541	0.0101399	1.42597e-30	22	37195278	0.4218
rs229540	0.116666	0.01014	1.23672e-30	2.37841e+27	0.332563	rs229540	rs229540	22	37591290	T	G	0.116666	0.01014	1.23672e-30	22	37195250	0.4217
13:43044877_TA_T	0.0693197	0.0121454	1.14654e-08	676488	0.000288388	rs2324919	rs2324919	13	43044877	TA	T	0.0693197	0.0121454	1.14654e-08	13	42470741	0.7776
rs989354	-0.0691701	0.0121179	1.14264e-08	677377	0.000288767	rs2324919	rs2324919	13	42953336	A	G	-0.0691701	0.0121179	1.14264e-08	13	42379200	0.2233
rs6561049	0.0681005	0.0119252	1.12548e-08	677752	0.000288927	rs2324919	rs2324919	13	43027141	T	C	0.0681005	0.0119252	1.12548e-08	13	42453005	0.7675
rs35799349	-0.0691752	0.0121181	1.14027e-08	678748	0.000289351	rs2324919	rs2324919	13	42953893	A	G	-0.0691752	0.0121181	1.14027e-08	13	42379757	0.2233
rs4942125	0.0681132	0.0119238	1.1142e-08	684325	0.000291729	rs2324919	rs2324919	13	43025939	A	G	0.0681132	0.0119238	1.1142e-08	13	42451803	0.7672
rs4942121	0.0681232	0.0119239	1.10908e-08	687388	0.000293035	rs2324919	rs2324919	13	43012590	T	C	0.0681232	0.0119239	1.10908e-08	13	42438454	0.7672
rs17457484	-0.0692047	0.012118	1.12367e-08	688450	0.000293487	rs2324919	rs2324919	13	42952499	C	T	-0.0692047	0.012118	1.12367e-08	13	42378363	0.2233
rs1830789	0.0681343	0.0119251	1.10658e-08	688952	0.000293701	rs2324919	rs2324919	13	43026457	C	T	0.0681343	0.0119251	1.10658e-08	13	42452321	0.7675
rs1408221	-0.0692096	0.0121185	1.12251e-08	689165	0.000293792	rs2324919	rs2324919	13	42955367	C	A	-0.0692096	0.0121185	1.12251e-08	13	42381231	0.2233
rs12874142	-0.0694975	0.012167	1.11687e-08	694967	0.000296265	rs2324919	rs2324919	13	42977809	C	T	-0.0694975	0.012167	1.11687e-08	13	42403673	0.2212
rs9315920	0.0672015	0.0117534	1.08016e-08	696292	0.00029683	rs2324919	rs2324919	13	43047920	C	T	0.0672015	0.0117534	1.08016e-08	13	42473784	0.7581
rs17457881	-0.0681247	0.0119163	1.08461e-08	702007	0.000299267	rs2324919	rs2324919	13	43034284	A	G	-0.0681247	0.0119163	1.08461e-08	13	42460148	0.2326
rs17536002	-0.0681488	0.0119169	1.0736e-08	709005	0.00030225	rs2324919	rs2324919	13	43035209	T	C	-0.0681488	0.0119169	1.0736e-08	13	42461073	0.2326
rs61959474	-0.0675223	0.0118019	1.05708e-08	713609	0.000304213	rs2324919	rs2324919	13	43057057	G	A	-0.0675223	0.0118019	1.05708e-08	13	42482921	0.2407
rs7985217	0.0681646	0.0119168	1.06498e-08	714561	0.000304618	rs2324919	rs2324919	13	43036610	T	G	0.0681646	0.0119168	1.06498e-08	13	42462474	0.7673
rs35887510	-0.0682155	0.0119172	1.03966e-08	731431	0.00031181	rs2324919	rs2324919	13	43041578	C	T	-0.0682155	0.0119172	1.03966e-08	13	42467442	0.2326
rs34775719	-0.0682376	0.0119172	1.02827e-08	739271	0.000315152	rs2324919	rs2324919	13	43044938	T	C	-0.0682376	0.0119172	1.02827e-08	13	42470802	0.2326
rs927623	-0.0682412	0.0119172	1.02644e-08	740547	0.000315696	rs2324919	rs2324919	13	43046054	T	C	-0.0682412	0.0119172	1.02644e-08	13	42471918	0.2326
rs35041656	-0.068505	0.0119593	1.01506e-08	750916	0.000320117	rs2324919	rs2324919	13	43044883	A	G	-0.068505	0.0119593	1.01506e-08	13	42470747	0.2313
rs35486210	-0.0683481	0.0119235	9.91138e-09	766438	0.000326734	rs2324919	rs2324919	13	43054684	G	T	-0.0683481	0.0119235	9.91138e-09	13	42480548	0.2324
rs9533112	0.0683244	0.0119166	9.83384e-09	771897	0.000329061	rs2324919	rs2324919	13	43037477	T	C	0.0683244	0.0119166	9.83384e-09	13	42463341	0.7673
rs1924410	0.0683607	0.0119167	9.66191e-09	785204	0.000334734	rs2324919	rs2324919	13	43042952	G	A	0.0683607	0.0119167	9.66191e-09	13	42468816	0.7673
rs4942129	0.0683968	0.0119167	9.49193e-09	798823	0.00034054	rs2324919	rs2324919	13	43043519	T	C	0.0683968	0.0119167	9.49193e-09	13	42469383	0.7673
rs771286423	-0.0696309	0.0121303	9.45372e-09	814557	0.000347247	rs2324919	rs2324919	13	42953381	TTGACAA	T	-0.0696309	0.0121303	9.45372e-09	13	42379245	0.223
13:43044958_GA_G	-0.0698176	0.0121559	9.2739e-09	831386	0.000354421	rs2324919	rs2324919	13	43044958	GA	G	-0.0698176	0.0121559	9.2739e-09	13	42470822	0.2227
rs9533096	0.0696824	0.0121278	9.15651e-09	840003	0.000358095	rs2324919	rs2324919	13	42974818	A	G	0.0696824	0.0121278	9.15651e-09	13	42400682	0.7772
rs12855879	-0.0696925	0.0121295	9.15266e-09	840444	0.000358283	rs2324919	rs2324919	13	42971543	C	A	-0.0696925	0.0121295	9.15266e-09	13	42397407	0.2225
rs1924409	0.0685593	0.0119157	8.73237e-09	865978	0.000369168	rs2324919	rs2324919	13	43038696	T	C	0.0685593	0.0119157	8.73237e-09	13	42464560	0.767
rs12868231	-0.067996	0.0118034	8.37479e-09	894282	0.000381234	rs2324919	rs2324919	13	43064910	C	T	-0.067996	0.0118034	8.37479e-09	13	42490774	0.24
rs12870488	-0.0698122	0.0121268	8.56873e-09	895687	0.000381833	rs2324919	rs2324919	13	42964518	C	T	-0.0698122	0.0121268	8.56873e-09	13	42390382	0.2228
rs17535675	-0.0698757	0.0121279	8.33367e-09	920225	0.000392293	rs2324919	rs2324919	13	42970202	A	C	-0.0698757	0.0121279	8.33367e-09	13	42396066	0.2226
rs12870510	-0.0698754	0.0121268	8.30915e-09	922781	0.000393383	rs2324919	rs2324919	13	42964565	C	T	-0.0698754	0.0121268	8.30915e-09	13	42390429	0.2228
rs35406824	-0.06991	0.0121269	8.1731e-09	937668	0.000399729	rs2324919	rs2324919	13	42957324	G	A	-0.06991	0.0121269	8.1731e-09	13	42383188	0.2228
rs61960917	-0.0699177	0.012127	8.14281e-09	941047	0.00040117	rs2324919	rs2324919	13	42957732	A	G	-0.0699177	0.012127	8.14281e-09	13	42383596	0.2228
rs56737241	-0.0699276	0.0121267	8.09843e-09	946027	0.000403293	rs2324919	rs2324919	13	42958193	C	A	-0.0699276	0.0121267	8.09843e-09	13	42384057	0.2228
rs17536071	-0.0690424	0.0119357	7.27255e-09	1.03543e+06	0.000441405	rs2324919	rs2324919	13	43060407	C	T	-0.0690424	0.0119357	7.27255e-09	13	42486271	0.2333
rs7327510	-0.0584186	0.0100529	6.20515e-09	1.03546e+06	0.00044142	rs2324919	rs2324919	13	42988924	A	G	-0.0584186	0.0100529	6.20515e-09	13	42414788	0.4665
rs9594747	-0.0696394	0.012016	6.81042e-09	1.10995e+06	0.000473174	rs2324919	rs2324919	13	42990677	G	T	-0.0696394	0.012016	6.81042e-09	13	42416541	0.2281
rs10507507	-0.0702807	0.0121279	6.83312e-09	1.11538e+06	0.000475489	rs2324919	rs2324919	13	42969646	T	C	-0.0702807	0.0121279	6.83312e-09	13	42395510	0.2226
rs1535790	0.069223	0.0119119	6.20041e-09	1.20638e+06	0.000514283	rs2324919	rs2324919	13	43028385	G	A	0.069223	0.0119119	6.20041e-09	13	42454249	0.7664
rs9315913	-0.0699283	0.0120058	5.72648e-09	1.31204e+06	0.000559323	rs2324919	rs2324919	13	42992977	A	G	-0.0699283	0.0120058	5.72648e-09	13	42418841	0.2287
rs34453153	-0.072032	0.0123706	5.78546e-09	1.3334e+06	0.000568428	rs2324919	rs2324919	13	42956231	G	A	-0.072032	0.0123706	5.78546e-09	13	42382095	0.2109
rs727243	-0.0701035	0.0120027	5.20037e-09	1.4402e+06	0.000613958	rs2324919	rs2324919	13	42995262	G	A	-0.0701035	0.0120027	5.20037e-09	13	42421126	0.2287
rs9315914	-0.0701143	0.0120043	5.19551e-09	1.44166e+06	0.000614583	rs2324919	rs2324919	13	42993791	G	A	-0.0701143	0.0120043	5.19551e-09	13	42419655	0.2287
rs9594746	0.0592885	0.0100524	3.68053e-09	1.71907e+06	0.000732841	rs2324919	rs2324919	13	42989660	T	C	0.0592885	0.0100524	3.68053e-09	13	42415524	0.5342
rs34246284	-0.0716953	0.0121942	4.1163e-09	1.83168e+06	0.000780849	rs2324919	rs2324919	13	42956555	A	AC	-0.0716953	0.0121942	4.1163e-09	13	42382419	0.2192
rs7328203	-0.0599949	0.010091	2.75828e-09	2.28279e+06	0.000973158	rs2324919	rs2324919	13	42988546	T	G	-0.0599949	0.010091	2.75828e-09	13	42414410	0.4478
rs139280060	0.295885	0.049896	3.02874e-09	3.73722e+06	0.00159318	rs2324919	rs2324919	13	43018225	C	A	0.295885	0.049896	3.02874e-09	13	42444089	0.008893
rs776296821	-0.0663765	0.0109896	1.54161e-09	4.33711e+06	0.00184892	rs2324919	rs2324919	13	43062298	GTACTGAA	G	-0.0663765	0.0109896	1.54161e-09	13	42488162	0.6939
rs140024995	0.06174	0.0100379	7.71333e-10	7.84136e+06	0.00334278	rs2324919	rs2324919	13	43051113	T	TAA	0.06174	0.0100379	7.71333e-10	13	42476977	0.5177
rs9594768	0.062813	0.0100383	3.9165e-10	1.51675e+07	0.00646592	rs2324919	rs2324919	13	43049482	C	A	0.062813	0.0100383	3.9165e-10	13	42475346	0.5304
rs34001253	0.177578	0.0288187	7.18746e-10	1.70356e+07	0.00726231	rs2324919	rs2324919	13	43083293	A	G	0.177578	0.0288187	7.18746e-10	13	42509157	0.03321
rs9525625	0.0632778	0.01003	2.81135e-10	2.09325e+07	0.00892357	rs2324919	rs2324919	13	43018030	T	C	0.0632778	0.01003	2.81135e-10	13	42443894	0.5318
rs9594766	0.0632808	0.0100234	2.73128e-10	2.15173e+07	0.00917284	rs2324919	rs2324919	13	43040043	G	A	0.0632808	0.0100234	2.73128e-10	13	42465907	0.5315
rs12428878	0.0633464	0.0100228	2.61121e-10	2.24793e+07	0.00958297	rs2324919	rs2324919	13	43043595	A	G	0.0633464	0.0100228	2.61121e-10	13	42469459	0.5316
rs1830790	0.063415	0.0100277	2.54916e-10	2.30224e+07	0.00981448	rs2324919	rs2324919	13	43026661	G	A	0.063415	0.0100277	2.54916e-10	13	42452525	0.5319
rs4512994	0.0633953	0.0100232	2.53504e-10	2.3138e+07	0.00986378	rs2324919	rs2324919	13	43039673	A	C	0.0633953	0.0100232	2.53504e-10	13	42465537	0.5316
rs12428853	0.0634091	0.0100231	2.51149e-10	2.33492e+07	0.00995378	rs2324919	rs2324919	13	43043246	A	G	0.0634091	0.0100231	2.51149e-10	13	42469110	0.5315
rs34335227	0.0634459	0.0100231	2.45258e-10	2.38954e+07	0.0101867	rs2324919	rs2324919	13	43050280	A	G	0.0634459	0.0100231	2.45258e-10	13	42476144	0.5315
rs9533122	0.0635397	0.0100278	2.35226e-10	2.48981e+07	0.0106141	rs2324919	rs2324919	13	43055002	A	G	0.0635397	0.0100278	2.35226e-10	13	42480866	0.5318
rs9533108	0.0635409	0.0100233	2.30767e-10	2.53565e+07	0.0108095	rs2324919	rs2324919	13	43024710	C	T	0.0635409	0.0100233	2.30767e-10	13	42450574	0.5275
13:43036726_TG_T	0.0635997	0.0100253	2.24007e-10	2.61066e+07	0.0111293	rs2324919	rs2324919	13	43036726	TG	T	0.0635997	0.0100253	2.24007e-10	13	42462590	0.5315
rs2062305	0.0640192	0.0100219	1.68129e-10	3.45191e+07	0.0147156	rs2324919	rs2324919	13	43052880	G	A	0.0640192	0.0100219	1.68129e-10	13	42478744	0.5318
rs9594759	0.0649341	0.0100614	1.0908e-10	5.28157e+07	0.0225154	rs2324919	rs2324919	13	43032593	C	T	0.0649341	0.0100614	1.0908e-10	13	42458457	0.5504
rs9594764	0.0649426	0.0100596	1.07636e-10	5.34974e+07	0.022806	rs2324919	rs2324919	13	43037180	T	C	0.0649426	0.0100596	1.07636e-10	13	42463044	0.5503
rs9533110	0.0649615	0.0100584	1.05803e-10	5.43956e+07	0.0231889	rs2324919	rs2324919	13	43037240	A	C	0.0649615	0.0100584	1.05803e-10	13	42463104	0.5501
rs7331068	0.0649985	0.0100586	1.03357e-10	5.56517e+07	0.0237244	rs2324919	rs2324919	13	43042276	G	A	0.0649985	0.0100586	1.03357e-10	13	42468140	0.5501
rs9594763	0.0650162	0.0100612	1.03284e-10	5.57026e+07	0.0237461	rs2324919	rs2324919	13	43037178	T	C	0.0650162	0.0100612	1.03284e-10	13	42463042	0.5506
rs9533100	0.0649636	0.0100423	9.86466e-11	5.81571e+07	0.0247924	rs2324919	rs2324919	13	42996548	G	T	0.0649636	0.0100423	9.86466e-11	13	42422412	0.5364
rs9533118	0.0651215	0.0100588	9.53924e-11	6.01792e+07	0.0256545	rs2324919	rs2324919	13	43047260	G	A	0.0651215	0.0100588	9.53924e-11	13	42473124	0.55
rs2093816	0.0652094	0.0100404	8.3193e-11	6.86585e+07	0.0292692	rs2324919	rs2324919	13	43046036	C	T	0.0652094	0.0100404	8.3193e-11	13	42471900	0.5409
rs34132030	0.0717319	0.0110274	7.77642e-11	7.96418e+07	0.0339514	rs2324919	rs2324919	13	43056036	C	T	0.0717319	0.0110274	7.77642e-11	13	42481900	0.2942
rs12876545	0.0711816	0.0109316	7.43778e-11	8.25456e+07	0.0351893	rs2324919	rs2324919	13	43057478	A	G	0.0711816	0.0109316	7.43778e-11	13	42483342	0.3018
rs116926994	0.208491	0.0321785	9.2212e-11	1.22125e+08	0.052062	rs2324919	rs2324919	13	43077245	A	G	0.208491	0.0321785	9.2212e-11	13	42503109	0.0256
rs4942131	-0.0715012	0.0108377	4.18239e-11	1.4364e+08	0.0612338	rs2324919	rs2324919	13	43058974	A	G	-0.0715012	0.0108377	4.18239e-11	13	42484838	0.6882
rs9525630	-0.0715529	0.0108375	4.04718e-11	1.48317e+08	0.0632279	rs2324919	rs2324919	13	43060784	G	T	-0.0715529	0.0108375	4.04718e-11	13	42486648	0.688
rs6561054	-0.0716521	0.0108375	3.80409e-11	1.57557e+08	0.0671668	rs2324919	rs2324919	13	43059882	A	G	-0.0716521	0.0108375	3.80409e-11	13	42485746	0.6881
rs9533127	-0.0716978	0.0108374	3.69628e-11	1.62038e+08	0.0690773	rs2324919	rs2324919	13	43060658	T	C	-0.0716978	0.0108374	3.69628e-11	13	42486522	0.6881
rs9594770	0.0720209	0.0108371	3.01697e-11	1.97546e+08	0.0842141	rs2324919	rs2324919	13	43058031	A	G	0.0720209	0.0108371	3.01697e-11	13	42483895	0.3115
rs9533129	-0.0719677	0.0108258	2.97464e-11	2.00106e+08	0.0853053	rs2324919	rs2324919	13	43066117	C	T	-0.0719677	0.0108258	2.97464e-11	13	42491981	0.6862
rs2324919	0.0721256	0.0108393	2.85129e-11	2.08777e+08	0.089002	rs2324919	rs2324919	13	43061784	C	T	0.0721256	0.0108393	2.85129e-11	13	42487648	0.3115
rs34814096	-0.0678441	0.0105846	1.45802e-10	4.16356e+07	0.00568603	rs2403967	rs2403967	21	16798616	T	G	-0.0678441	0.0105846	1.45802e-10	21	15426297	0.3345
rs34828125	-0.0707074	0.0109892	1.24063e-10	5.03613e+07	0.00687766	rs2403967	rs2403967	21	16793057	G	GC	-0.0707074	0.0109892	1.24063e-10	21	15420738	0.2928
rs13047277	-0.0705499	0.0109628	1.23163e-10	5.0614e+07	0.00691217	rs2403967	rs2403967	21	16794774	T	C	-0.0705499	0.0109628	1.23163e-10	21	15422455	0.2944
rs2243314	-0.070162	0.0108759	1.1099e-10	5.5628e+07	0.00759692	rs2403967	rs2403967	21	16793304	T	G	-0.070162	0.0108759	1.1099e-10	21	15420985	0.3026
rs13050104	-0.0708271	0.0109639	1.04679e-10	5.93103e+07	0.0080998	rs2403967	rs2403967	21	16794775	G	A	-0.0708271	0.0109639	1.04679e-10	21	15422456	0.2941
rs2823270	-0.0707587	0.0109529	1.04493e-10	5.93611e+07	0.00810674	rs2403967	rs2403967	21	16794755	A	G	-0.0707587	0.0109529	1.04493e-10	21	15422436	0.2949
rs3765209	-0.0711523	0.0108932	6.49913e-11	9.38625e+07	0.0128185	rs2403967	rs2403967	21	16789349	C	T	-0.0711523	0.0108932	6.49913e-11	21	15417030	0.3019
rs13052469	-0.0713712	0.0109267	6.49648e-11	9.41507e+07	0.0128578	rs2403967	rs2403967	21	16782815	C	T	-0.0713712	0.0109267	6.49648e-11	21	15410496	0.3001
rs35824850	-0.0713728	0.0109174	6.25327e-11	9.76474e+07	0.0133354	rs2403967	rs2403967	21	16792852	C	T	-0.0713728	0.0109174	6.25327e-11	21	15420533	0.2969
rs35325993	-0.071371	0.0109166	6.24032e-11	9.78388e+07	0.0133615	rs2403967	rs2403967	21	16793045	C	T	-0.071371	0.0109166	6.24032e-11	21	15420726	0.2971
rs1040360	-0.0713938	0.0109158	6.1361e-11	9.94534e+07	0.013582	rs2403967	rs2403967	21	16792056	T	G	-0.0713938	0.0109158	6.1361e-11	21	15419737	0.2972
rs17209200	-0.0704185	0.0107626	6.03499e-11	9.98396e+07	0.0136347	rs2403967	rs2403967	21	16802554	T	C	-0.0704185	0.0107626	6.03499e-11	21	15430235	0.3209
rs35731981	-0.0715185	0.0109319	6.0637e-11	1.0074e+08	0.0137578	rs2403967	rs2403967	21	16790950	A	AT	-0.0715185	0.0109319	6.0637e-11	21	15418631	0.2963
rs7282503	-0.0714869	0.0109154	5.78463e-11	1.05338e+08	0.0143856	rs2403967	rs2403967	21	16795249	G	A	-0.0714869	0.0109154	5.78463e-11	21	15422930	0.2968
rs7280188	-0.0715155	0.0109153	5.68326e-11	1.0717e+08	0.0146358	rs2403967	rs2403967	21	16794965	A	C	-0.0715155	0.0109153	5.68326e-11	21	15422646	0.2968
rs6517422	-0.0715282	0.0109159	5.65127e-11	1.07766e+08	0.0147172	rs2403967	rs2403967	21	16793890	G	A	-0.0715282	0.0109159	5.65127e-11	21	15421571	0.2967
rs2243315	-0.0715844	0.0109171	5.48574e-11	1.10947e+08	0.0151516	rs2403967	rs2403967	21	16794505	A	G	-0.0715844	0.0109171	5.48574e-11	21	15422186	0.297
rs10854382	-0.0715877	0.0109171	5.47553e-11	1.11149e+08	0.0151792	rs2403967	rs2403967	21	16792310	T	C	-0.0715877	0.0109171	5.47553e-11	21	15419991	0.297
rs2823266	-0.0717201	0.0109345	5.41484e-11	1.12519e+08	0.0153664	rs2403967	rs2403967	21	16790799	T	C	-0.0717201	0.0109345	5.41484e-11	21	15418480	0.296
rs34628678	-0.0717609	0.0109161	4.9035e-11	1.23768e+08	0.0169026	rs2403967	rs2403967	21	16783235	A	G	-0.0717609	0.0109161	4.9035e-11	21	15410916	0.2985
rs34728090	-0.0718831	0.0109338	4.88609e-11	1.24374e+08	0.0169853	rs2403967	rs2403967	21	16784202	T	C	-0.0718831	0.0109338	4.88609e-11	21	15411883	0.2961
rs2242822	-0.0718857	0.0109321	4.84401e-11	1.2541e+08	0.0171268	rs2403967	rs2403967	21	16787736	A	G	-0.0718857	0.0109321	4.84401e-11	21	15415417	0.2962
rs55673812	-0.0719059	0.0109338	4.8179e-11	1.2609e+08	0.0172197	rs2403967	rs2403967	21	16784460	T	C	-0.0719059	0.0109338	4.8179e-11	21	15412141	0.2961
rs11908895	-0.0719094	0.0109338	4.80663e-11	1.26378e+08	0.017259	rs2403967	rs2403967	21	16785871	T	C	-0.0719094	0.0109338	4.80663e-11	21	15413552	0.2963
rs1040359	-0.071831	0.0109208	4.78621e-11	1.26773e+08	0.017313	rs2403967	rs2403967	21	16791668	T	C	-0.071831	0.0109208	4.78621e-11	21	15419349	0.2968
rs13050889	-0.0719285	0.0109337	4.74837e-11	1.27889e+08	0.0174654	rs2403967	rs2403967	21	16785923	A	C	-0.0719285	0.0109337	4.74837e-11	21	15413604	0.2962
rs2823257	-0.0719541	0.0109331	4.66353e-11	1.30152e+08	0.0177744	rs2403967	rs2403967	21	16786796	C	T	-0.0719541	0.0109331	4.66353e-11	21	15414477	0.2962
rs2403965	-0.0719839	0.0109341	4.59656e-11	1.32012e+08	0.0180284	rs2403967	rs2403967	21	16786516	A	C	-0.0719839	0.0109341	4.59656e-11	21	15414197	0.2961
rs2403964	-0.0719959	0.010934	4.5616e-11	1.32998e+08	0.0181631	rs2403967	rs2403967	21	16786468	T	C	-0.0719959	0.010934	4.5616e-11	21	15414149	0.2962
rs2823268	-0.0719328	0.0109235	4.54519e-11	1.33355e+08	0.0182119	rs2403967	rs2403967	21	16791078	T	C	-0.0719328	0.0109235	4.54519e-11	21	15418759	0.2968
rs2823271	-0.0718913	0.0109166	4.53307e-11	1.33629e+08	0.0182492	rs2403967	rs2403967	21	16795418	C	T	-0.0718913	0.0109166	4.53307e-11	21	15423099	0.2966
rs2242825	-0.0719713	0.0109229	4.42781e-11	1.36796e+08	0.0186818	rs2403967	rs2403967	21	16791374	C	T	-0.0719713	0.0109229	4.42781e-11	21	15419055	0.2969
rs2823256	-0.0721149	0.0109384	4.31477e-11	1.40463e+08	0.0191825	rs2403967	rs2403967	21	16784706	G	A	-0.0721149	0.0109384	4.31477e-11	21	15412387	0.2955
rs2823261	-0.0720544	0.0109289	4.30961e-11	1.40521e+08	0.0191905	rs2403967	rs2403967	21	16789679	A	G	-0.0720544	0.0109289	4.30961e-11	21	15417360	0.2964
rs2823264	-0.0721277	0.0109265	4.08007e-11	1.48201e+08	0.0202392	rs2403967	rs2403967	21	16790253	T	C	-0.0721277	0.0109265	4.08007e-11	21	15417934	0.2964
rs2823267	-0.0721879	0.0109349	4.06777e-11	1.48737e+08	0.0203125	rs2403967	rs2403967	21	16790843	C	T	-0.0721879	0.0109349	4.06777e-11	21	15418524	0.2958
rs7276764	-0.071254	0.0107837	3.90709e-11	1.5284e+08	0.0208729	rs2403967	rs2403967	21	16799818	G	A	-0.071254	0.0107837	3.90709e-11	21	15427499	0.3137
rs2242824	-0.0722736	0.0109412	3.95745e-11	1.52856e+08	0.020875	rs2403967	rs2403967	21	16790763	T	C	-0.0722736	0.0109412	3.95745e-11	21	15418444	0.2952
rs6517423	-0.072122	0.0109173	3.94268e-11	1.53124e+08	0.0209116	rs2403967	rs2403967	21	16794039	G	A	-0.072122	0.0109173	3.94268e-11	21	15421720	0.2967
rs7279911	-0.0721415	0.0109123	3.81709e-11	1.57975e+08	0.0215741	rs2403967	rs2403967	21	16797068	G	A	-0.0721415	0.0109123	3.81709e-11	21	15424749	0.2972
rs62218375	-0.0723864	0.01094	3.67313e-11	1.64373e+08	0.0224479	rs2403967	rs2403967	21	16784168	G	A	-0.0723864	0.01094	3.67313e-11	21	15411849	0.2954
rs7280262	-0.0723953	0.010939	3.6386e-11	1.65882e+08	0.022654	rs2403967	rs2403967	21	16789368	C	T	-0.0723953	0.010939	3.6386e-11	21	15417049	0.2957
rs2823262	-0.0724816	0.01093	3.32433e-11	1.81037e+08	0.0247236	rs2403967	rs2403967	21	16790094	T	C	-0.0724816	0.01093	3.32433e-11	21	15417775	0.2962
rs7282047	-0.0713966	0.0107605	3.24365e-11	1.8293e+08	0.0249821	rs2403967	rs2403967	21	16799673	T	G	-0.0713966	0.0107605	3.24365e-11	21	15427354	0.3162
rs7278277	-0.0715097	0.010762	3.03934e-11	1.94944e+08	0.0266228	rs2403967	rs2403967	21	16800087	C	T	-0.0715097	0.010762	3.03934e-11	21	15427768	0.3164
rs2403966	-0.0724464	0.0109026	3.03431e-11	1.97472e+08	0.026968	rs2403967	rs2403967	21	16798091	G	T	-0.0724464	0.0109026	3.03431e-11	21	15425772	0.2991
rs2823263	-0.0726887	0.0109331	2.96116e-11	2.02721e+08	0.027685	rs2403967	rs2403967	21	16790213	T	C	-0.0726887	0.0109331	2.96116e-11	21	15417894	0.2957
rs62218408	-0.0717692	0.0107265	2.21869e-11	2.64284e+08	0.0360923	rs2403967	rs2403967	21	16798841	A	C	-0.0717692	0.0107265	2.21869e-11	21	15426522	0.3192
rs2037979	-0.0772671	0.0113569	1.02061e-11	5.92437e+08	0.080907	rs2403967	rs2403967	21	16785694	C	A	-0.0772671	0.0113569	1.02061e-11	21	15413375	0.2672
rs2403967	-0.0730613	0.0107206	9.42392e-12	6.09561e+08	0.0832456	rs2403967	rs2403967	21	16798463	A	C	-0.0730613	0.0107206	9.42392e-12	21	15426144	0.3185
rs2434974	0.102056	0.0184959	3.4331e-08	330654	0.0044545	rs2434973	rs2434973	5	156613720	A	C	0.102056	0.0184959	3.4331e-08	5	157186709	0.05832
rs576716	0.0832128	0.0148189	1.96212e-08	476685	0.00642179	rs2434973	rs2434973	5	156581492	G	T	0.0832128	0.0148189	1.96212e-08	5	157154481	0.126
rs31208	0.0828201	0.0147304	1.8833e-08	493494	0.00664823	rs2434973	rs2434973	5	156589585	A	G	0.0828201	0.0147304	1.8833e-08	5	157162574	0.1274
rs246864	0.0829955	0.0147374	1.78508e-08	519897	0.00700393	rs2434973	rs2434973	5	156582214	C	T	0.0829955	0.0147374	1.78508e-08	5	157155203	0.1275
rs246869	0.0830837	0.0147397	1.73298e-08	535054	0.00720812	rs2434973	rs2434973	5	156584384	C	T	0.0830837	0.0147397	1.73298e-08	5	157157373	0.1273
rs576044	0.0830984	0.0147398	1.72329e-08	537962	0.0072473	rs2434973	rs2434973	5	156581511	C	T	0.0830984	0.0147398	1.72329e-08	5	157154500	0.1273
rs246868	0.0830752	0.0147351	1.72116e-08	538464	0.00725406	rs2434973	rs2434973	5	156583775	A	G	0.0830752	0.0147351	1.72116e-08	5	157156764	0.1273
rs31206	0.0831878	0.0147445	1.68147e-08	551028	0.00742331	rs2434973	rs2434973	5	156588048	C	T	0.0831878	0.0147445	1.68147e-08	5	157161037	0.1269
rs31218	0.0831769	0.0147392	1.66859e-08	554968	0.0074764	rs2434973	rs2434973	5	156591437	A	G	0.0831769	0.0147392	1.66859e-08	5	157164426	0.127
rs246865	0.0831645	0.0147337	1.65662e-08	558672	0.0075263	rs2434973	rs2434973	5	156582245	C	T	0.0831645	0.0147337	1.65662e-08	5	157155234	0.1274
rs246870	0.0834587	0.0147306	1.46448e-08	629219	0.00847669	rs2434973	rs2434973	5	156585082	A	C	0.0834587	0.0147306	1.46448e-08	5	157158071	0.1275
rs2562382	0.0833229	0.0145898	1.123e-08	806868	0.0108699	rs2434973	rs2434973	5	156573728	A	G	0.0833229	0.0145898	1.123e-08	5	157146717	0.1307
rs412049	0.0812515	0.0142151	1.09154e-08	811679	0.0109347	rs2434973	rs2434973	5	156612844	G	T	0.0812515	0.0142151	1.09154e-08	5	157185833	0.141
rs2434971	0.0834841	0.0145892	1.05079e-08	860378	0.0115908	rs2434973	rs2434973	5	156578416	A	G	0.0834841	0.0145892	1.05079e-08	5	157151405	0.1305
rs819237	0.083013	0.0144769	9.80007e-09	914555	0.0123207	rs2434973	rs2434973	5	156613407	C	T	0.083013	0.0144769	9.80007e-09	5	157186396	0.1346
rs31216	0.0848464	0.0147669	9.15384e-09	992937	0.0133766	rs2434973	rs2434973	5	156593973	C	T	0.0848464	0.0147669	9.15384e-09	5	157166962	0.1268
rs13360007	0.0839857	0.0145892	8.57766e-09	1.04694e+06	0.0141041	rs2434973	rs2434973	5	156577720	A	G	0.0839857	0.0145892	8.57766e-09	5	157150709	0.1306
rs395093	0.0832978	0.0144554	8.29321e-09	1.07349e+06	0.0144618	rs2434973	rs2434973	5	156611410	C	T	0.0832978	0.0144554	8.29321e-09	5	157184399	0.1353
rs412805	0.0819061	0.0142045	8.10737e-09	1.08152e+06	0.01457	rs2434973	rs2434973	5	156604230	A	G	0.0819061	0.0142045	8.10737e-09	5	157177219	0.1406
rs451494	0.0819308	0.0142024	7.98429e-09	1.09752e+06	0.0147855	rs2434973	rs2434973	5	156606196	A	G	0.0819308	0.0142024	7.98429e-09	5	157179185	0.1407
rs163310	0.0835062	0.0144677	7.83769e-09	1.13457e+06	0.0152847	rs2434973	rs2434973	5	156618003	G	A	0.0835062	0.0144677	7.83769e-09	5	157190992	0.1353
rs367632	0.0820974	0.0142108	7.59966e-09	1.15178e+06	0.0155165	rs2434973	rs2434973	5	156605659	C	T	0.0820974	0.0142108	7.59966e-09	5	157178648	0.1404
rs421459	0.0835854	0.0144653	7.54478e-09	1.17699e+06	0.0158562	rs2434973	rs2434973	5	156612641	G	A	0.0835854	0.0144653	7.54478e-09	5	157185630	0.1352
rs445940	0.0820724	0.0141927	7.35032e-09	1.1883e+06	0.0160085	rs2434973	rs2434973	5	156611424	C	T	0.0820724	0.0141927	7.35032e-09	5	157184413	0.1414
rs407660	0.0823183	0.0141994	6.73822e-09	1.29311e+06	0.0174204	rs2434973	rs2434973	5	156611820	G	A	0.0823183	0.0141994	6.73822e-09	5	157184809	0.1413
rs163316	0.0837482	0.01444	6.6414e-09	1.32963e+06	0.0179125	rs2434973	rs2434973	5	156617449	C	T	0.0837482	0.01444	6.6414e-09	5	157190438	0.1358
rs163313	0.0824878	0.0142042	6.34893e-09	1.37015e+06	0.0184583	rs2434973	rs2434973	5	156617814	C	T	0.0824878	0.0142042	6.34893e-09	5	157190803	0.1415
rs163314	0.0824852	0.0142021	6.3244e-09	1.37513e+06	0.0185254	rs2434973	rs2434973	5	156617679	G	A	0.0824852	0.0142021	6.3244e-09	5	157190668	0.1415
rs163315	0.0825585	0.0142034	6.15147e-09	1.41263e+06	0.0190306	rs2434973	rs2434973	5	156617587	G	T	0.0825585	0.0142034	6.15147e-09	5	157190576	0.1415
rs395994	0.0828983	0.0141946	5.21622e-09	1.65628e+06	0.022313	rs2434973	rs2434973	5	156603520	A	G	0.0828983	0.0141946	5.21622e-09	5	157176509	0.1409
rs421286	0.0844391	0.0144545	5.16616e-09	1.69692e+06	0.0228605	rs2434973	rs2434973	5	156606123	G	A	0.0844391	0.0144545	5.16616e-09	5	157179112	0.1349
rs31220	0.0835027	0.0142568	4.71212e-09	1.83413e+06	0.0247089	rs2434973	rs2434973	5	156590355	A	G	0.0835027	0.0142568	4.71212e-09	5	157163344	0.1376
rs31215	0.0848207	0.0144767	4.65312e-09	1.88007e+06	0.0253279	rs2434973	rs2434973	5	156595170	C	A	0.0848207	0.0144767	4.65312e-09	5	157168159	0.1346
rs407059	0.0832344	0.0141922	4.4973e-09	1.91173e+06	0.0257544	rs2434973	rs2434973	5	156612248	G	A	0.0832344	0.0141922	4.4973e-09	5	157185237	0.1419
rs31212	0.0838007	0.0142081	3.67721e-09	2.3254e+06	0.0313272	rs2434973	rs2434973	5	156597807	T	C	0.0838007	0.0142081	3.67721e-09	5	157170796	0.1402
rs365171	0.0855263	0.014492	3.59937e-09	2.41279e+06	0.0325046	rs2434973	rs2434973	5	156606311	C	T	0.0855263	0.014492	3.59937e-09	5	157179300	0.134
rs531373	0.0857547	0.01448	3.17472e-09	2.72289e+06	0.0366821	rs2434973	rs2434973	5	156608677	G	A	0.0857547	0.01448	3.17472e-09	5	157181666	0.1346
rs367153	0.0858206	0.0144833	3.11374e-09	2.77503e+06	0.0373846	rs2434973	rs2434973	5	156610846	C	T	0.0858206	0.0144833	3.11374e-09	5	157183835	0.1345
rs394378	0.0860864	0.0144936	2.85676e-09	3.01824e+06	0.0406611	rs2434973	rs2434973	5	156612088	T	C	0.0860864	0.0144936	2.85676e-09	5	157185077	0.1345
rs819238	0.086198	0.0144968	2.74751e-09	3.135e+06	0.0422339	rs2434973	rs2434973	5	156613365	C	T	0.086198	0.0144968	2.74751e-09	5	157186354	0.1345
rs31217	0.0849047	0.0142741	2.71188e-09	3.13516e+06	0.0422361	rs2434973	rs2434973	5	156593961	T	C	0.0849047	0.0142741	2.71188e-09	5	157166950	0.1374
rs31214	0.0864123	0.0144934	2.48889e-09	3.44944e+06	0.04647	rs2434973	rs2434973	5	156596561	G	T	0.0864123	0.0144934	2.48889e-09	5	157169550	0.1338
rs31213	0.0865432	0.0145011	2.4013e-09	3.57283e+06	0.0481323	rs2434973	rs2434973	5	156597169	G	A	0.0865432	0.0145011	2.4013e-09	5	157170158	0.1336
5:156595242_TAA_T	0.0848959	0.0142096	2.3074e-09	3.65282e+06	0.0492099	rs2434973	rs2434973	5	156595242	TAA	T	0.0848959	0.0142096	2.3074e-09	5	157168231	0.14
rs865332	0.0869608	0.0144972	1.99187e-09	4.28142e+06	0.0576783	rs2434973	rs2434973	5	156602286	G	A	0.0869608	0.0144972	1.99187e-09	5	157175275	0.1337
rs2434973	0.0868866	0.0144819	1.97713e-09	4.30867e+06	0.0580454	rs2434973	rs2434973	5	156613641	T	C	0.0868866	0.0144819	1.97713e-09	5	157186630	0.1349
rs2124599	-0.0775797	0.0101484	2.09694e-14	2.30189e+11	0.0020316	rs2445610	rs2445610	8	128181903	T	G	-0.0775797	0.0101484	2.09694e-14	8	127169658	0.4148
rs2456458	-0.0779387	0.0101658	1.76396e-14	2.7315e+11	0.00241077	rs2445610	rs2445610	8	128181479	T	C	-0.0779387	0.0101658	1.76396e-14	8	127169234	0.4097
rs2445606	-0.0783704	0.0101364	1.06249e-14	4.48131e+11	0.00395512	rs2445610	rs2445610	8	128178647	T	C	-0.0783704	0.0101364	1.06249e-14	8	127166402	0.4164
rs2445608	-0.0800116	0.0101727	3.68108e-15	1.27254e+12	0.0112312	rs2445610	rs2445610	8	128181302	G	A	-0.0800116	0.0101727	3.68108e-15	8	127169057	0.4083
rs113952129	-0.0831952	0.0104873	2.14025e-15	2.22311e+12	0.0196208	rs2445610	rs2445610	8	128195334	T	C	-0.0831952	0.0104873	2.14025e-15	8	127183089	0.3549
rs149782417	-0.0832994	0.0104882	1.98649e-15	2.39217e+12	0.0211128	rs2445610	rs2445610	8	128195335	G	A	-0.0832994	0.0104882	1.98649e-15	8	127183090	0.3544
rs2392738	-0.0833651	0.010489	1.89763e-15	2.5023e+12	0.0220848	rs2445610	rs2445610	8	128195337	C	T	-0.0833651	0.010489	1.89763e-15	8	127183092	0.3544
8:128187874_GA_G	-0.0831235	0.010408	1.38804e-15	3.38035e+12	0.0298343	rs2445610	rs2445610	8	128187874	GA	G	-0.0831235	0.010408	1.38804e-15	8	127175629	0.3664
rs897586	-0.0839076	0.0104475	9.64126e-16	4.85068e+12	0.0428112	rs2445610	rs2445610	8	128193294	G	A	-0.0839076	0.0104475	9.64126e-16	8	127181049	0.3574
rs2456451	-0.08387	0.0104393	9.42686e-16	4.95583e+12	0.0437391	rs2445610	rs2445610	8	128196627	G	A	-0.08387	0.0104393	9.42686e-16	8	127184382	0.3564
rs2456449	-0.0839842	0.010446	8.99783e-16	5.19067e+12	0.0458118	rs2445610	rs2445610	8	128192981	A	G	-0.0839842	0.010446	8.99783e-16	8	127180736	0.3572
rs2456450	-0.085534	0.0103705	1.61319e-16	2.79465e+13	0.24665	rs2445610	rs2445610	8	128196360	A	G	-0.085534	0.0103705	1.61319e-16	8	127184115	0.3692
rs2445610	-0.0863555	0.0103628	7.86636e-17	5.65977e+13	0.49952	rs2445610	rs2445610	8	128197088	A	G	-0.0863555	0.0103628	7.86636e-17	8	127184843	0.3698
rs244947	-0.140813	0.0185112	2.80738e-14	2.64881e+11	0.00670409	rs244674	rs244674	5	133444567	C	T	-0.140813	0.0185112	2.80738e-14	5	134108876	0.92301
rs2436323	-0.140506	0.0183946	2.1985e-14	3.35133e+11	0.00848217	rs244674	rs244674	5	133447061	C	T	-0.140506	0.0183946	2.1985e-14	5	134111370	0.9217
rs244952	-0.14151	0.0185026	2.03985e-14	3.61596e+11	0.00915194	rs244674	rs244674	5	133446272	A	G	-0.14151	0.0185026	2.03985e-14	5	134110581	0.9227
rs244657	-0.141651	0.0184777	1.77384e-14	4.14117e+11	0.0104812	rs244674	rs244674	5	133448850	A	G	-0.141651	0.0184777	1.77384e-14	5	134113159	0.92253
rs244692	-0.144537	0.0187189	1.15031e-14	6.35855e+11	0.0160934	rs244674	rs244674	5	133452535	C	T	-0.144537	0.0187189	1.15031e-14	5	134116844	0.92481
rs244680	-0.122247	0.0154966	3.05592e-15	2.09095e+12	0.0529215	rs244674	rs244674	5	133428082	A	G	-0.122247	0.0154966	3.05592e-15	5	134092391	0.8844
rs244689	-0.121722	0.0154267	3.01438e-15	2.11315e+12	0.0534836	rs244674	rs244674	5	133422816	A	G	-0.121722	0.0154267	3.01438e-15	5	134087125	0.8827
rs244671	-0.121133	0.0153495	2.98172e-15	2.12907e+12	0.0538864	rs244674	rs244674	5	133418941	A	G	-0.121133	0.0153495	2.98172e-15	5	134083250	0.8804
rs244670	-0.120946	0.0153177	2.88393e-15	2.19684e+12	0.0556016	rs244674	rs244674	5	133418739	T	C	-0.120946	0.0153177	2.88393e-15	5	134083048	0.8799
rs244687	-0.120804	0.0152958	2.83697e-15	2.2304e+12	0.0564511	rs244674	rs244674	5	133423616	A	G	-0.120804	0.0152958	2.83697e-15	5	134087925	0.8802
rs244673	-0.121029	0.0153066	2.63756e-15	2.39643e+12	0.0606533	rs244674	rs244674	5	133420643	G	A	-0.121029	0.0153066	2.63756e-15	5	134084952	0.8797
rs244690	-0.121381	0.015324	2.35629e-15	2.67806e+12	0.0677814	rs244674	rs244674	5	133421744	G	A	-0.121381	0.015324	2.35629e-15	5	134086053	0.8805
rs244685	-0.121174	0.0152917	2.29699e-15	2.74209e+12	0.0694018	rs244674	rs244674	5	133423890	T	G	-0.121174	0.0152917	2.29699e-15	5	134088199	0.8798
rs244675	-0.121575	0.0153282	2.1659e-15	2.90884e+12	0.0736223	rs244674	rs244674	5	133420845	C	T	-0.121575	0.0153282	2.1659e-15	5	134085154	0.8802
rs244686	-0.121455	0.0153122	2.15755e-15	2.91793e+12	0.0738525	rs244674	rs244674	5	133423794	T	C	-0.121455	0.0153122	2.15755e-15	5	134088103	0.8805
rs244688	-0.121565	0.0153148	2.05826e-15	3.05602e+12	0.0773473	rs244674	rs244674	5	133423495	T	C	-0.121565	0.0153148	2.05826e-15	5	134087804	0.8804
rs244658	-0.123122	0.0155099	2.04967e-15	3.0929e+12	0.0782808	rs244674	rs244674	5	133432632	T	C	-0.123122	0.0155099	2.04967e-15	5	134096941	0.8847
rs244672	-0.121543	0.0152925	1.89734e-15	3.30654e+12	0.0836881	rs244674	rs244674	5	133419283	C	T	-0.121543	0.0152925	1.89734e-15	5	134083592	0.8796
rs244674	-0.121974	0.0153407	1.8501e-15	3.39588e+12	0.0859491	rs244674	rs244674	5	133420798	T	C	-0.121974	0.0153407	1.8501e-15	5	134085107	0.8807
rs6679677	0.436731	0.0171622	7.57899e-143	3.31615e+138	0.0235075	rs2476601	rs2476601	1	114303808	C	A	0.455865	0.0171462	9.61496e-156	1	113761186	0.1024
rs2476601	-0.43915	0.0171581	1.76524e-144	1.37752e+140	0.976492	rs2476601	rs2476601	1	114377568	A	G	-0.458322	0.017142	1.75472e-157	1	113834946	0.8978
rs2745803	-0.0876161	0.0123984	1.58657e-12	3.92605e+09	0.999268	rs2745803	rs2745803	20	17859706	A	G	-0.0876161	0.0123984	1.58657e-12	20	17879062	0.2044
rs34920518	0.0829181	0.0133685	5.55716e-10	1.38296e+07	0.00159607	rs2847297	rs2847297	18	12783086	A	G	0.0829181	0.0133685	5.55716e-10	18	12783087	0.1684
rs888270	0.0829932	0.0133733	5.43857e-10	1.41267e+07	0.00163035	rs2847297	rs2847297	18	12774894	G	A	0.0829932	0.0133733	5.43857e-10	18	12774895	0.1684
rs2542149	-0.083109	0.0133671	5.0539e-10	1.51644e+07	0.00175012	rs2847297	rs2847297	18	12779018	G	A	-0.083109	0.0133671	5.0539e-10	18	12779019	0.8314
18:12775050_GCCCAGGATGC_G	0.0835377	0.0134373	5.07183e-10	1.51776e+07	0.00175164	rs2847297	rs2847297	18	12775050	GCCCAGGATGC	G	0.0835377	0.0134373	5.07183e-10	18	12775051	0.1665
rs2847278	-0.0831208	0.0133674	5.02989e-10	1.5235e+07	0.00175827	rs2847297	rs2847297	18	12778715	C	T	-0.0831208	0.0133674	5.02989e-10	18	12778716	0.8314
rs2847280	-0.0832568	0.0133666	4.70288e-10	1.62625e+07	0.00187685	rs2847297	rs2847297	18	12779342	A	G	-0.0832568	0.0133666	4.70288e-10	18	12779343	0.8314
rs2847274	-0.0832074	0.0133564	4.67083e-10	1.63606e+07	0.00188817	rs2847297	rs2847297	18	12777603	T	C	-0.0832074	0.0133564	4.67083e-10	18	12777604	0.831
rs2542151	-0.0833718	0.0133654	4.43579e-10	1.7212e+07	0.00198642	rs2847297	rs2847297	18	12779947	G	T	-0.0833718	0.0133654	4.43579e-10	18	12779948	0.8315
rs7237497	-0.0856289	0.0134732	2.07771e-10	3.62147e+07	0.00417951	rs2847297	rs2847297	18	12777325	T	C	-0.0856289	0.0134732	2.07771e-10	18	12777326	0.8353
18:12804432_CA_C	-0.0732251	0.0105062	3.17599e-12	1.73426e+09	0.20015	rs2847297	rs2847297	18	12804432	CA	C	-0.0732251	0.0105062	3.17599e-12	18	12804433	0.6591
rs2847259	-0.0759819	0.0107639	1.67759e-12	3.30565e+09	0.381503	rs2847297	rs2847297	18	12775821	A	C	-0.0759819	0.0107639	1.67759e-12	18	12775822	0.6892
rs2847297	0.0742561	0.0105097	1.60087e-12	3.39043e+09	0.391287	rs2847297	rs2847297	18	12797694	A	G	0.0742561	0.0105097	1.60087e-12	18	12797695	0.3399
rs753530160	-0.0839301	0.0100249	5.65531e-17	76210185821042	0.00297324	rs2921071	rs2921071	8	8378463	GC	G	-0.0839301	0.0100249	5.65531e-17	8	8520953	0.4966
rs7837587	-0.0841509	0.0100238	4.65628e-17	9.2264e+13	0.00359956	rs2921071	rs2921071	8	8378992	T	C	-0.0841509	0.0100238	4.65628e-17	8	8521482	0.4962
rs7826660	-0.0842152	0.0100274	4.52169e-17	9.49932e+13	0.00370603	rs2921071	rs2921071	8	8379107	C	A	-0.0842152	0.0100274	4.52169e-17	8	8521597	0.4956
rs13270194	-0.0844679	0.0100252	3.59107e-17	119147862164035	0.00464839	rs2921071	rs2921071	8	8378102	T	C	-0.0844679	0.0100252	3.59107e-17	8	8520592	0.496
rs7826654	-0.0844983	0.0100257	3.50987e-17	121864009288530	0.00475436	rs2921071	rs2921071	8	8379106	C	T	-0.0844983	0.0100257	3.50987e-17	8	8521596	0.4951
rs7823056	-0.0845378	0.0100289	3.47332e-17	123158499070577	0.00480486	rs2921071	rs2921071	8	8382705	A	G	-0.0845378	0.0100289	3.47332e-17	8	8525195	0.496
rs6601703	-0.0844958	0.0100237	3.46933e-17	123245897541876	0.00480827	rs2921071	rs2921071	8	8380224	A	G	-0.0844958	0.0100237	3.46933e-17	8	8522714	0.4966
rs7009054	-0.0846392	0.0100407	3.46932e-17	123417696016086	0.00481498	rs2921071	rs2921071	8	8379514	T	C	-0.0846392	0.0100407	3.46932e-17	8	8522004	0.4945
rs7817376	-0.0846845	0.0100242	2.96286e-17	143955459767722	0.00561623	rs2921071	rs2921071	8	8380530	T	C	-0.0846845	0.0100242	2.96286e-17	8	8523020	0.4965
rs2921077	-0.0853593	0.0100698	2.31622e-17	184108632392349	0.00718275	rs2921071	rs2921071	8	8304502	G	A	-0.0853593	0.0100698	2.31622e-17	8	8446992	0.4689
rs876954	-0.0855062	0.0100532	1.81031e-17	234326829118339	0.00914195	rs2921071	rs2921071	8	8310923	G	A	-0.0855062	0.0100532	1.81031e-17	8	8453413	0.4844
rs2976876	-0.087067	0.010128	8.20644e-18	513635115291384	0.0200388	rs2921071	rs2921071	8	8318850	T	C	-0.087067	0.010128	8.20644e-18	8	8461340	0.4359
rs2921056	-0.0870609	0.0101269	8.18494e-18	514919661541892	0.0200889	rs2921071	rs2921071	8	8319182	T	C	-0.0870609	0.0101269	8.18494e-18	8	8461672	0.4357
rs2921055	-0.0870849	0.0101275	8.04953e-18	523468427114244	0.0204224	rs2921071	rs2921071	8	8319342	C	A	-0.0870849	0.0101275	8.04953e-18	8	8461832	0.4353
rs2980769	-0.0875237	0.0101236	5.35526e-18	781642338767030	0.0304947	rs2921071	rs2921071	8	8320291	G	A	-0.0875237	0.0101236	5.35526e-18	8	8462781	0.4355
rs2979179	-0.0877248	0.0101314	4.77294e-18	876003626562829	0.0341761	rs2921071	rs2921071	8	8320029	G	A	-0.0877248	0.0101314	4.77294e-18	8	8462519	0.4357
8:8315011_CCAGAGAGGCT_C	-0.0903581	0.0101085	3.93373e-19	1.02205e+16	0.398741	rs2921071	rs2921071	8	8315011	CCAGAGAGGCT	C	-0.0903581	0.0101085	3.93373e-19	8	8457501	0.4561
rs2921071	-0.0901845	0.0100849	3.80225e-19	1.05491e+16	0.411557	rs2921071	rs2921071	8	8308044	A	C	-0.0901845	0.0100849	3.80225e-19	8	8450534	0.4777
rs10864360	-0.0493248	0.0103093	1.71412e-06	4669.46	0.000192413	rs301799	rs301799	1	8724522	C	T	-0.0493248	0.0103093	1.71412e-06	1	8664463	0.6138
rs77883943	0.0535398	0.0112275	1.85484e-06	4687.56	0.000193159	rs301799	rs301799	1	8405690	C	T	0.0535398	0.0112275	1.85484e-06	1	8345630	0.2745
rs11121213	0.0610223	0.0128522	2.05421e-06	4810.76	0.000198235	rs301799	rs301799	1	8728187	C	A	0.0610223	0.0128522	2.05421e-06	1	8668128	0.1901
rs6666191	-0.0501231	0.0104477	1.60646e-06	5031.44	0.000207329	rs301799	rs301799	1	8658442	C	T	-0.0501231	0.0104477	1.60646e-06	1	8598383	0.6346
rs11121212	-0.0495596	0.0103091	1.52937e-06	5208.84	0.000214639	rs301799	rs301799	1	8725993	C	T	-0.0495596	0.0103091	1.52937e-06	1	8665934	0.6138
rs11121218	0.0613108	0.0128569	1.85401e-06	5308.4	0.000218741	rs301799	rs301799	1	8748524	G	A	0.0613108	0.0128569	1.85401e-06	1	8688465	0.1901
rs6693009	-0.0499116	0.0103588	1.44795e-06	5514.14	0.000227219	rs301799	rs301799	1	8743710	A	G	-0.0499116	0.0103588	1.44795e-06	1	8683651	0.6221
rs12122666	0.0605777	0.012671	1.74599e-06	5548.8	0.000228647	rs301799	rs301799	1	8741438	C	A	0.0605777	0.012671	1.74599e-06	1	8681379	0.1967
rs80243135	0.0649544	0.0136215	1.85593e-06	5585.18	0.000230146	rs301799	rs301799	1	8542448	A	C	0.0649544	0.0136215	1.85593e-06	1	8482388	0.166
rs56163601	0.0614869	0.0128624	1.74971e-06	5612.99	0.000231292	rs301799	rs301799	1	8751897	G	A	0.0614869	0.0128624	1.74971e-06	1	8691838	0.19
rs11577530	0.0618173	0.012877	1.58178e-06	6188.46	0.000255005	rs301799	rs301799	1	8743444	C	T	0.0618173	0.012877	1.58178e-06	1	8683385	0.189
rs7511857	0.0542707	0.0112321	1.3535e-06	6342.36	0.000261347	rs301799	rs301799	1	8407508	G	A	0.0542707	0.0112321	1.3535e-06	1	8347448	0.2749
1:8662894_TA_T	0.0613117	0.0127515	1.52313e-06	6360.03	0.000262075	rs301799	rs301799	1	8662894	TA	T	0.0613117	0.0127515	1.52313e-06	1	8602835	0.1949
rs111592900	0.0599315	0.0124434	1.46223e-06	6468.71	0.000266554	rs301799	rs301799	1	8784089	T	TA	0.0599315	0.0124434	1.46223e-06	1	8724030	0.2071
rs55802878	0.0614964	0.012744	1.39637e-06	6908.24	0.000284665	rs301799	rs301799	1	8666411	T	C	0.0614964	0.012744	1.39637e-06	1	8606352	0.1948
rs7523186	0.0615067	0.0127438	1.39026e-06	6937.19	0.000285858	rs301799	rs301799	1	8655495	A	G	0.0615067	0.0127438	1.39026e-06	1	8595436	0.1948
rs1934138	-0.0508188	0.0104422	1.13503e-06	7017.45	0.000289165	rs301799	rs301799	1	8645816	G	A	-0.0508188	0.0104422	1.13503e-06	1	8585757	0.6342
rs34335895	0.0601258	0.0124253	1.305e-06	7204	0.000296852	rs301799	rs301799	1	8794092	A	AG	0.0601258	0.0124253	1.305e-06	1	8734033	0.2086
rs11121202	-0.050901	0.0104431	1.09296e-06	7277.01	0.000299861	rs301799	rs301799	1	8639357	T	C	-0.050901	0.0104431	1.09296e-06	1	8579298	0.6342
rs11121203	0.0616672	0.0127469	1.31282e-06	7330.3	0.000302057	rs301799	rs301799	1	8648240	T	C	0.0616672	0.0127469	1.31282e-06	1	8588181	0.1945
rs4908768	0.0616965	0.0127506	1.30683e-06	7364.43	0.000303463	rs301799	rs301799	1	8654764	G	A	0.0616965	0.0127506	1.30683e-06	1	8594705	0.1945
rs12134896	0.0617191	0.0127506	1.29522e-06	7427.66	0.000306069	rs301799	rs301799	1	8656227	G	A	0.0617191	0.0127506	1.29522e-06	1	8596168	0.1945
rs10399665	-0.0495169	0.010122	9.98218e-07	7710.42	0.00031772	rs301799	rs301799	1	8407287	C	T	-0.0495169	0.010122	9.98218e-07	1	8347227	0.5502
rs79769442	0.0615879	0.0126826	1.19729e-06	7970.21	0.000328425	rs301799	rs301799	1	8658477	C	T	0.0615879	0.0126826	1.19729e-06	1	8598418	0.1975
rs11587482	0.0624727	0.0128699	1.20886e-06	8002.08	0.000329738	rs301799	rs301799	1	8743195	T	G	0.0624727	0.0128699	1.20886e-06	1	8683136	0.1893
rs34474520	0.0606257	0.0124686	1.16043e-06	8087.4	0.000333254	rs301799	rs301799	1	8786864	G	GTTTA	0.0606257	0.0124686	1.16043e-06	1	8726805	0.2058
rs6681362	-0.0512315	0.0104393	9.22052e-07	8564.37	0.000352909	rs301799	rs301799	1	8658527	T	G	-0.0512315	0.0104393	9.22052e-07	1	8598468	0.6338
rs12136766	-0.0514834	0.0104863	9.12592e-07	8685.88	0.000357916	rs301799	rs301799	1	8663821	G	A	-0.0514834	0.0104863	9.12592e-07	1	8603762	0.6402
rs11121222	0.060653	0.0124333	1.07029e-06	8716.85	0.000359192	rs301799	rs301799	1	8769173	G	A	0.060653	0.0124333	1.07029e-06	1	8709114	0.2079
1:8662001_ACTGT_A	0.0621768	0.0127579	1.09584e-06	8722.44	0.000359422	rs301799	rs301799	1	8662001	ACTGT	A	0.0621768	0.0127579	1.09584e-06	1	8601942	0.1943
rs1318218	-0.0512752	0.0104389	9.01943e-07	8747.4	0.000360451	rs301799	rs301799	1	8658712	T	C	-0.0512752	0.0104389	9.01943e-07	1	8598653	0.6337
rs770167395	-0.0511337	0.0103937	8.66809e-07	9050.88	0.000372956	rs301799	rs301799	1	8799882	TTAA	T	-0.0511337	0.0103937	8.66809e-07	1	8739823	0.6175
rs6693127	0.0607187	0.0124165	1.00751e-06	9225.63	0.000380157	rs301799	rs301799	1	8774973	G	A	0.0607187	0.0124165	1.00751e-06	1	8714914	0.2084
rs752709612	0.0608158	0.0124333	1.00138e-06	9291.13	0.000382856	rs301799	rs301799	1	8786019	TC	T	0.0608158	0.0124333	1.00138e-06	1	8725960	0.2076
rs1061039	-0.0515529	0.0104443	7.97491e-07	9849.72	0.000405873	rs301799	rs301799	1	8642588	T	C	-0.0515529	0.0104443	7.97491e-07	1	8582529	0.6345
rs6701331	-0.0517662	0.0104865	7.95551e-07	9909.93	0.000408355	rs301799	rs301799	1	8670206	A	C	-0.0517662	0.0104865	7.95551e-07	1	8610147	0.6404
rs11121205	-0.0515709	0.0104399	7.82064e-07	10032.4	0.000413399	rs301799	rs301799	1	8658085	G	A	-0.0515709	0.0104399	7.82064e-07	1	8598026	0.6337
rs7526171	-0.0515693	0.0104389	7.80798e-07	10047.1	0.000414006	rs301799	rs301799	1	8650185	T	C	-0.0515693	0.0104389	7.80798e-07	1	8590126	0.6338
rs6663123	-0.0516401	0.0104444	7.64173e-07	10262	0.000422861	rs301799	rs301799	1	8642931	T	C	-0.0516401	0.0104444	7.64173e-07	1	8582872	0.6345
rs7537982	-0.0516747	0.0104443	7.51175e-07	10432.4	0.000429886	rs301799	rs301799	1	8644007	C	T	-0.0516747	0.0104443	7.51175e-07	1	8583948	0.6346
rs922366	-0.0517609	0.0104397	7.11954e-07	10979.6	0.00045243	rs301799	rs301799	1	8653733	C	A	-0.0517609	0.0104397	7.11954e-07	1	8593674	0.6337
rs1809332	-0.0517738	0.0104398	7.07641e-07	11044	0.000455085	rs301799	rs301799	1	8656434	C	T	-0.0517738	0.0104398	7.07641e-07	1	8596375	0.6338
rs11121204	-0.0518174	0.0104398	6.92563e-07	11274.9	0.0004646	rs301799	rs301799	1	8654305	G	A	-0.0518174	0.0104398	6.92563e-07	1	8594246	0.6337
rs7547411	-0.0518447	0.0104453	6.92493e-07	11281.5	0.000464871	rs301799	rs301799	1	8638145	A	G	-0.0518447	0.0104453	6.92493e-07	1	8578086	0.6346
rs7554486	-0.0516774	0.0104016	6.75712e-07	11505.6	0.000474108	rs301799	rs301799	1	8762357	G	A	-0.0516774	0.0104016	6.75712e-07	1	8702298	0.6269
rs4908775	0.0613708	0.0124121	7.6369e-07	12030.5	0.000495737	rs301799	rs301799	1	8794410	G	A	0.0613708	0.0124121	7.6369e-07	1	8734351	0.2087
rs953535	0.0613698	0.0124064	7.55069e-07	12157.2	0.000500958	rs301799	rs301799	1	8776719	A	C	0.0613698	0.0124064	7.55069e-07	1	8716660	0.2089
rs7553298	0.0614018	0.0124063	7.45085e-07	12313.5	0.000507397	rs301799	rs301799	1	8770883	A	G	0.0614018	0.0124063	7.45085e-07	1	8710824	0.2088
rs4908774	0.061508	0.0124117	7.20913e-07	12714.4	0.000523918	rs301799	rs301799	1	8770696	G	A	0.061508	0.0124117	7.20913e-07	1	8710637	0.2087
rs11121221	0.061479	0.0124036	7.17541e-07	12764.2	0.00052597	rs301799	rs301799	1	8767529	A	G	0.061479	0.0124036	7.17541e-07	1	8707470	0.2091
rs12567592	0.0616918	0.0124075	6.62131e-07	13791.8	0.000568311	rs301799	rs301799	1	8788907	C	T	0.0616918	0.0124075	6.62131e-07	1	8728848	0.209
rs4480384	-0.0522755	0.0104429	5.56243e-07	13923.1	0.000573724	rs301799	rs301799	1	8659714	A	G	-0.0522755	0.0104429	5.56243e-07	1	8599655	0.634
rs11121224	-0.0519039	0.0103609	5.4539e-07	14085.7	0.000580423	rs301799	rs301799	1	8773515	A	G	-0.0519039	0.0103609	5.4539e-07	1	8713456	0.6197
rs4908508	0.0617744	0.0124082	6.40794e-07	14233.1	0.000586499	rs301799	rs301799	1	8800780	T	C	0.0617744	0.0124082	6.40794e-07	1	8740721	0.2089
rs139184490	0.0618188	0.0124154	6.38396e-07	14291.8	0.000588918	rs301799	rs301799	1	8792032	T	G	0.0618188	0.0124154	6.38396e-07	1	8731973	0.2087
rs35466248	-0.0521082	0.0103823	5.195e-07	14788.4	0.000609381	rs301799	rs301799	1	8789472	C	CG	-0.0521082	0.0103823	5.195e-07	1	8729413	0.6195
rs12030885	-0.0522195	0.0103602	4.64577e-07	16433.9	0.000677184	rs301799	rs301799	1	8781396	A	G	-0.0522195	0.0103602	4.64577e-07	1	8721337	0.6189
rs159960	-0.0512273	0.010132	4.28171e-07	17411.4	0.000717466	rs301799	rs301799	1	8476428	A	G	-0.0512273	0.010132	4.28171e-07	1	8416368	0.555
rs12122737	0.0643859	0.0127669	4.5784e-07	20166.3	0.000830984	rs301799	rs301799	1	8616404	C	A	0.0643859	0.0127669	4.5784e-07	1	8556345	0.1934
rs56227503	0.0644381	0.0127698	4.50822e-07	20471.9	0.000843577	rs301799	rs301799	1	8610837	C	T	0.0644381	0.0127698	4.50822e-07	1	8550778	0.1932
rs6656249	0.0645706	0.0127919	4.47e-07	20672	0.000851821	rs301799	rs301799	1	8581015	A	C	0.0645706	0.0127919	4.47e-07	1	8520956	0.1921
rs6678982	0.0646135	0.0127924	4.39648e-07	21004.7	0.000865532	rs301799	rs301799	1	8577185	C	A	0.0646135	0.0127924	4.39648e-07	1	8517126	0.1921
rs11589090	0.0663172	0.0131297	4.39712e-07	21493.7	0.000885682	rs301799	rs301799	1	8525615	C	T	0.0663172	0.0131297	4.39712e-07	1	8465555	0.1804
1:8588469_AT_A	0.0647538	0.0127975	4.19561e-07	21977.9	0.000905634	rs301799	rs301799	1	8588469	AT	A	0.0647538	0.0127975	4.19561e-07	1	8528410	0.1919
1:8595807_CT_C	0.0648359	0.0128012	4.08807e-07	22539	0.000928755	rs301799	rs301799	1	8595807	CT	C	0.0648359	0.0128012	4.08807e-07	1	8535748	0.1921
rs12122851	0.0647716	0.0127876	4.08009e-07	22559.9	0.000929618	rs301799	rs301799	1	8634290	G	A	0.0647716	0.0127876	4.08009e-07	1	8574231	0.1927
rs12075458	-0.0528355	0.0103529	3.33543e-07	22591.7	0.000930927	rs301799	rs301799	1	8758794	C	A	-0.0528355	0.0103529	3.33543e-07	1	8698735	0.6204
rs7539382	0.0648696	0.0127942	3.97333e-07	23152.7	0.000954045	rs301799	rs301799	1	8579301	C	T	0.0648696	0.0127942	3.97333e-07	1	8519242	0.1921
rs12405049	0.0649202	0.0127769	3.75352e-07	24424.9	0.00100647	rs301799	rs301799	1	8626117	C	T	0.0649202	0.0127769	3.75352e-07	1	8566058	0.1929
rs55860300	0.0649839	0.012789	3.74985e-07	24468.5	0.00100826	rs301799	rs301799	1	8596335	G	A	0.0649839	0.012789	3.74985e-07	1	8536276	0.1921
rs12402539	0.0651596	0.0128216	3.73423e-07	24622.6	0.00101461	rs301799	rs301799	1	8538303	C	A	0.0651596	0.0128216	3.73423e-07	1	8478243	0.1914
rs74324642	0.0649039	0.0127664	3.69609e-07	24771.3	0.00102074	rs301799	rs301799	1	8620172	A	C	0.0649039	0.0127664	3.69609e-07	1	8560113	0.1936
rs28422051	0.0651291	0.012768	3.37902e-07	27004.9	0.00111278	rs301799	rs301799	1	8618337	T	C	0.0651291	0.012768	3.37902e-07	1	8558278	0.1936
rs758300603	0.0652547	0.0127827	3.30964e-07	27577.3	0.00113637	rs301799	rs301799	1	8629896	AGC	A	0.0652547	0.0127827	3.30964e-07	1	8569837	0.1929
rs10492965	0.0654495	0.0127915	3.1106e-07	29289.8	0.00120693	rs301799	rs301799	1	8598127	G	A	0.0654495	0.0127915	3.1106e-07	1	8538068	0.1921
1:8593243_CA_C	0.0654901	0.0127875	3.03244e-07	30007	0.00123649	rs301799	rs301799	1	8593243	CA	C	0.0654901	0.0127875	3.03244e-07	1	8533184	0.1914
rs12120824	0.0655198	0.0127777	2.93338e-07	30959.8	0.00127575	rs301799	rs301799	1	8608999	C	T	0.0655198	0.0127777	2.93338e-07	1	8548940	0.1928
rs3795310	0.0521015	0.0100667	2.27143e-07	31868.7	0.0013132	rs301799	rs301799	1	8431607	C	T	0.0521015	0.0100667	2.27143e-07	1	8371547	0.4514
1:8520487_AAAG_A	0.0656381	0.0127733	2.76632e-07	32745.9	0.00134935	rs301799	rs301799	1	8520487	AAAG	A	0.0656381	0.0127733	2.76632e-07	1	8460427	0.1936
1:8631954_AAAAG_A	0.0658631	0.0127896	2.60877e-07	34685.6	0.00142927	rs301799	rs301799	1	8631954	AAAAG	A	0.0658631	0.0127896	2.60877e-07	1	8571895	0.1927
rs78110809	0.0658146	0.0127717	2.5615e-07	35257.2	0.00145283	rs301799	rs301799	1	8573008	C	T	0.0658146	0.0127717	2.5615e-07	1	8512949	0.1929
rs533403757	-0.054136	0.0104197	2.04119e-07	36473.6	0.00150295	rs301799	rs301799	1	8513868	C	CA	-0.054136	0.0104197	2.04119e-07	1	8453808	0.6306
rs10492966	0.0660156	0.0127744	2.36861e-07	38022.6	0.00156678	rs301799	rs301799	1	8598005	C	T	0.0660156	0.0127744	2.36861e-07	1	8537946	0.1928
rs55858268	0.0662053	0.0127717	2.17461e-07	41273.5	0.00170074	rs301799	rs301799	1	8554696	C	T	0.0662053	0.0127717	2.17461e-07	1	8494636	0.1931
rs12403339	0.0662074	0.0127718	2.17299e-07	41303.4	0.00170197	rs301799	rs301799	1	8558292	G	A	0.0662074	0.0127718	2.17299e-07	1	8498232	0.1931
rs12117910	0.0662116	0.0127718	2.16931e-07	41370.8	0.00170475	rs301799	rs301799	1	8556953	A	C	0.0662116	0.0127718	2.16931e-07	1	8496893	0.1931
rs11584261	0.0662568	0.0127721	2.12994e-07	42107.4	0.0017351	rs301799	rs301799	1	8560366	C	A	0.0662568	0.0127721	2.12994e-07	1	8500306	0.1931
rs11121182	0.0662748	0.0127673	2.09169e-07	42833.9	0.00176504	rs301799	rs301799	1	8522553	C	A	0.0662748	0.0127673	2.09169e-07	1	8462493	0.1934
rs12568293	0.0662845	0.0127685	2.0887e-07	42896.6	0.00176762	rs301799	rs301799	1	8540912	T	C	0.0662845	0.0127685	2.0887e-07	1	8480852	0.1932
rs35865480	-0.0544295	0.0104092	1.70442e-07	43357.6	0.00178662	rs301799	rs301799	1	8603777	C	T	-0.0544295	0.0104092	1.70442e-07	1	8543718	0.6305
rs751790	0.0663346	0.0127664	2.03591e-07	43960.3	0.00181145	rs301799	rs301799	1	8529141	T	C	0.0663346	0.0127664	2.03591e-07	1	8469081	0.1936
rs6577494	-0.0544714	0.0104106	1.67419e-07	44117.8	0.00181795	rs301799	rs301799	1	8576925	C	T	-0.0544714	0.0104106	1.67419e-07	1	8516866	0.6308
rs301814	-0.0544948	0.0104112	1.65638e-07	44577.2	0.00183687	rs301799	rs301799	1	8510577	T	C	-0.0544948	0.0104112	1.65638e-07	1	8450517	0.6305
rs114812780	0.0664629	0.0127675	1.93331e-07	46207.4	0.00190405	rs301799	rs301799	1	8528854	G	T	0.0664629	0.0127675	1.93331e-07	1	8468794	0.1935
rs11121194	-0.0546275	0.0104104	1.54261e-07	47740.4	0.00196722	rs301799	rs301799	1	8569906	C	T	-0.0546275	0.0104104	1.54261e-07	1	8509847	0.6305
rs61783642	-0.0546916	0.0104135	1.50479e-07	48910.8	0.00201545	rs301799	rs301799	1	8591397	T	C	-0.0546916	0.0104135	1.50479e-07	1	8531338	0.6311
rs6702060	-0.0546778	0.0104098	1.50024e-07	49037.7	0.00202067	rs301799	rs301799	1	8607024	G	A	-0.0546778	0.0104098	1.50024e-07	1	8546965	0.6304
rs6577502	-0.0547357	0.0104107	1.45925e-07	50369.8	0.00207557	rs301799	rs301799	1	8615577	T	C	-0.0547357	0.0104107	1.45925e-07	1	8555518	0.6306
rs1463050	-0.0547724	0.0104103	1.42976e-07	51369.6	0.00211676	rs301799	rs301799	1	8597042	G	A	-0.0547724	0.0104103	1.42976e-07	1	8536983	0.6305
rs386628272	-0.0548057	0.0104147	1.42238e-07	51646.9	0.0021282	rs301799	rs301799	1	8583727	A	AAT	-0.0548057	0.0104147	1.42238e-07	1	8523668	0.6311
rs6577492	-0.0547991	0.0104112	1.41369e-07	51936.8	0.00214014	rs301799	rs301799	1	8575064	C	A	-0.0547991	0.0104112	1.41369e-07	1	8515005	0.6307
rs6668508	-0.054804	0.0104101	1.4057e-07	52216.5	0.00215167	rs301799	rs301799	1	8574118	C	T	-0.054804	0.0104101	1.4057e-07	1	8514059	0.6306
rs7551849	-0.0548448	0.0104111	1.37976e-07	53167.7	0.00219086	rs301799	rs301799	1	8539463	A	G	-0.0548448	0.0104111	1.37976e-07	1	8479403	0.6309
rs7527389	-0.0548464	0.0104102	1.37519e-07	53334	0.00219771	rs301799	rs301799	1	8556545	A	G	-0.0548464	0.0104102	1.37519e-07	1	8496485	0.6308
rs12061328	-0.0549126	0.0104105	1.3295e-07	55102.6	0.00227059	rs301799	rs301799	1	8531963	C	T	-0.0549126	0.0104105	1.3295e-07	1	8471903	0.631
rs6577488	-0.0549144	0.0104098	1.32584e-07	55246.1	0.0022765	rs301799	rs301799	1	8534529	T	C	-0.0549144	0.0104098	1.32584e-07	1	8474469	0.6309
rs6674651	-0.0549354	0.0104113	1.31676e-07	55620.9	0.00229195	rs301799	rs301799	1	8548558	G	T	-0.0549354	0.0104113	1.31676e-07	1	8488498	0.631
rs6577491	-0.0549387	0.0104119	1.31662e-07	55629.7	0.00229231	rs301799	rs301799	1	8574972	G	T	-0.0549387	0.0104119	1.31662e-07	1	8514913	0.6308
rs10864353	-0.0549352	0.0104107	1.31453e-07	55708.8	0.00229557	rs301799	rs301799	1	8549716	A	G	-0.0549352	0.0104107	1.31453e-07	1	8489656	0.6308
rs7520617	-0.0549668	0.0104119	1.29737e-07	56425.7	0.00232511	rs301799	rs301799	1	8573717	C	T	-0.0549668	0.0104119	1.29737e-07	1	8513658	0.6308
rs7543004	-0.0549654	0.0104115	1.29688e-07	56444.6	0.00232589	rs301799	rs301799	1	8531111	A	G	-0.0549654	0.0104115	1.29688e-07	1	8471051	0.6311
rs12046643	-0.0549716	0.0104107	1.28963e-07	56746.2	0.00233832	rs301799	rs301799	1	8547866	A	C	-0.0549716	0.0104107	1.28963e-07	1	8487806	0.6308
rs910581	-0.0549866	0.0104114	1.28196e-07	57077.1	0.00235195	rs301799	rs301799	1	8529524	T	C	-0.0549866	0.0104114	1.28196e-07	1	8469464	0.6312
rs1473420	-0.0550161	0.0104109	1.26057e-07	58008.8	0.00239035	rs301799	rs301799	1	8616838	T	G	-0.0550161	0.0104109	1.26057e-07	1	8556779	0.6307
1:8542279_TAA_T	-0.0550289	0.0104129	1.25907e-07	58085.7	0.00239351	rs301799	rs301799	1	8542279	TAA	T	-0.0550289	0.0104129	1.25907e-07	1	8482219	0.6312
rs4351668	-0.0550263	0.0104105	1.25268e-07	58359.9	0.00240481	rs301799	rs301799	1	8535818	C	T	-0.0550263	0.0104105	1.25268e-07	1	8475758	0.6309
rs1922983	-0.0550333	0.0104118	1.25233e-07	58381.6	0.00240571	rs301799	rs301799	1	8531326	A	G	-0.0550333	0.0104118	1.25233e-07	1	8471266	0.6309
rs12080583	-0.0550432	0.0104103	1.24072e-07	58901.2	0.00242712	rs301799	rs301799	1	8524877	G	A	-0.0550432	0.0104103	1.24072e-07	1	8464817	0.6309
rs11121199	-0.0550542	0.0104116	1.23822e-07	59023	0.00243214	rs301799	rs301799	1	8600192	G	A	-0.0550542	0.0104116	1.23822e-07	1	8540133	0.6308
rs10864354	-0.0550802	0.0104119	1.22231e-07	59765.5	0.00246273	rs301799	rs301799	1	8549741	C	T	-0.0550802	0.0104119	1.22231e-07	1	8489681	0.6311
rs7530745	-0.0550925	0.0104119	1.21452e-07	60135.3	0.00247797	rs301799	rs301799	1	8557691	A	C	-0.0550925	0.0104119	1.21452e-07	1	8497631	0.6313
rs12756257	-0.0551073	0.0104112	1.20282e-07	60695.9	0.00250107	rs301799	rs301799	1	8616933	C	A	-0.0551073	0.0104112	1.20282e-07	1	8556874	0.6305
rs2016084	-0.0551431	0.0104116	1.18173e-07	61743.3	0.00254423	rs301799	rs301799	1	8613418	C	A	-0.0551431	0.0104116	1.18173e-07	1	8553359	0.6305
rs11121186	-0.0551858	0.0104119	1.15636e-07	63051.3	0.00259813	rs301799	rs301799	1	8540341	G	A	-0.0551858	0.0104119	1.15636e-07	1	8480281	0.6309
rs34524431	-0.0553061	0.0104218	1.11576e-07	65321.5	0.00269168	rs301799	rs301799	1	8633467	C	CT	-0.0553061	0.0104218	1.11576e-07	1	8573408	0.631
1:8599461_CT_C	-0.0553509	0.0104252	1.10012e-07	66237	0.0027294	rs301799	rs301799	1	8599461	CT	C	-0.0553509	0.0104252	1.10012e-07	1	8539402	0.6316
rs4908760	-0.0553235	0.0104097	1.06876e-07	68018.6	0.00280281	rs301799	rs301799	1	8526142	G	A	-0.0553235	0.0104097	1.06876e-07	1	8466082	0.6309
rs4908761	-0.0554819	0.010413	9.9215e-08	73103.4	0.00301234	rs301799	rs301799	1	8552219	G	A	-0.0554819	0.010413	9.9215e-08	1	8492159	0.6312
rs34495671	-0.0556971	0.0104246	9.14913e-08	79134.1	0.00326085	rs301799	rs301799	1	8511501	C	CA	-0.0556971	0.0104246	9.14913e-08	1	8451441	0.63
rs2708625	0.0624566	0.0117163	9.78187e-08	82512.2	0.00340005	rs301799	rs301799	1	8476455	T	C	0.0624566	0.0117163	9.78187e-08	1	8416395	0.2461
rs2661868	0.0626945	0.0116315	7.0427e-08	112557	0.00463809	rs301799	rs301799	1	8469789	C	T	0.0626945	0.0116315	7.0427e-08	1	8409729	0.2481
rs2784738	0.0639562	0.011636	3.87574e-08	200479	0.00826107	rs301799	rs301799	1	8466217	G	A	0.0639562	0.011636	3.87574e-08	1	8406157	0.2477
rs2748456	0.0639561	0.0116303	3.81708e-08	203367	0.00838006	rs301799	rs301799	1	8466750	C	T	0.0639561	0.0116303	3.81708e-08	1	8406690	0.2482
rs2708628	0.0643563	0.0116317	3.15057e-08	244844	0.0100892	rs301799	rs301799	1	8450448	T	C	0.0643563	0.0116317	3.15057e-08	1	8390388	0.2482
rs159963	-0.0568175	0.0102151	2.66544e-08	255887	0.0105442	rs301799	rs301799	1	8504421	C	A	-0.0568175	0.0102151	2.66544e-08	1	8444361	0.5808
rs2784739	0.0651301	0.0117518	2.98798e-08	260089	0.0107174	rs301799	rs301799	1	8497558	T	G	0.0651301	0.0117518	2.98798e-08	1	8437498	0.2417
rs1884352	-0.057546	0.0103402	2.61784e-08	263309	0.0108501	rs301799	rs301799	1	8537289	G	A	-0.057546	0.0103402	2.61784e-08	1	8477229	0.6175
rs2636314	0.0646211	0.0116396	2.82682e-08	272075	0.0112113	rs301799	rs301799	1	8440643	G	A	0.0646211	0.0116396	2.82682e-08	1	8380583	0.2473
rs301817	-0.057666	0.010217	1.66033e-08	404736	0.0166778	rs301799	rs301799	1	8503379	C	A	-0.057666	0.010217	1.66033e-08	1	8443319	0.5848
rs301816	-0.0578219	0.010234	1.60467e-08	418963	0.0172641	rs301799	rs301799	1	8505058	G	A	-0.0578219	0.010234	1.60467e-08	1	8444998	0.5837
rs301819	-0.0587442	0.010217	8.94237e-09	737260	0.03038	rs301799	rs301799	1	8501786	A	G	-0.0587442	0.010217	8.94237e-09	1	8441726	0.5852
rs1889854	0.0696015	0.0121223	9.37741e-09	820502	0.0338101	rs301799	rs301799	1	8415235	C	T	0.0696015	0.0121223	9.37741e-09	1	8355175	0.2213
rs1889853	0.0702741	0.0120987	6.30713e-09	1.20288e+06	0.0495664	rs301799	rs301799	1	8415290	C	A	0.0702741	0.0120987	6.30713e-09	1	8355230	0.2221
rs34976449	-0.0606218	0.0102151	2.94671e-09	2.16474e+06	0.0892014	rs301799	rs301799	1	8498326	T	TG	-0.0606218	0.0102151	2.94671e-09	1	8438266	0.5826
rs301807	-0.0607823	0.0101599	2.19633e-09	2.86592e+06	0.118095	rs301799	rs301799	1	8484823	A	G	-0.0607823	0.0101599	2.19633e-09	1	8424763	0.5791
rs301805	-0.0608646	0.0101665	2.14008e-09	2.94081e+06	0.121181	rs301799	rs301799	1	8481016	T	G	-0.0608646	0.0101665	2.14008e-09	1	8420956	0.5792
rs301806	-0.0608036	0.010152	2.1068e-09	2.98207e+06	0.122881	rs301799	rs301799	1	8482078	C	T	-0.0608036	0.010152	2.1068e-09	1	8422018	0.5773
rs301799	-0.0613473	0.0101676	1.60344e-09	3.89365e+06	0.160444	rs301799	rs301799	1	8489302	C	T	-0.0613473	0.0101676	1.60344e-09	1	8429242	0.58
rs761159067	0.199036	0.0107397	1.12589e-76	1.24959e+73	0.00584376	rs3087243	rs3087243	2	204740446	CAAGG	C	0.19674	0.0107352	5.08193e-75	2	203875723	0.3301
rs231723	0.192567	0.0103388	1.98867e-77	6.97898e+73	0.0326374	rs3087243	rs3087243	2	204739781	A	G	0.19015	0.0103344	1.3232e-75	2	203875058	0.3836
rs231724	0.192728	0.0103395	1.52099e-77	9.10514e+73	0.0425804	rs3087243	rs3087243	2	204739823	A	G	0.190293	0.0103351	1.04637e-75	2	203875100	0.3836
rs231779	0.194651	0.0103516	7.01256e-79	1.94562e+75	0.909874	rs3087243	rs3087243	2	204734487	C	T	0.192131	0.0103472	5.78272e-77	2	203869764	0.3816
rs3184504	-0.219208	0.0100128	3.03741e-106	3.28855e+102	0.990866	rs3184504	rs3184504	12	111884608	T	C	-0.219208	0.0100128	3.03741e-106	12	111446804	0.5137
rs35858516	0.0832639	0.0110177	4.11679e-14	1.27234e+11	0.0114367	rs34046593	rs34046593	4	26128710	G	A	0.0832639	0.0110177	4.11679e-14	4	26127088	0.308
rs12506688	0.0835045	0.0108737	1.59755e-14	3.18453e+11	0.0286249	rs34046593	rs34046593	4	26104113	C	T	0.0835045	0.0108737	1.59755e-14	4	26102491	0.3071
rs17630466	0.0836351	0.0108586	1.33745e-14	3.78666e+11	0.0340372	rs34046593	rs34046593	4	26086569	A	G	0.0836351	0.0108586	1.33745e-14	4	26084947	0.3074
rs10517086	0.0836541	0.0108543	1.28835e-14	3.9269e+11	0.0352979	rs34046593	rs34046593	4	26085511	G	A	0.0836541	0.0108543	1.28835e-14	4	26083889	0.3074
rs34185821	0.0837439	0.0108562	1.22005e-14	4.14305e+11	0.0372408	rs34046593	rs34046593	4	26085480	A	G	0.0837439	0.0108562	1.22005e-14	4	26083858	0.3073
rs16878091	0.0838467	0.0108633	1.1783e-14	4.28935e+11	0.0385558	rs34046593	rs34046593	4	26088128	G	A	0.0838467	0.0108633	1.1783e-14	4	26086506	0.3072
rs7673206	0.0837567	0.0108363	1.08149e-14	4.6562e+11	0.0418534	rs34046593	rs34046593	4	26126838	A	G	0.0837567	0.0108363	1.08149e-14	4	26125216	0.3172
rs4473645	0.0839906	0.010866	1.07815e-14	4.68088e+11	0.0420751	rs34046593	rs34046593	4	26091198	A	G	0.0839906	0.010866	1.07815e-14	4	26089576	0.3074
rs35944082	0.084159	0.0108673	9.61696e-15	5.23695e+11	0.0470736	rs34046593	rs34046593	4	26095314	A	G	0.084159	0.0108673	9.61696e-15	4	26093692	0.3073
rs6448432	0.0842531	0.0108612	8.67992e-15	5.78848e+11	0.0520311	rs34046593	rs34046593	4	26098810	G	A	0.0842531	0.0108612	8.67992e-15	4	26097188	0.3096
rs6848239	0.0838215	0.0107967	8.2556e-15	6.05061e+11	0.0543874	rs34046593	rs34046593	4	26114046	A	G	0.0838215	0.0107967	8.2556e-15	4	26112424	0.3177
rs7668577	0.0838667	0.0107969	7.99678e-15	6.24283e+11	0.0561151	rs34046593	rs34046593	4	26123319	A	C	0.0838667	0.0107969	7.99678e-15	4	26121697	0.3174
rs7441808	0.0845876	0.0108895	7.98663e-15	6.29457e+11	0.0565802	rs34046593	rs34046593	4	26090375	A	G	0.0845876	0.0108895	7.98663e-15	4	26088753	0.3055
rs6448434	0.0838767	0.0107967	7.92592e-15	6.29746e+11	0.0566062	rs34046593	rs34046593	4	26110113	G	A	0.0838767	0.0107967	7.92592e-15	4	26108491	0.3178
rs36110812	0.0839033	0.0107969	7.78237e-15	6.41154e+11	0.0576316	rs34046593	rs34046593	4	26120478	A	G	0.0839033	0.0107969	7.78237e-15	4	26118856	0.3174
rs6825116	0.0840167	0.0107969	7.16212e-15	6.956e+11	0.0625256	rs34046593	rs34046593	4	26122858	G	T	0.0840167	0.0107969	7.16212e-15	4	26121236	0.3174
rs34897565	0.0840719	0.0107959	6.83922e-15	7.27761e+11	0.0654165	rs34046593	rs34046593	4	26115747	T	C	0.0840719	0.0107959	6.83922e-15	4	26114125	0.3179
rs11933540	0.0841687	0.010793	6.26672e-15	7.92784e+11	0.0712612	rs34046593	rs34046593	4	26120001	T	C	0.0841687	0.010793	6.26672e-15	4	26118379	0.318
rs36020664	0.0841938	0.0107933	6.1633e-15	8.05858e+11	0.0724364	rs34046593	rs34046593	4	26120328	T	G	0.0841938	0.0107933	6.1633e-15	4	26118706	0.3178
rs34046593	0.0843363	0.0107966	5.65743e-15	8.76745e+11	0.0788083	rs34046593	rs34046593	4	26111593	G	A	0.0843363	0.0107966	5.65743e-15	4	26109971	0.3181
rs59840922	-0.142261	0.0125491	8.66696e-30	3.92262e+26	0.00248036	rs34334084	rs34334084	4	149632011	G	A	-0.142261	0.0125491	8.66696e-30	4	148710859	0.2039
rs11735370	-0.142879	0.0125601	5.52973e-30	6.1191e+26	0.00386924	rs34334084	rs34334084	4	149642124	C	T	-0.142879	0.0125601	5.52973e-30	4	148720972	0.2026
rs34022876	-0.142876	0.0125594	5.50423e-30	6.14694e+26	0.00388685	rs34334084	rs34334084	4	149647566	C	T	-0.142876	0.0125594	5.50423e-30	4	148726414	0.2026
rs17008035	-0.140866	0.012371	4.86412e-30	6.89411e+26	0.0043593	rs34334084	rs34334084	4	149624744	C	T	-0.140866	0.012371	4.86412e-30	4	148703592	0.2116
rs528986449	-0.141717	0.0124263	3.96354e-30	8.45984e+26	0.00534935	rs34334084	rs34334084	4	149646999	A	AT	-0.141717	0.0124263	3.96354e-30	4	148725847	0.2096
rs10008892	-0.141223	0.012372	3.53257e-30	9.45889e+26	0.00598107	rs34334084	rs34334084	4	149625757	C	A	-0.141223	0.012372	3.53257e-30	4	148704605	0.2116
rs28475391	-0.141166	0.0123648	3.44986e-30	9.68024e+26	0.00612103	rs34334084	rs34334084	4	149625484	G	A	-0.141166	0.0123648	3.44986e-30	4	148704332	0.2118
rs10004961	-0.143193	0.0125325	3.10907e-30	1.08004e+27	0.00682933	rs34334084	rs34334084	4	149664898	C	T	-0.143193	0.0125325	3.10907e-30	4	148743746	0.2045
rs28367132	-0.143301	0.0125383	2.99339e-30	1.12155e+27	0.00709179	rs34334084	rs34334084	4	149639865	G	A	-0.143301	0.0125383	2.99339e-30	4	148718713	0.204
rs10519980	-0.143453	0.0125441	2.76579e-30	1.21302e+27	0.00767021	rs34334084	rs34334084	4	149635025	C	T	-0.143453	0.0125441	2.76579e-30	4	148713873	0.2038
rs9998600	-0.14214	0.0124255	2.65889e-30	1.25537e+27	0.00793798	rs34334084	rs34334084	4	149653676	T	C	-0.14214	0.0124255	2.65889e-30	4	148732524	0.2114
rs11383833	-0.14167	0.0123717	2.31965e-30	1.43366e+27	0.00906533	rs34334084	rs34334084	4	149676890	G	GT	-0.14167	0.0123717	2.31965e-30	4	148755738	0.2133
rs10032216	-0.141506	0.0123533	2.22163e-30	1.49508e+27	0.00945372	rs34334084	rs34334084	4	149669506	T	C	-0.141506	0.0123533	2.22163e-30	4	148748354	0.2124
rs9998592	-0.142354	0.012422	2.09935e-30	1.58551e+27	0.0100255	rs34334084	rs34334084	4	149653660	T	C	-0.142354	0.012422	2.09935e-30	4	148732508	0.2117
rs10002451	-0.141421	0.0123376	2.03126e-30	1.63251e+27	0.0103227	rs34334084	rs34334084	4	149658476	G	A	-0.141421	0.0123376	2.03126e-30	4	148737324	0.2134
rs10008491	-0.141441	0.0123383	2.01117e-30	1.64868e+27	0.010425	rs34334084	rs34334084	4	149653109	A	G	-0.141441	0.0123383	2.01117e-30	4	148731957	0.2133
rs11935941	-0.141523	0.0123453	2.00639e-30	1.65303e+27	0.0104525	rs34334084	rs34334084	4	149652478	A	C	-0.141523	0.0123453	2.00639e-30	4	148731326	0.2132
rs937593	-0.141494	0.0123422	1.99487e-30	1.66226e+27	0.0105109	rs34334084	rs34334084	4	149670567	C	T	-0.141494	0.0123422	1.99487e-30	4	148749415	0.2136
rs1016313	-0.141454	0.0123379	1.97734e-30	1.67655e+27	0.0106012	rs34334084	rs34334084	4	149656494	G	A	-0.141454	0.0123379	1.97734e-30	4	148735342	0.2134
rs2358648	-0.141464	0.0123377	1.95436e-30	1.69602e+27	0.0107243	rs34334084	rs34334084	4	149655781	C	A	-0.141464	0.0123377	1.95436e-30	4	148734629	0.2134
rs10021637	-0.14148	0.0123383	1.93802e-30	1.7102e+27	0.010814	rs34334084	rs34334084	4	149657642	A	G	-0.14148	0.0123383	1.93802e-30	4	148736490	0.2133
rs7655915	-0.143806	0.0125407	1.9281e-30	1.7327e+27	0.0109563	rs34334084	rs34334084	4	149633468	C	T	-0.143806	0.0125407	1.9281e-30	4	148712316	0.204
rs11945082	-0.141517	0.0123383	1.87359e-30	1.76834e+27	0.0111816	rs34334084	rs34334084	4	149652582	C	T	-0.141517	0.0123383	1.87359e-30	4	148731430	0.2132
rs28720370	-0.141523	0.0123385	1.86639e-30	1.7751e+27	0.0112244	rs34334084	rs34334084	4	149656659	A	G	-0.141523	0.0123385	1.86639e-30	4	148735507	0.2132
rs10027269	-0.141734	0.0123549	1.82634e-30	1.81478e+27	0.0114753	rs34334084	rs34334084	4	149630984	G	A	-0.141734	0.0123549	1.82634e-30	4	148709832	0.2124
rs9685371	-0.141782	0.0123568	1.78148e-30	1.86012e+27	0.011762	rs34334084	rs34334084	4	149675943	G	A	-0.141782	0.0123568	1.78148e-30	4	148754791	0.2131
rs10519984	-0.1416	0.0123398	1.76025e-30	1.881e+27	0.011894	rs34334084	rs34334084	4	149667468	C	A	-0.1416	0.0123398	1.76025e-30	4	148746316	0.2134
rs11942028	-0.141616	0.0123395	1.72831e-30	1.91535e+27	0.0121112	rs34334084	rs34334084	4	149660911	T	C	-0.141616	0.0123395	1.72831e-30	4	148739759	0.2133
rs7695440	-0.141621	0.0123397	1.72413e-30	1.91996e+27	0.0121403	rs34334084	rs34334084	4	149662335	C	T	-0.141621	0.0123397	1.72413e-30	4	148741183	0.2133
rs17025085	-0.141666	0.0123403	1.66338e-30	1.98932e+27	0.0125789	rs34334084	rs34334084	4	149662204	T	G	-0.141666	0.0123403	1.66338e-30	4	148741052	0.2133
rs6822359	-0.143903	0.0125297	1.5708e-30	2.12101e+27	0.0134116	rs34334084	rs34334084	4	149660145	A	G	-0.143903	0.0125297	1.5708e-30	4	148738993	0.2047
rs6847675	-0.143907	0.0125297	1.56444e-30	2.12953e+27	0.0134655	rs34334084	rs34334084	4	149659873	T	G	-0.143907	0.0125297	1.56444e-30	4	148738721	0.2047
rs4835538	-0.141713	0.0123378	1.55044e-30	2.13235e+27	0.0134833	rs34334084	rs34334084	4	149663485	A	G	-0.141713	0.0123378	1.55044e-30	4	148742333	0.2135
rs200557810	-0.141913	0.01235	1.46523e-30	2.25604e+27	0.0142655	rs34334084	rs34334084	4	149664283	AT	A	-0.141913	0.01235	1.46523e-30	4	148743131	0.2131
rs6813888	-0.141798	0.0123393	1.45484e-30	2.27099e+27	0.01436	rs34334084	rs34334084	4	149664322	A	G	-0.141798	0.0123393	1.45484e-30	4	148743170	0.2134
rs4835536	-0.141797	0.0123389	1.44961e-30	2.27905e+27	0.014411	rs34334084	rs34334084	4	149662857	G	T	-0.141797	0.0123389	1.44961e-30	4	148741705	0.2134
rs6812848	-0.141797	0.0123389	1.44961e-30	2.27905e+27	0.014411	rs34334084	rs34334084	4	149663831	A	G	-0.141797	0.0123389	1.44961e-30	4	148742679	0.2134
rs11732089	-0.144082	0.0125294	1.32699e-30	2.50589e+27	0.0158453	rs34334084	rs34334084	4	149665602	T	C	-0.144082	0.0125294	1.32699e-30	4	148744450	0.2047
rs11374194	-0.142068	0.0123528	1.30549e-30	2.52911e+27	0.0159922	rs34334084	rs34334084	4	149668490	G	GT	-0.142068	0.0123528	1.30549e-30	4	148747338	0.2129
rs557931698	-0.142025	0.0123471	1.27759e-30	2.58312e+27	0.0163336	rs34334084	rs34334084	4	149644000	C	CT	-0.142025	0.0123471	1.27759e-30	4	148722848	0.2127
rs7698996	-0.141994	0.0123402	1.22186e-30	2.69885e+27	0.0170654	rs34334084	rs34334084	4	149651063	A	G	-0.141994	0.0123402	1.22186e-30	4	148729911	0.2133
rs6535633	-0.142052	0.0123412	1.16887e-30	2.81991e+27	0.017831	rs34334084	rs34334084	4	149651602	G	A	-0.142052	0.0123412	1.16887e-30	4	148730450	0.2132
rs10030849	-0.142195	0.0123463	1.08052e-30	3.04845e+27	0.0192761	rs34334084	rs34334084	4	149653099	C	A	-0.142195	0.0123463	1.08052e-30	4	148731947	0.2125
rs6815267	-0.142249	0.0123434	9.95065e-31	3.30683e+27	0.0209098	rs34334084	rs34334084	4	149649756	T	C	-0.142249	0.0123434	9.95065e-31	4	148728604	0.2132
rs9307849	-0.142236	0.012342	9.92222e-31	3.316e+27	0.0209678	rs34334084	rs34334084	4	149639378	C	T	-0.142236	0.012342	9.92222e-31	4	148718226	0.2129
rs4835532	-0.14231	0.0123481	9.8947e-31	3.32594e+27	0.0210307	rs34334084	rs34334084	4	149636264	G	A	-0.14231	0.0123481	9.8947e-31	4	148715112	0.2127
rs13145888	-0.142325	0.0123485	9.7869e-31	3.36221e+27	0.02126	rs34334084	rs34334084	4	149634572	T	C	-0.142325	0.0123485	9.7869e-31	4	148713420	0.2127
rs7681551	-0.142269	0.0123417	9.59123e-31	3.42911e+27	0.021683	rs34334084	rs34334084	4	149643143	A	G	-0.142269	0.0123417	9.59123e-31	4	148721991	0.213
rs10009601	-0.142351	0.0123463	9.33011e-31	3.52464e+27	0.0222871	rs34334084	rs34334084	4	149650615	C	T	-0.142351	0.0123463	9.33011e-31	4	148729463	0.2127
rs10025865	-0.142327	0.012343	9.21445e-31	3.56792e+27	0.0225607	rs34334084	rs34334084	4	149648937	A	C	-0.142327	0.012343	9.21445e-31	4	148727785	0.2129
rs10035079	-0.142344	0.012343	9.06415e-31	3.62641e+27	0.0229306	rs34334084	rs34334084	4	149644416	G	A	-0.142344	0.012343	9.06415e-31	4	148723264	0.2129
rs28435578	-0.144509	0.01253	8.99358e-31	3.68135e+27	0.023278	rs34334084	rs34334084	4	149646538	T	C	-0.144509	0.01253	8.99358e-31	4	148725386	0.2044
rs6857687	-0.142349	0.0123412	8.83872e-31	3.71759e+27	0.0235071	rs34334084	rs34334084	4	149649154	T	G	-0.142349	0.0123412	8.83872e-31	4	148728002	0.213
rs28425520	-0.142372	0.0123419	8.72516e-31	3.76555e+27	0.0238104	rs34334084	rs34334084	4	149648475	G	A	-0.142372	0.0123419	8.72516e-31	4	148727323	0.213
rs17025017	-0.14253	0.01235	8.2079e-31	4.00143e+27	0.025302	rs34334084	rs34334084	4	149650033	G	A	-0.14253	0.01235	8.2079e-31	4	148728881	0.2127
rs7655751	-0.142628	0.0123553	7.92348e-31	4.1443e+27	0.0262054	rs34334084	rs34334084	4	149633421	C	T	-0.142628	0.0123553	7.92348e-31	4	148712269	0.2121
rs6535630	-0.142658	0.0123484	7.14367e-31	4.59015e+27	0.0290246	rs34334084	rs34334084	4	149645167	C	A	-0.142658	0.0123484	7.14367e-31	4	148724015	0.2124
rs17025007	-0.142662	0.0123482	7.10842e-31	4.61264e+27	0.0291667	rs34334084	rs34334084	4	149648389	C	T	-0.142662	0.0123482	7.10842e-31	4	148727237	0.2124
rs6535627	-0.142731	0.0123539	7.09198e-31	4.62426e+27	0.0292402	rs34334084	rs34334084	4	149633713	T	G	-0.142731	0.0123539	7.09198e-31	4	148712561	0.2121
rs7655934	-0.142709	0.0123443	6.51705e-31	5.02556e+27	0.0317778	rs34334084	rs34334084	4	149633544	A	G	-0.142709	0.0123443	6.51705e-31	4	148712392	0.2129
rs6535628	-0.142697	0.0123377	6.1319e-31	5.33622e+27	0.0337421	rs34334084	rs34334084	4	149634038	A	G	-0.142697	0.0123377	6.1319e-31	4	148712886	0.2131
rs4835534	-0.142787	0.012344	6.03397e-31	5.42322e+27	0.0342923	rs34334084	rs34334084	4	149636388	T	C	-0.142787	0.012344	6.03397e-31	4	148715236	0.2128
rs34334084	-0.145342	0.0125514	5.21897e-31	6.31038e+27	0.039902	rs34334084	rs34334084	4	149658569	A	AT	-0.145342	0.0125514	5.21897e-31	4	148737417	0.2042
rs8015375	-0.0928841	0.0115493	8.80746e-16	5.7458e+12	0.0172283	rs34678053	rs34678053	14	106135632	A	G	-0.0928841	0.0115493	8.80746e-16	14	105669295	0.477
rs7492416	0.0931466	0.011557	7.64576e-16	6.60542e+12	0.0198058	rs34678053	rs34678053	14	106125004	G	A	0.0931466	0.011557	7.64576e-16	14	105658667	0.5218
rs12896746	-0.0913755	0.0112745	5.29202e-16	9.29836e+12	0.0278804	rs34678053	rs34678053	14	106167239	A	G	-0.0913755	0.0112745	5.29202e-16	14	105700902	0.4498
rs12896897	-0.0913791	0.0112741	5.26626e-16	9.34278e+12	0.0280136	rs34678053	rs34678053	14	106167295	C	T	-0.0913791	0.0112741	5.26626e-16	14	105700958	0.4498
rs2516751	-0.0928242	0.0113454	2.80032e-16	1.74622e+13	0.0523591	rs34678053	rs34678053	14	106143806	A	G	-0.0928242	0.0113454	2.80032e-16	14	105677469	0.4536
rs8009156	-0.0954498	0.01162	2.13474e-16	2.32255e+13	0.0696397	rs34678053	rs34678053	14	106110137	C	T	-0.0954498	0.01162	2.13474e-16	14	105643800	0.4021
rs10444776	-0.0957786	0.0116213	1.69839e-16	2.90786e+13	0.0871897	rs34678053	rs34678053	14	106113367	G	A	-0.0957786	0.0116213	1.69839e-16	14	105647030	0.4024
rs28396910	-0.0943817	0.0113809	1.10417e-16	4.36852e+13	0.130987	rs34678053	rs34678053	14	106118606	G	A	-0.0943817	0.0113809	1.10417e-16	14	105652269	0.4515
rs61983206	-0.0944463	0.0113817	1.0581e-16	4.55564e+13	0.136597	rs34678053	rs34678053	14	106114658	C	T	-0.0944463	0.0113817	1.0581e-16	14	105648321	0.4518
rs2855788	-0.0948938	0.011369	7.01918e-17	6.81364e+13	0.204301	rs34678053	rs34678053	14	106136858	C	T	-0.0948938	0.011369	7.01918e-17	14	105670521	0.4513
rs34678053	-0.0950411	0.0113715	6.38915e-17	74748932321995	0.224129	rs34678053	rs34678053	14	106135271	G	A	-0.0950411	0.0113715	6.38915e-17	14	105668934	0.4507
rs34916596	-0.0619239	0.0107704	8.95371e-09	772433	0.996456	rs34916596	rs34916596	16	4012040	T	TA	-0.0619239	0.0107704	8.95371e-09	16	3962039	0.4466
rs71581972	0.0643169	0.0119559	7.46817e-08	109016	0.00136551	rs35144535	rs35144535	7	128723334	T	C	0.0643169	0.0119559	7.46817e-08	7	129083280	0.2267
rs3807307	0.054373	0.0100346	6.0083e-08	114687	0.00143655	rs35144535	rs35144535	7	128579202	T	C	0.054373	0.0100346	6.0083e-08	7	128939148	0.4673
rs11972719	0.064574	0.0119646	6.77264e-08	119881	0.0015016	rs35144535	rs35144535	7	128721471	T	C	0.064574	0.0119646	6.77264e-08	7	129081417	0.226
rs13227095	0.0646678	0.0119555	6.33643e-08	127752	0.00160019	rs35144535	rs35144535	7	128723943	T	C	0.0646678	0.0119555	6.33643e-08	7	129083889	0.227
rs35518304	0.0780393	0.014504	7.42599e-08	129689	0.00162446	rs35144535	rs35144535	7	128732319	C	T	0.0780393	0.014504	7.42599e-08	7	129092265	0.1399
rs138250117	0.06686	0.0120806	3.12163e-08	255504	0.00320039	rs35144535	rs35144535	7	128720585	A	AGTTTTGTTTT	0.06686	0.0120806	3.12163e-08	7	129080531	0.2203
rs17340646	0.0672887	0.0120782	2.53121e-08	312858	0.00391878	rs35144535	rs35144535	7	128722514	T	G	0.0672887	0.0120782	2.53121e-08	7	129082460	0.2192
rs13245639	-0.0596722	0.0106724	2.2545e-08	313183	0.00392286	rs35144535	rs35144535	7	128567810	C	T	-0.0596722	0.0106724	2.2545e-08	7	128927756	0.3247
rs71581970	0.067455	0.0120849	2.38123e-08	332058	0.00415928	rs35144535	rs35144535	7	128723327	G	A	0.067455	0.0120849	2.38123e-08	7	129083273	0.2185
rs34891352	-0.0599173	0.0106707	1.96436e-08	357808	0.00448182	rs35144535	rs35144535	7	128567718	C	T	-0.0599173	0.0106707	1.96436e-08	7	128927664	0.3252
rs13240595	0.0804756	0.0144444	2.52682e-08	365555	0.00457886	rs35144535	rs35144535	7	128731777	C	A	0.0804756	0.0144444	2.52682e-08	7	129091723	0.1411
rs113708239	0.0816299	0.0146526	2.53245e-08	369141	0.00462377	rs35144535	rs35144535	7	128711547	C	T	0.0816299	0.0146526	2.53245e-08	7	129071493	0.1355
rs11982901	-0.0603607	0.0107324	1.86384e-08	378447	0.00474034	rs35144535	rs35144535	7	128566754	C	T	-0.0603607	0.0107324	1.86384e-08	7	128926700	0.3229
rs729302	-0.0597917	0.0106253	1.83076e-08	381582	0.0047796	rs35144535	rs35144535	7	128568960	A	C	-0.0597917	0.0106253	1.83076e-08	7	128928906	0.3278
rs13237475	-0.0603474	0.0107161	1.78674e-08	393708	0.00493149	rs35144535	rs35144535	7	128572482	C	T	-0.0603474	0.0107161	1.78674e-08	7	128932428	0.318
rs729068	-0.0603105	0.010701	1.74093e-08	403221	0.00505065	rs35144535	rs35144535	7	128569561	C	T	-0.0603105	0.010701	1.74093e-08	7	128929507	0.3197
rs35611012	-0.0609849	0.0107656	1.47198e-08	476967	0.00597438	rs35144535	rs35144535	7	128564825	C	T	-0.0609849	0.0107656	1.47198e-08	7	128924771	0.3171
rs35939202	-0.0608013	0.0107091	1.36654e-08	510139	0.00638988	rs35144535	rs35144535	7	128572040	G	A	-0.0608013	0.0107091	1.36654e-08	7	128931986	0.3185
rs7808659	-0.0609813	0.0107345	1.34025e-08	520948	0.00652527	rs35144535	rs35144535	7	128570238	C	A	-0.0609813	0.0107345	1.34025e-08	7	128930184	0.3159
rs145638158	-0.060575	0.010644	1.26317e-08	547504	0.00685791	rs35144535	rs35144535	7	128570575	G	GA	-0.060575	0.010644	1.26317e-08	7	128930521	0.3267
rs6950728	-0.0610655	0.0106932	1.12505e-08	615071	0.00770424	rs35144535	rs35144535	7	128565661	G	A	-0.0610655	0.0106932	1.12505e-08	7	128925607	0.3254
rs34815476	-0.0615241	0.0107691	1.1097e-08	627310	0.00785754	rs35144535	rs35144535	7	128563333	A	C	-0.0615241	0.0107691	1.1097e-08	7	128923279	0.3169
rs12537264	0.0814851	0.0143493	1.35741e-08	662601	0.00829958	rs35144535	rs35144535	7	128717965	C	A	0.0814851	0.0143493	1.35741e-08	7	129077911	0.1433
rs12540468	0.0693442	0.0121518	1.15333e-08	672944	0.00842913	rs35144535	rs35144535	7	128722800	G	A	0.0693442	0.0121518	1.15333e-08	7	129082746	0.2142
rs71581967	0.0816689	0.0143516	1.26612e-08	708820	0.00887852	rs35144535	rs35144535	7	128717169	G	A	0.0816689	0.0143516	1.26612e-08	7	129077115	0.1432
rs113945951	0.0817067	0.014352	1.24794e-08	718814	0.00900369	rs35144535	rs35144535	7	128718178	T	C	0.0817067	0.014352	1.24794e-08	7	129078124	0.1433
[truncated: 2,922 more rows]

## Sheet: Legend
All variants in 99% credible sets identified by fine mapping for the hypothyroidism GWAS.
Column	Description
ldref.id	Variant id in UKBB LD reference
b.cond	Effect size after conditioning out all other signals in locus
se.cond	Standard error after conditioning out all other signals
p.cond	p-value after conditioning out all other signals
ABF	Approximate Bayes Factor
PPA	Posterior probability of association
region.lead	Lead variant id in UKBiobank used to define ±500kb associated region
signal.lead	Variant id in UKBiobank of conditioning SNP identified by forward selection
hg19.chrom	Chromosome id in hg19 build of the human genome
hg19.pos	Position of the variant in the hg19 build of the human genome
hg38.chrom	Chromosome id in the hg38 build of the genome
hg38.pos	Position of the variant in the hg38 build of the human genome
effect	Effect allele in the direction of b.cond and beta
non.effect	Other allele
beta	Effect size in the original meta-analysis.
sebeta	Standard Error in the original meta-analysis
effect.AF	Frequency of the effect allele in UKBiobank
