# Supplementary material for: Genetic variation associated with thyroid autoimmunity shapes the systemic immune response to PD-1 checkpoint blockade
Source: Nat Commun. 2021 Jun 7;12:3355. doi: 10.1038/s41467-021-23661-4 (PMC8184890; doi:10.1038/s41467-021-23661-4)
Supplement: Supplementary file 3 — Supplementary Data 2 [file 41467_2021_23661_MOESM3_ESM.xlsx]

## Sheet: Hypothyroidism PRS
ldref.id	hg19.chrom	hg19.pos	hg38.chrom	hg38.pos	effect	non.effect	b.cond
rs10748781	10	101283330	10	99523573	A	C	-0.0645174
rs76169968	11	117082966	11	117212250	A	G	-0.117515
rs10742340	11	35317712	11	35296165	C	T	0.092364
rs7936397	11	577534	11	577534	A	G	-0.0717082
rs97384	11	61624181	11	61856709	C	T	0.0694289
rs479777	11	64107477	11	64340005	C	T	-0.0647329
rs7971751	12	56478658	12	56084874	C	A	-0.0712043
rs10844682	12	9899624	12	9747028	C	T	-0.067431
rs767474411	12	9924458	12	9771862	C	CAGGCAGTG	0.0891158
rs35407628	13	99806693	13	99154439	T	G	-0.0788206
rs7333647	13	24786356	13	24212218	C	T	0.0624215
rs2324919	13	43061784	13	42487648	T	C	0.0721256
rs76247422	14	98629253	14	98162916	T	C	0.0789046
rs7173565	15	38850330	15	38558129	C	T	0.093061
rs4494538	16	50373272	16	50339361	T	C	-0.0792404
rs8054578	16	79316815	16	79282918	G	A	-0.0723474
rs4794063	17	45804494	17	47727128	T	C	0.0856167
17:8843722_CA_C	17	8843722	17	8940405	C	CA	0.0838582
rs2847297	18	12797694	18	12797695	G	A	0.0742561
rs1562722	18	77187165	18	79427165	G	A	0.0669303
rs12973608	19	18398030	19	18287220	C	A	0.0789028
1:108362169_GAC_G	1	108362169	1	107819547	G	GAC	0.240209
rs926103	1	156784982	1	156815190	C	T	-0.0752853
rs1617333	1	167436270	1	167467033	G	A	0.0618982
rs56255908	1	200724009	1	200754881	T	C	0.0884466
rs12117927	1	236629134	1	236465834	A	C	0.0604514
rs671565	1	24042811	1	23716321	A	G	-0.0564148
rs4320727	1	25351581	1	25025090	A	G	0.0595245
rs2234167	1	2494330	1	2562891	A	G	0.0881156
rs573741	1	65455477	1	64989794	A	C	0.10033
rs301799	1	8489302	1	8429242	T	C	-0.0613473
rs4820437	22	41761290	22	41365286	C	T	-0.0728355
rs7574865	2	191964633	2	191099907	G	T	-0.150298
rs12623702	2	202885506	2	202020783	G	A	0.0581712
2:55855589_CTATT_C	2	55855589	2	55628454	C	CTATT	0.139156
rs5865	2	98373006	2	97756543	T	C	-0.0591073
rs62261536	3	105500400	3	105781556	C	A	-0.0886917
3:105935232_TA_T	3	105935232	3	106216385	T	TA	0.107607
rs4688009	3	119214239	3	119495392	T	C	0.0798775
rs767312898	3	12307143	3	12265644	CT	C	0.0795734
rs114558062	3	187641130	3	187923342	C	T	0.24646
rs4647214	3	37041032	3	36999541	AT	A	-0.057454
rs11706384	3	39296881	3	39255390	T	G	0.0795633
rs35836357	4	177706790	4	176785636	CT	C	0.0862909
rs1991797	5	102622453	5	103286752	T	G	-0.075499
rs2434973	5	156613641	5	157186630	C	T	0.0868866
rs7753634	6	136113514	6	135792376	A	G	0.074868
rs544188579	6	26395916	6	26395688	G	A	0.688373
rs6904596	6	27491299	6	27523520	A	G	0.150504
rs2229637	6	33643558	6	33675781	A	G	-0.0650904
rs6457834	6	35536195	6	35568418	A	C	0.0718652
rs221781	7	100295908	7	100698285	G	A	0.0964966
rs11765986	7	77357274	7	77727957	T	C	0.0627196
rs2445610	8	128197088	8	127184843	G	A	-0.0863555
rs759649	8	129159244	8	128146998	A	G	-0.0611995
rs1561924	8	129569371	8	128557125	A	G	-0.0922268
rs2921071	8	8308044	8	8450534	C	A	-0.0901845
9:110602043_AC_A	9	110602043	9	107839762	A	AC	0.130217
rs1107342	9	127073312	9	124311033	C	T	0.0614111
rs9697210	9	131468740	9	128706461	A	G	-0.0820141
rs2123340	9	21589041	9	21589042	A	G	-0.0822999
rs34334084	4	149658569	4	148737417	AT	A	-0.145342
rs367023	2	8450123	2	8309993	G	A	-0.0690278
rs7437047	4	10718589	4	10716965	A	G	0.0784954
rs4444866	4	40307533	4	40305516	T	C	-0.0711004
rs6833591	4	123546282	4	122625127	G	A	-0.0659346
rs714027	22	30577771	22	30181782	G	A	0.0807894
rs10036386	5	76543603	5	77247778	T	C	0.0707017
rs12697352	5	35837234	5	35837132	A	G	-0.0714671
rs7905731	10	64018472	10	62258713	C	T	-0.084119
rs11783023	8	141639262	8	140629163	T	C	-0.0639456
rs7005834	8	134214204	8	133201961	T	C	-0.0684017
rs1032129	8	119951900	8	118939661	C	A	-0.0658646
rs2208397	14	68753287	14	68286570	G	T	0.0716172
rs143627643	10	89810988	10	88051231	TA	T	0.0625562
rs11893621	2	62544350	2	62317215	C	T	0.057883
rs10277273	7	4785129	7	4745498	G	T	-0.0617991
rs202157095	7	37409939	7	37370336	TGAAAAGG	T	0.11612
rs1079418	6	166047034	6	165633546	G	A	-0.0650157
rs7248104	19	7224431	19	7224420	A	G	-0.0554714
rs2403967	21	16798463	21	15426144	C	A	-0.0730613
rs10424978	19	4837557	19	4837545	A	C	-0.0904996
rs34678053	14	106135271	14	105668934	A	G	-0.0950411
rs2223385	6	135435171	6	135114033	A	G	0.0668503
rs10917477	1	19861106	1	19534612	G	A	0.0603478
rs187855607	6	148648834	6	148327698	C	T	0.354829
rs3778607	6	403799	6	403799	G	A	0.0701506
rs113229608	3	121743159	3	122024312	A	C	0.132817
rs34046593	4	26111593	4	26109971	A	G	0.0843363
rs9511151	13	24786576	13	24212438	A	G	-0.0686196
rs925489	9	100546600	9	97784318	T	C	0.217865
rs947474	10	6390450	10	6348488	A	G	0.0876878
rs911760	9	5438435	9	5438435	A	C	0.0949554
rs810048	1	117310296	1	116767674	T	C	-0.108332
rs10930013	2	162070325	2	161213814	A	G	0.0590017
rs72928038	6	90976768	6	90267049	A	G	0.0947767
rs150332089	3	5011335	3	4969650	A	C	0.0874664
rs12325861	17	40289412	17	42137394	C	T	0.0926592
rs11085727	19	10466123	19	10355447	T	C	-0.0705869
rs484959	1	110366083	1	109823461	C	T	0.0621128
rs969256	3	108347811	3	108628964	A	C	0.0732934
rs1724088	6	36978745	6	37010969	A	G	0.0663589
rs745592798	1	114051447	1	113508825	AT	A	0.355644
rs9366078	6	167399512	6	166986024	G	A	-0.124017
rs113473633	4	103449131	4	102527974	G	A	-0.194273
rs35144535	7	128721777	7	129081723	G	A	0.0884128
rs114378220	5	110566360	5	111230662	T	C	0.124095
rs61776678	1	38377021	1	37911349	A	G	-0.0678625
rs62182595	2	204731188	2	203866465	A	G	-0.0993243
rs7090530	10	6110875	10	6068912	A	C	0.11163
rs693939	18	23650082	18	26070118	T	C	-0.0638766
rs11675342	2	1407628	2	1403856	T	C	0.102806
rs6780858	3	188132110	3	188414322	G	A	-0.138311
rs12582330	12	103892941	12	103499163	T	G	-0.0866199
rs12722518	10	6080637	10	6038674	C	A	0.206676
rs7758816	6	112098896	6	111777693	C	T	-0.0604311
rs1790963	18	67519204	18	69851968	A	C	-0.0634494
rs12980063	19	50196992	19	49693735	G	A	-0.0763596
rs6926462	6	43808078	6	43840341	A	G	0.0596364
rs78534766	16	50335074	16	50301163	A	C	0.469271
rs78847176	2	204725944	2	203861221	T	C	0.373591
rs1534430	2	12644736	2	12504610	T	C	-0.091249
rs1810396	8	133918769	8	132906524	G	A	-0.082111
rs2111485	2	163110536	2	162254026	G	A	0.0842816
rs654537	6	90990050	6	90280331	A	G	0.0899576
rs229540	22	37591290	22	37195250	G	T	0.116666
rs231779	2	204734487	2	203869764	T	C	0.194651
rs244674	5	133420798	5	134085107	C	T	-0.121974
rs2476601	1	114377568	1	113834946	G	A	-0.43915
rs2745803	20	17859706	20	17879062	G	A	-0.0876161
rs3184504	12	111884608	12	111446804	C	T	-0.219208
rs34916596	16	4012040	16	3962039	TA	T	-0.0619239
rs61759532	17	7240391	17	7337072	T	C	0.0971685
rs3775291	4	187004074	4	186082920	T	C	-0.0804566
rs4409785	11	95311422	11	95578258	C	T	0.158492
rs9497965	6	148521292	6	148200156	T	C	0.0768222
rs71508903	10	63779871	10	62020112	T	C	0.140487
rs72871627	2	163136942	2	162280432	G	A	-0.259976
rs76428106	13	28604007	13	28029870	C	T	0.572146
rs78306789	6	33457133	6	33489356	A	G	0.13951

## Sheet: Vitiligo PRS
ldref.id	hg19.chrom	hg19.pos	hg38.chrom	hg38.pos	effect	non.effect	b.cond
rs10087240	8	129012574	8	128000328	T	C	0.165514
rs11781004	8	134212130	8	133199887	C	T	-0.193451
rs11752685	6	90966415	6	90256696	C	A	0.182322
rs10195281	2	55848021	2	55620886	T	C	0.392042
rs144569746	2	111908567	2	111150990	T	C	0.223144
rs10222594	3	71554856	3	71505705	A	G	-0.223144
rs2082481	19	50151226	19	49647969	A	G	-0.210721
rs4807000	19	4831878	19	4831866	A	G	0.173953
rs12295166	11	88976157	11	89242989	C	T	-0.215444
rs1043101	11	35274829	11	35253282	G	A	0.207014
rs7749305	6	27446566	6	27478787	C	T	-0.321212
rs159960	1	8476428	1	8416368	A	G	0.207014
rs2967	6	33689534	6	33721757	A	G	-0.181467
rs10774624	12	111833788	12	111395984	A	G	-0.223144
rs10798176	1	172675525	1	172706385	C	T	0.223144
rs1701704	12	56412487	12	56018703	G	T	0.270027
rs7079460	10	6118127	10	6076164	T	G	0.276975
rs2162608	2	204772618	2	203907895	C	A	0.173953
rs10934494	3	119282705	3	119563858	G	A	0.307485
rs12055488	6	167379570	6	166966082	G	A	-0.235722
rs11021232	11	95320808	11	95587644	C	T	0.322083
rs78699119	15	28483001	15	28237855	C	T	0.364643
rs111260018	13	55092482	13	54518347	A	G	0.57098
rs77546520	21	43840089	21	42419980	G	T	0.335159
rs1126809	11	89017961	11	89284793	A	G	-0.432742
rs2037184	3	187795657	3	188077869	C	T	-0.175056
rs13136820	4	40307564	4	40305547	C	T	0.198851
rs117744081	7	29132279	7	29092663	G	A	0.65752
rs2296618	1	198666232	1	198697103	G	A	-0.223144
rs2273844	14	25103414	14	24634208	A	G	0.207014
rs561079	11	128632555	11	128762660	C	T	0.173953
rs12762208	10	115492303	10	113732544	G	A	-0.18633
rs2889896	3	188102716	3	188384928	T	C	0.278113
rs2687824	8	133925209	8	132912964	T	G	0.197869
rs2111485	2	163110536	2	162254026	A	G	-0.287682
rs5751086	22	41768862	22	41372858	T	C	-0.235722
rs229527	22	37581485	22	37185445	A	C	0.29267
rs2476601	1	114377568	1	113834946	A	G	0.329304
rs6059655	20	32665748	20	34077942	A	G	-0.462035
rs706779	10	6098824	10	6056861	C	T	-0.324022
rs8083511	18	60028655	18	62361422	C	A	0.207014
rs9981980	21	43826101	21	42405992	T	G	0.266105

## Sheet: T1D PRS
ldref.id	hg19.chrom	hg19.pos	hg38.chrom	hg38.pos	effect	non.effect	b.cond
rs11272929	10	33426844	10	33137916	GAGAAGAGTGGGGAGCACC	G	0.139
rs6602368	10	6062915	10	6020952	C	T	-0.158139
rs2726039	16	28327463	16	28316142	A	G	0.147
rs8056814	16	75252327	16	75218429	A	G	0.282
18:12808466_AC_A	18	12808466	18	12808467	A	AC	0.247
rs13415465	2	100764004	2	100147542	G	T	-0.146
rs3087243	2	204738919	2	203874196	A	G	-0.178
rs11727369	4	123286227	4	122365072	A	G	0.161
rs35232586	6	25413381	6	25413153	GTA	G	-0.148192
rs35232586	6	25413381	6	25413153	GTA	G	-0.150031
rs4573076	6	25880846	6	25880618	G	A	0.571429
rs201260192	6	27065734	6	27097955	TTTTTG	T	0.153517
rs17539358	6	26450771	6	26450543	T	C	0.986715
rs200949	6	27835435	6	27867657	G	A	0.419331
rs5878125	6	91010824	6	90301105	ATTAC	A	0.163
rs10230978	7	50477144	7	50409446	A	G	-0.154
rs10814917	9	4296430	9	4296430	G	A	-0.149
rs34099544	17	38782173	17	40625921	ACTG	A	0.162
rs6043409	20	1616206	20	1635560	G	A	0.143
rs78037977	1	172715702	1	172746562	G	A	-0.249
rs7297175	12	56473808	12	56080024	C	T	-0.246
rs9467638	6	25937694	6	25937466	A	G	0.492196
rs11042751	11	2149864	11	2128634	C	T	-0.327406
rs1265565	12	111715197	12	111277393	T	C	0.314
rs2269240	1	64109264	1	63643593	C	T	0.168
rs11564699	11	2213585	11	2192355	T	C	-0.576129
rs117520198	11	2212843	11	2191613	A	G	-0.371273
rs12919083	16	11188930	16	11095073	C	A	-0.226192
rs12918017	16	11402350	16	11308493	A	G	-0.181072
rs12722496	10	6096667	10	6054704	G	A	-0.475572
rs5763797	22	30530125	22	30134136	C	T	-0.166
rs33998987	2	163284067	2	162427557	C	T	-0.198
rs6679677	1	114303808	1	113761186	A	C	0.695
rs72851023	11	2130620	11	2109390	T	C	-0.549741
rs80054410	21	43836010	21	42415901	C	T	0.175
rs80276297	6	25950914	6	25950686	T	C	0.855358
rs9295676	6	25928376	6	25928148	G	T	0.623384

## Sheet: Legend
Variants used in the hypothyroidism, T1D, and vitiligo PRS
Column	Description
ldref.id	Variant id in UKBB LD reference
hg19.chrom	Chromosome id in hg19 build of the human genome
hg19.pos	Position of the variant in the hg19 build of the human genome
hg38.chrom	Chromosome id in the hg38 build of the genome
hg38.pos	Position of the variant in the hg38 build of the human genome
effect	Effect allele
non.effect	Non-effect (reference) allele
b.cond	Weight/coefficient used in PRS.
