# Supplementary material for: Genetic variation associated with thyroid autoimmunity shapes the systemic immune response to PD-1 checkpoint blockade
Source: Nat Commun. 2021 Jun 7;12:3355. doi: 10.1038/s41467-021-23661-4 (PMC8184890; doi:10.1038/s41467-021-23661-4)
Supplement: Supplementary file 4 — Supplementary Data 3 [file 41467_2021_23661_MOESM4_ESM.zip]

Archive with 2 entries (2 files):
- LDpred2_hypoT_PRS.txt
- README.txt
