# Supplementary material for: Genetic variation associated with thyroid autoimmunity shapes the systemic immune response to PD-1 checkpoint blockade
Source: Nat Commun. 2021 Jun 7;12:3355. doi: 10.1038/s41467-021-23661-4 (PMC8184890; doi:10.1038/s41467-021-23661-4)
Supplement: Supplementary file 4 — Supplementary Data 3 [file 41467_2021_23661_MOESM4_ESM.zip › LDpred2_hypoT_PRS.txt]

ldref.id	hg19.chrom	hg19.pos	hg38.chrom	hg38.pos	effect	non.effect	b.cond
rs3131972	1	752721	1	817341	A	G	1.63499933240421e-05
rs3131969	1	754182	1	818802	A	G	1.5582529170618e-05
rs12124819	1	776546	1	841166	G	A	2.01679357644404e-05
rs4040617	1	779322	1	843942	G	A	1.46274781368346e-05
rs4970383	1	838555	1	903175	A	C	-6.45143604414686e-06
rs4475691	1	846808	1	911428	T	C	-1.94235724280997e-05
rs1806509	1	853954	1	918574	C	A	-4.68039485169982e-05
rs7537756	1	854250	1	918870	G	A	-9.49819188044144e-06
rs13302982	1	861808	1	926428	A	G	8.14106306232423e-06
rs4040604	1	863124	1	927744	G	T	6.7458033012948e-06
rs2340587	1	864938	1	929558	G	A	-6.14764209485091e-06
rs28576697	1	870645	1	935265	C	T	-1.69477637104285e-06
rs1110052	1	873558	1	938178	G	T	-2.05522329546574e-06
rs7523549	1	879317	1	943937	T	C	1.72675763753369e-05
rs3748592	1	880238	1	944858	A	G	-8.82063739682267e-06
rs3748593	1	880390	1	945010	A	C	1.94164273958641e-05
rs2272756	1	882033	1	946653	A	G	9.17411141820383e-06
rs2340582	1	882803	1	947423	A	G	-6.92971818772342e-06
rs4246503	1	884815	1	949435	A	G	-6.28912993853671e-06
rs3748594	1	886384	1	951004	A	G	9.06340975670917e-06
rs3748595	1	887560	1	952180	A	C	7.71392838072061e-07
rs13303106	1	891945	1	956565	A	G	3.36329125993686e-07
rs28415373	1	893981	1	958601	T	C	8.19777072786597e-05
rs13303010	1	894573	1	959193	G	A	4.03363396807635e-07
rs3935066	1	900730	1	965350	G	A	-8.57412431843947e-07
rs6696281	1	903104	1	967724	T	C	4.64027679686558e-05
rs28504611	1	908414	1	973034	T	C	5.495833425938e-05
rs6694632	1	916834	1	981454	G	A	0.000150280410762915
rs13303118	1	918384	1	983004	G	T	0.000201272536841085
rs2341354	1	918573	1	983193	A	G	0.000142049769291773
rs6665000	1	924898	1	989518	C	A	5.44177353123312e-06
rs2341362	1	927309	1	991929	T	C	5.49588125495202e-06
rs9777703	1	928836	1	993456	C	T	4.46008573818066e-06
rs1891910	1	932457	1	997077	A	G	0.00500084298415553
rs35940137	1	940203	1	1004823	A	G	-7.35367908145322e-06
rs3121567	1	943468	1	1008088	T	C	3.94681191112271e-07
rs3128117	1	944564	1	1009184	C	T	0.000399905462899276
rs2465126	1	947034	1	1011654	G	A	-2.20536214049651e-05
rs2341365	1	948692	1	1013312	G	A	-2.39935442756523e-05
rs15842	1	948921	1	1013541	T	C	-1.38231016700093e-05
rs1891906	1	950243	1	1014863	C	A	0.000422443752992645
rs6657048	1	957640	1	1022260	T	C	2.94883973603695e-05
rs2710888	1	959842	1	1024462	T	C	4.22615903541304e-05
rs2710875	1	977780	1	1042400	C	T	-5.67646671628081e-06
rs9331225	1	978046	1	1042666	T	C	0.000407215316755176
rs17160776	1	985900	1	1050520	T	C	6.72374710734154e-05
rs9803031	1	987200	1	1051820	C	T	-7.67955224972361e-06
rs13303287	1	987670	1	1052290	T	G	-2.4968954226014e-05
rs9778201	1	989461	1	1054081	A	G	2.16344870668888e-05
rs2465136	1	990417	1	1055037	C	T	2.28021820306091e-05
rs13129	1	990839	1	1055459	T	C	0.000376030029191837
rs2488991	1	994391	1	1059011	G	T	8.44114031446474e-06
rs7526076	1	998395	1	1063015	A	G	9.65533165541532e-05
rs3934834	1	1005806	1	1070426	T	C	-5.91342176877109e-06
rs3766192	1	1017197	1	1081817	C	T	0.000102648465074349
rs3766191	1	1017587	1	1082207	T	C	-4.20081690586263e-06
rs9442372	1	1018704	1	1083324	A	G	5.69675510668215e-05
rs10907177	1	1021346	1	1085966	G	A	4.53883123055758e-06
rs3737728	1	1021415	1	1086035	A	G	5.31677904854773e-05
rs9442398	1	1021695	1	1086315	A	G	7.30022642427162e-05
rs6689308	1	1029805	1	1094425	G	A	7.94441461534175e-05
rs6687776	1	1030565	1	1095185	T	C	8.98149871761429e-05
rs6678318	1	1030633	1	1095253	A	G	0.000171227323716571
rs9651273	1	1031540	1	1096160	A	G	9.4208280383822e-06
rs11260595	1	1039098	1	1103718	A	C	4.61004366433191e-05
rs6671356	1	1040026	1	1104646	C	T	7.7858209757118e-06
rs6604968	1	1041700	1	1106320	G	A	7.02820728893884e-06
rs4970405	1	1048955	1	1113575	G	A	-1.60690199696922e-06
rs12726255	1	1049950	1	1114570	G	A	6.85475164725505e-06
rs4970409	1	1053452	1	1118072	A	G	3.25641661151733e-06
rs17160824	1	1060608	1	1125228	A	G	3.61740875081836e-06
rs11807848	1	1061166	1	1125786	C	T	8.04139183912479e-05
rs12757754	1	1061262	1	1125882	G	A	1.73504290080935e-06
rs9442373	1	1062638	1	1127258	C	A	3.52524602167744e-05
rs2298217	1	1064979	1	1129599	T	C	-3.52128063740937e-05
rs12145826	1	1066029	1	1130649	A	G	3.16944801038421e-06
rs9442380	1	1087683	1	1152303	T	C	-2.1221146940224e-05
rs6686003	1	1089699	1	1154319	A	G	0.000175276568094057
rs7553429	1	1090557	1	1155177	C	A	1.8886266954939e-05
rs4970362	1	1094738	1	1159358	A	G	-3.08122178379629e-05
rs9660710	1	1099342	1	1163962	A	C	-1.4716155663542e-05
rs4970420	1	1106473	1	1171093	A	G	5.94428483907043e-05
rs4442317	1	1106784	1	1171404	C	T	1.13408442382461e-05
rs4970421	1	1108637	1	1173257	A	G	-0.000100626792676471
rs11260542	1	1110019	1	1174639	G	A	-2.06779862391614e-06
rs12092254	1	1113121	1	1177741	A	G	2.77322721168321e-06
rs1320565	1	1119858	1	1184478	T	C	-0.000362822194098655
rs1320571	1	1120431	1	1185051	A	G	-1.79420484054567e-05
rs3813204	1	1121014	1	1185634	A	G	6.72274973655784e-05
rs4297230	1	1121341	1	1185961	T	C	6.07738646453167e-05
rs11260549	1	1121794	1	1186414	A	G	5.17331623587989e-05
rs4314833	1	1122024	1	1186644	C	T	0.000428949858850911
rs11260554	1	1129672	1	1194292	T	G	0.000339218383655569
rs11260556	1	1130206	1	1194826	A	G	2.27349578858928e-05
rs10907175	1	1130727	1	1195347	C	A	-0.000101575490402135
rs9729550	1	1135242	1	1199862	C	A	-1.37922675611536e-05
rs3819001	1	1138913	1	1203533	C	T	-0.00156397123187234
rs11466691	1	1139862	1	1204482	C	T	-0.000153809509729944
rs1815606	1	1140435	1	1205055	T	G	-2.06664590648925e-05
rs11466681	1	1141387	1	1206007	T	C	-0.00439788043415218
rs34945898	1	1147024	1	1211644	A	G	-8.29036120351679e-05
rs11721	1	1152631	1	1217251	A	C	-8.4469609351206e-05
rs2887286	1	1156131	1	1220751	C	T	-1.32915236554459e-06
rs3813199	1	1158277	1	1222897	A	G	-9.04544391069821e-05
rs6603781	1	1158631	1	1223251	A	G	-2.35548507067068e-05
rs6671424	1	1160665	1	1225285	A	G	-0.000106105505132387
rs3766186	1	1162435	1	1227055	A	C	-0.000136091099152634
rs7515488	1	1163804	1	1228424	T	C	-0.00260073011712734
rs11260562	1	1165310	1	1229930	A	G	-0.000448022078505289
rs7528416	1	1171249	1	1235869	C	T	-7.16098261137631e-05
rs6697886	1	1173611	1	1238231	A	G	-0.0100346711113908
rs4970364	1	1174282	1	1238902	C	T	-0.000494228530795834
rs6675798	1	1176597	1	1241217	C	T	-0.00505915159887383
rs2297864	1	1177630	1	1242250	G	A	-0.0184979417786828
rs11260566	1	1178245	1	1242865	T	C	-0.00976622298451248
rs12093154	1	1178925	1	1243545	A	G	-0.00219384345662328
rs7524470	1	1192515	1	1257135	G	A	-0.00120758771855863
rs12072310	1	1193723	1	1258343	C	A	-0.00147562489930164
rs11804831	1	1194804	1	1259424	C	T	-5.34780061485578e-05
rs11260570	1	1201640	1	1266260	C	T	-0.000920342981437625
rs4018608	1	1203938	1	1268558	C	T	-8.04488181253621e-06
rs12073590	1	1205155	1	1269775	C	A	-0.000630010332954947
rs6667923	1	1206343	1	1270963	A	C	-0.000799796581665979
rs3737722	1	1209636	1	1274256	G	A	-0.000290831964077554
rs11260577	1	1210471	1	1275091	C	T	-0.000305857799290689
rs6689813	1	1210963	1	1275583	C	T	-9.520026398872e-05
rs6685064	1	1211292	1	1275912	T	C	-0.000297704937525717
rs3753340	1	1217058	1	1281678	A	G	-8.42581673513621e-05
rs6603788	1	1218086	1	1282706	T	C	-0.000316707013990809
rs12077700	1	1219775	1	1284395	T	C	-3.59291045133219e-05
rs2144440	1	1220136	1	1284756	G	A	-2.87165637258183e-05
rs6662635	1	1220425	1	1285045	G	A	-1.01953521411468e-05
rs1749951	1	1231656	1	1296276	A	G	-1.99986849414377e-07
rs604618	1	1232319	1	1296939	A	G	-0.000137577638606095
rs2477782	1	1237036	1	1301656	C	T	-0.000226883450274274
rs11586188	1	1237829	1	1302449	A	G	5.88653096355705e-05
rs11260584	1	1239339	1	1303959	T	G	-0.000199467180473439
rs12410087	1	1239935	1	1304555	C	A	-0.000257853051010725
rs1536168	1	1241529	1	1306149	A	G	5.57252491826785e-06
rs2274264	1	1242468	1	1307088	A	G	-0.000209964804924771
rs2274263	1	1242656	1	1307276	A	G	-0.000235090160486701
rs12103	1	1247494	1	1312114	T	C	-0.0027656103126786
rs12142199	1	1249187	1	1313807	G	A	-0.0014677612362893
rs34054191	1	1250957	1	1315577	A	G	-8.23248720153355e-05
rs4970432	1	1254136	1	1318756	G	A	-0.000179320306317826
rs1810745	1	1257593	1	1322213	A	G	-0.000524306508926974
rs3845293	1	1258246	1	1322866	A	C	-0.000182887156636543
rs35424002	1	1269986	1	1334606	A	G	-0.00011238973695902
rs3855955	1	1276077	1	1340697	A	G	-5.98513585283306e-05
rs182532	1	1287040	1	1351660	T	C	-6.21997636390734e-05
rs307380	1	1287127	1	1351747	G	A	-0.000175792906694256
rs34389364	1	1295323	1	1359943	G	A	-0.000231622916644084
rs34876581	1	1295403	1	1360023	T	C	-0.000169574812974993
rs2765023	1	1297065	1	1361685	T	C	-0.00148722959776808
rs2765021	1	1297422	1	1362042	C	T	-7.4291866282927e-05
rs17160669	1	1305561	1	1370181	T	C	-0.00172448945197045
rs2765015	1	1308982	1	1373602	A	G	-0.000273746277731702
rs2765033	1	1310924	1	1375544	T	C	-0.000122272743295976
rs2649588	1	1314015	1	1378635	C	T	-0.00015199345745238
rs1240743	1	1333436	1	1398056	C	A	-1.09095594085912e-05
rs35242196	1	1333598	1	1398218	A	C	-8.44421816832374e-05
rs2291889	1	1335218	1	1399838	A	G	-0.000328429288009528
rs1240707	1	1335302	1	1399922	T	C	-0.000545671083840299
rs1240708	1	1335790	1	1400410	G	A	-0.00227315312998514
rs17160975	1	1338596	1	1403216	T	G	-0.000156772139426566
rs17160977	1	1341185	1	1405805	G	A	-0.00012142833119028
rs12089560	1	1356550	1	1421170	G	A	-0.000363815193615526
rs1695824	1	1365570	1	1430190	C	A	-1.27063194112884e-05
rs873927	1	1366830	1	1431450	G	A	-1.16320398050393e-05
rs1312568	1	1385211	1	1449831	G	A	4.1114025643094e-06
rs819980	1	1425700	1	1490320	C	T	-8.58702745182168e-05
rs6690515	1	1447325	1	1511945	A	G	-3.01796761415531e-05
rs6669795	1	1450947	1	1515567	C	A	2.46455256444092e-05
rs9439462	1	1462766	1	1527386	T	C	2.17573207164742e-05
rs12032637	1	1465382	1	1530002	G	A	1.35070264526403e-05
rs6683520	1	1466828	1	1531448	T	C	0.000104512737762871
rs1987191	1	1467485	1	1532105	C	T	0.000113843327762932
rs3118505	1	1472047	1	1536667	T	C	-2.4710081796362e-05
rs1571149	1	1474167	1	1538787	G	A	0.000139687266731253
rs1571150	1	1474304	1	1538924	A	C	0.000559881362100675
rs1046878	1	1477108	1	1541728	A	G	-0.000265909882464407
rs7290	1	1477244	1	1541864	C	T	4.37440878586623e-05
rs3766180	1	1478153	1	1542773	C	T	4.46334237063891e-05
rs3766178	1	1478180	1	1542800	C	T	4.44363237385101e-05
rs7517401	1	1483010	1	1547630	A	G	0.0001578039392822
rs2031709	1	1485984	1	1550604	A	C	-6.88086316194087e-05
rs3128342	1	1486834	1	1551454	A	C	-2.4395218616377e-05
rs1887284	1	1487059	1	1551679	A	G	-9.30020653413317e-05
rs3820075	1	1490559	1	1555179	G	A	9.33350726933041e-05
rs3766170	1	1497008	1	1561628	C	T	0.000144550737915213
rs3766169	1	1497201	1	1561821	C	A	5.86140630508535e-05
rs2296716	1	1497824	1	1562444	T	C	0.000126451690354183
rs9439468	1	1499298	1	1563918	G	A	0.000144310286365793
rs6603791	1	1500941	1	1565561	G	A	0.000154879372478118
rs6603793	1	1505255	1	1569875	T	C	0.000154306402197123
rs7519837	1	1510801	1	1575421	T	C	0.000148917421109325
rs6604983	1	1521595	1	1586215	G	A	8.84791074988955e-08
rs4648786	1	1521805	1	1586425	G	A	-1.42065316177292e-05
rs28414855	1	1526270	1	1590890	T	G	-0.00090589239554346
rs11552172	1	1534614	1	1599234	C	T	5.82232691415708e-06
rs4648611	1	1550702	1	1615322	A	G	4.72106861135176e-06
rs12748433	1	1559971	1	1624591	C	T	0.000267354765644835
rs28635343	1	1560103	1	1624723	T	C	3.74534014783124e-06
rs28464684	1	1566160	1	1630781	T	C	0.000380745521800557
rs28456011	1	1567206	1	1631827	A	G	1.67612411013105e-05
rs4639697	1	1602787	1	1671348	G	T	0.000133385603127813
rs6699975	1	1603434	1	1671995	T	G	-5.64027303390848e-06
rs4074196	1	1611995	1	1680556	G	A	1.47872949251068e-05
rs4074197	1	1612111	1	1680672	C	T	-2.15260655350291e-05
rs7520934	1	1615348	1	1683909	C	A	1.14685401669678e-05
rs28487995	1	1619541	1	1688102	A	G	-1.9617999490564e-06
rs2294489	1	1664124	1	1732685	T	C	1.4278644379886e-05
rs7407	1	1684472	1	1753033	C	T	7.14294904921676e-06
rs34306661	1	1687625	1	1756186	C	T	5.52435173888106e-06
rs2281173	1	1688192	1	1756753	A	G	4.27234135925255e-05
rs2235536	1	1689164	1	1757725	T	C	5.43634798052105e-06
rs2235537	1	1689762	1	1758323	C	T	3.87646623379745e-06
rs35672141	1	1691050	1	1759611	C	T	1.28130493288925e-05
rs1107910	1	1692321	1	1760882	C	T	-2.24468824706068e-06
rs876029	1	1695574	1	1764135	G	T	-9.34527062097952e-06
rs5021859	1	1696659	1	1765220	A	G	-9.1246150101233e-06
rs7531583	1	1706160	1	1774721	A	G	1.38581855949306e-05
rs34238514	1	1706735	1	1775296	T	C	2.85000591039331e-05
rs12041925	1	1707740	1	1776301	G	T	-9.16241644605304e-06
rs12044597	1	1708801	1	1777362	A	G	4.84248265200391e-07
rs10907194	1	1712230	1	1780791	T	C	-9.20041944987661e-06
rs7534617	1	1713869	1	1782430	G	T	-8.05630098288139e-06
rs742359	1	1715011	1	1783572	A	C	-8.28323307082405e-06
rs2272908	1	1721479	1	1790040	C	T	9.03509819600537e-07
rs3737628	1	1722932	1	1791493	C	T	1.16683549305892e-06
rs9660180	1	1723031	1	1791592	G	A	8.93976176264381e-07
rs9970652	1	1725626	1	1794187	T	C	2.80778315097683e-05
rs16825336	1	1745726	1	1814287	A	G	-1.19225811621787e-06
rs12742323	1	1746694	1	1815255	T	G	2.83357852013976e-05
rs2180311	1	1748734	1	1817295	T	C	4.84669754730425e-07
rs4648726	1	1752955	1	1821516	C	T	-1.01399796871242e-05
rs12090110	1	1757337	1	1825898	A	G	-6.34294255287358e-05
rs9786963	1	1759026	1	1827587	T	C	-8.8181163924503e-06
rs10907187	1	1759054	1	1827615	A	G	-8.58624233131071e-06
rs9786942	1	1759213	1	1827774	A	G	-7.68415241334487e-08
rs7553640	1	1762014	1	1830575	T	C	-1.18524249721732e-05
rs11589067	1	1763774	1	1832335	A	G	-5.54879623979493e-06
rs6603797	1	1765583	1	1834144	T	C	-8.97472723286773e-06
rs11260622	1	1775175	1	1843736	A	G	-1.00991346953571e-05
rs4648727	1	1776269	1	1844830	A	C	1.08692088589707e-06
rs12126768	1	1778090	1	1846651	G	T	1.82892985629866e-05
rs6692959	1	1779036	1	1847597	T	C	-1.7138674857343e-05
rs6681938	1	1781220	1	1849781	C	T	2.94172229970105e-05
rs10907192	1	1793111	1	1861672	A	G	-1.25389543304015e-05
rs7511905	1	1793786	1	1862347	A	C	-1.33396023874274e-05
rs9660106	1	1797947	1	1866508	A	G	4.20013467256692e-07
rs4648592	1	1801034	1	1869595	A	G	-8.37319569185889e-06
rs35511469	1	1802649	1	1871210	T	G	2.11263717978533e-05
rs3855951	1	1804302	1	1872863	C	T	-1.46691179059628e-05
rs11260624	1	1809509	1	1878070	T	C	-8.55807424205243e-06
rs7525092	1	1810090	1	1878651	T	C	-8.92665360008944e-06
rs6603803	1	1812688	1	1881249	A	G	4.43617868369339e-07
rs16824526	1	1818129	1	1886690	C	A	1.96036710759233e-05
rs6603804	1	1819378	1	1887939	T	C	-1.20404609657423e-05
rs6603805	1	1821625	1	1890186	A	G	-8.67725736442678e-06
rs6688000	1	1823922	1	1892483	A	G	-9.2067940888139e-06
rs745910	1	1829482	1	1898043	C	T	3.1409885529053e-05
rs4648732	1	1837878	1	1906439	T	C	-3.57484970176266e-06
rs2474460	1	1844046	1	1912607	C	T	3.01202747046214e-06
rs2748988	1	1846357	1	1914918	G	A	2.5382397926051e-06
rs2748987	1	1846582	1	1915143	A	G	7.70849016772498e-06
rs2247560	1	1846765	1	1915326	G	A	2.62122818847041e-06
rs28710181	1	1847531	1	1916092	T	C	3.86684727120333e-06
rs2748986	1	1847856	1	1916417	G	T	1.52535203377195e-06
rs941532	1	1848734	1	1917295	A	G	9.39213307593063e-06
rs2490548	1	1852134	1	1920695	A	G	2.608084735218e-06
rs28508199	1	1852484	1	1921045	G	A	-1.44841221549361e-06
rs2803349	1	1852772	1	1921333	C	T	2.62840740988131e-06
rs1884454	1	1853288	1	1921849	T	G	3.46065951827626e-07
rs2144687	1	1853394	1	1921955	C	T	3.3479068500233e-06
rs2803348	1	1854109	1	1922670	A	G	2.49716925293373e-06
rs2250833	1	1854321	1	1922882	A	G	5.6601592677396e-06
rs28633659	1	1854546	1	1923107	T	C	3.87500439834572e-06
rs752965	1	1856098	1	1924659	T	C	-1.56665736526848e-06
rs2748984	1	1859296	1	1927857	T	C	2.38153680640625e-06
rs2803316	1	1865298	1	1933859	A	G	6.59057050772067e-07
rs16824543	1	1871337	1	1939898	A	G	5.68567484926094e-06
rs2748981	1	1873453	1	1942014	G	A	-6.03521085537102e-07
rs12758705	1	1873625	1	1942186	A	G	-2.62642349943377e-06
rs2262190	1	1875267	1	1943828	A	G	2.35121563211883e-06
rs3820011	1	1888193	1	1956754	A	C	1.62050893624412e-06
rs2803291	1	1892325	1	1960886	T	C	-2.41845981798654e-05
rs16824588	1	1900232	1	1968793	C	T	8.35454521203292e-06
rs4648745	1	1914265	1	1982826	C	T	3.31593474836086e-06
rs3795283	1	1916587	1	1985148	T	G	3.17269728621722e-06
rs6661597	1	1926087	1	1994648	C	T	6.34200239999061e-06
rs6656398	1	1941929	1	2010490	G	A	-3.6600871501626e-06
rs13303016	1	1946591	1	2015152	G	A	1.70633498466403e-06
rs13303344	1	1948400	1	2016961	C	A	-5.16629737523273e-06
rs4481796	1	1948805	1	2017366	T	C	2.33350190146794e-06
rs3121819	1	1951827	1	2020388	A	G	1.75802254409147e-06
rs3128318	1	1952782	1	2021343	C	A	2.66615412234717e-06
rs3128322	1	1954436	1	2022997	G	A	3.21589894621804e-06
rs3128323	1	1955080	1	2023641	G	A	3.03940797798966e-06
rs17715203	1	1963415	1	2031976	A	G	1.45890876078831e-05
rs9442614	1	1968831	1	2037392	A	G	2.29742105870901e-05
rs3121822	1	1972462	1	2041023	C	T	-2.62894690960393e-06
rs3128317	1	1979724	1	2048285	A	C	-0.000133746685946104
rs3795277	1	1981118	1	2049679	C	A	-3.70156949919917e-06
rs6692648	1	1982397	1	2050958	C	T	6.41069016530466e-06
rs1878745	1	1991014	1	2059575	G	A	-5.08370646943542e-05
rs2678939	1	2000592	1	2069153	A	C	-2.99092708320519e-05
rs6663158	1	2004098	1	2072659	A	G	-5.07483235821136e-06
rs2254669	1	2006108	1	2074669	G	A	-5.71581059003886e-05
rs16824697	1	2006127	1	2074688	A	G	-4.94198256782182e-06
rs16824712	1	2007381	1	2075942	G	A	-1.13610470575724e-05
rs16824716	1	2007693	1	2076254	T	C	7.79234752430445e-06
rs16824749	1	2016802	1	2085363	C	T	-9.98261276149888e-06
rs2803310	1	2017297	1	2085858	C	T	-4.27150788344488e-05
rs2459994	1	2024064	1	2092625	T	C	-9.08883055505324e-06
rs3128326	1	2026403	1	2094964	C	T	-1.38542268682064e-05
rs884080	1	2026749	1	2095310	G	A	-1.48279347555106e-05
rs7513222	1	2027901	1	2096462	A	G	1.38240468728522e-06
rs2376802	1	2031342	1	2099903	C	T	-1.60775865383341e-05
rs908742	1	2033256	1	2101817	A	G	1.40036583062273e-06
rs10910029	1	2035379	1	2103940	A	G	-5.03554123747601e-06
rs10910030	1	2035684	1	2104245	C	T	-4.55454537650573e-06
rs10752741	1	2035799	1	2104360	G	A	-4.9291086741162e-06
rs10797413	1	2036263	1	2104824	G	A	-4.81550373641105e-06
rs12410859	1	2038732	1	2107293	T	C	-7.8212445646681e-06
rs4648805	1	2040763	1	2109324	G	A	-3.56683938382251e-06
rs4648807	1	2040898	1	2109459	T	C	-8.39951689190463e-06
rs4648808	1	2040936	1	2109497	T	C	-4.9244057020592e-06
rs11584491	1	2042543	1	2111104	A	G	-7.02640645920421e-06
rs6603813	1	2043080	1	2111641	G	T	-3.07905512648993e-06
rs3128337	1	2045882	1	2114443	A	G	-8.78081841765624e-06
rs3107145	1	2047547	1	2116108	G	A	-4.58017852964076e-06
rs3107146	1	2047584	1	2116145	T	C	-3.59596090446595e-06
rs3107147	1	2048729	1	2117290	G	A	-3.39390297505488e-06
rs3107151	1	2051513	1	2120074	T	G	-2.55060080168251e-06
rs3128291	1	2058023	1	2126584	A	G	-4.03648901307164e-06
rs3107157	1	2061969	1	2130530	T	C	-8.17464163382044e-06
rs3128296	1	2068906	1	2137467	G	T	-0.000355311088092165
rs425277	1	2069172	1	2137733	T	C	-7.25121258372141e-06
rs3128297	1	2070100	1	2138661	T	C	-4.19467749996964e-05
rs424079	1	2071340	1	2139901	C	A	-3.93528385093224e-05
rs12026349	1	2074104	1	2142665	T	G	-3.76643053886077e-05
rs427811	1	2075560	1	2144121	G	T	-1.06220541632543e-05
rs377283	1	2075570	1	2144131	C	T	-4.05333705407827e-05
rs385039	1	2077409	1	2145970	G	A	-1.00801306197627e-05
rs2257684	1	2077872	1	2146433	G	A	-3.86412337394991e-05
rs262672	1	2080813	1	2149374	T	G	-9.7809729567546e-06
rs3107126	1	2081642	1	2150203	A	C	-4.42798899194034e-05
rs262669	1	2082489	1	2151050	A	G	-3.95908241943757e-05
rs9442619	1	2082505	1	2151066	T	C	-3.63076342933266e-05
rs2257182	1	2082566	1	2151127	C	T	-3.27962704171371e-05
rs262663	1	2084598	1	2153159	C	T	-3.97872149615702e-05
rs262662	1	2085033	1	2153594	G	A	-3.95169702515674e-05
rs2459984	1	2086312	1	2154873	G	A	-3.8560970946153e-05
rs3123592	1	2087557	1	2156118	C	T	-3.83559866027693e-05
rs262657	1	2088577	1	2157138	A	G	-1.0261170334893e-05
rs262656	1	2088754	1	2157315	C	A	-9.99580636714439e-06
rs262654	1	2089526	1	2158087	A	G	-1.03919579178246e-05
rs262653	1	2090095	1	2158656	G	T	-4.10752494418336e-05
rs262651	1	2091397	1	2159958	G	A	-1.04304430850741e-05
rs3052	1	2096638	1	2165199	T	C	-3.75188632720845e-05
rs262641	1	2104981	1	2173542	G	A	-1.0398234154909e-05
rs3128309	1	2105878	1	2174439	A	G	-3.99377184406672e-05
rs2460001	1	2111030	1	2179591	C	T	-3.16395821800162e-05
rs262689	1	2113266	1	2181827	A	G	5.38523291809957e-06
rs262688	1	2113565	1	2182126	G	T	-1.31336966396188e-05
rs262687	1	2117155	1	2185716	A	G	-1.13385135285226e-05
rs3123595	1	2117558	1	2186119	T	C	-2.58431671678483e-05
rs262685	1	2118339	1	2186900	G	A	-4.73612523477231e-05
rs2460002	1	2119833	1	2188394	A	G	2.62341066898725e-05
rs2503701	1	2121118	1	2189679	C	T	3.22138542323745e-05
rs6665593	1	2140261	1	2208822	A	G	3.63036142140863e-07
rs7512482	1	2146966	1	2215527	C	T	-2.34098073149777e-05
rs262683	1	2155869	1	2224430	T	C	1.03499713219553e-05
rs2460000	1	2156362	1	2224923	A	G	0.000302033528794605
rs12403265	1	2165621	1	2234182	T	C	-8.76980409404725e-05
rs262680	1	2167149	1	2235710	T	C	-2.28648347402258e-05
rs263526	1	2173504	1	2242065	C	T	-8.46793804513451e-06
rs10910034	1	2176038	1	2244599	T	C	-1.26142182526655e-05
rs1713712	1	2176161	1	2244722	T	C	-1.25860996890469e-05
rs260513	1	2180524	1	2249085	A	G	-1.87776815357372e-05
rs260512	1	2182470	1	2251031	G	A	4.36227360742106e-05
rs16824948	1	2186220	1	2254781	T	C	-8.5780634977281e-06
rs12084736	1	2189580	1	2258141	T	C	-4.3542053876988e-05
rs10797417	1	2192433	1	2260994	G	A	-4.27594321460757e-05
rs7547453	1	2195117	1	2263678	T	C	-1.0898640223352e-05
rs11588312	1	2199057	1	2267618	T	C	-1.47254891915956e-05
rs7553178	1	2204755	1	2273316	G	A	3.63079580268967e-05
rs4648819	1	2204790	1	2273351	G	A	0.00681333550517872
rs12045693	1	2205581	1	2274142	A	C	-2.07602870988318e-05
rs12119470	1	2218100	1	2286661	T	C	3.10424803819831e-06
rs2017143	1	2220649	1	2289210	T	C	0.00453586060637171
rs2643885	1	2221222	1	2289783	C	A	0.000192633117270557
rs903919	1	2222583	1	2291144	T	C	-2.31071270687679e-06
rs2132303	1	2223258	1	2291819	T	C	-5.06578505384129e-06
rs884941	1	2223645	1	2292206	T	C	0.000113601012973221
rs884940	1	2223866	1	2292427	T	C	-0.00182184832673026
rs12743493	1	2224836	1	2293397	A	G	-0.000569130209816007
rs10910050	1	2224876	1	2293437	A	C	4.39150158932087e-06
rs2843163	1	2227422	1	2295983	T	C	0.000679435443216716
rs2643888	1	2229447	1	2298008	A	G	-4.82277664754089e-06
rs12562937	1	2229478	1	2298039	T	C	-7.22600122623057e-05
rs903916	1	2231463	1	2300024	T	C	-1.63370994585651e-05
rs1809822	1	2231595	1	2300156	C	A	4.82033892108586e-05
rs1496555	1	2234251	1	2302812	A	G	-7.85840048450432e-06
rs2279702	1	2234632	1	2303193	A	G	3.11445218160686e-05
rs2643904	1	2236697	1	2305258	A	G	-7.85084549094279e-06
rs2173049	1	2240006	1	2308567	T	C	8.53038707199246e-07
rs12082516	1	2251160	1	2319721	C	T	-5.93646747048315e-06
rs12080256	1	2251357	1	2319918	A	C	-4.54683964001535e-06
rs35513983	1	2252759	1	2321320	G	A	-2.62426090663303e-05
rs2643893	1	2257727	1	2326288	C	T	7.56314030271429e-07
rs2645092	1	2257863	1	2326424	C	T	8.20642357875333e-07
rs2645065	1	2261222	1	2329783	A	C	9.88877303252156e-06
rs2645066	1	2265026	1	2333587	A	G	-1.67159864571545e-05
rs2843143	1	2269948	1	2338509	T	C	2.00141778778974e-06
rs2843142	1	2270098	1	2338659	A	G	-4.1200208080175e-05
rs2645072	1	2280423	1	2348984	A	C	1.55941605321277e-05
rs2055204	1	2280661	1	2349222	G	A	5.19417751929771e-06
rs4648831	1	2283117	1	2351678	T	C	6.70934182120842e-06
rs2840525	1	2283161	1	2351722	G	A	-8.01268574878512e-06
rs2840528	1	2283896	1	2352457	G	A	4.63412368407628e-06
rs3795272	1	2284195	1	2352756	C	T	-2.5085478586841e-05
rs12049067	1	2284486	1	2353047	T	C	-8.33464063039163e-05
rs2843129	1	2285414	1	2353975	G	A	1.74305965796349e-05
rs2840530	1	2285730	1	2354291	G	A	4.81821154783229e-06
rs2840531	1	2286408	1	2354969	T	C	6.18365187408281e-06
rs2645085	1	2287616	1	2356177	C	T	5.17434629074346e-06
rs2645087	1	2288852	1	2357413	A	G	7.49667782469056e-06
rs903914	1	2289321	1	2357882	A	G	3.59461591652201e-06
rs2840542	1	2291680	1	2360241	T	C	1.68527237612745e-05
rs7545940	1	2299627	1	2368188	C	T	-5.00496977795544e-05
rs2840538	1	2299651	1	2368212	T	C	3.9426167645718e-05
rs6665546	1	2301691	1	2370252	A	G	0.000181122194828088
rs10910060	1	2302911	1	2371472	A	G	-0.000840903514761573
rs10910061	1	2303512	1	2372073	A	G	-1.14382407440115e-05
rs2279703	1	2306695	1	2375256	T	C	-2.05151913744929e-06
rs12033324	1	2307481	1	2376042	A	C	0.000337624110211025
rs2843160	1	2309082	1	2377643	G	T	-1.26252597317542e-05
rs903901	1	2310193	1	2378754	A	G	0.000226271814513853
rs2843127	1	2315717	1	2384278	A	G	2.27571104336173e-05
rs4648633	1	2320702	1	2389263	C	T	1.76058961335842e-05
rs16825102	1	2325371	1	2393932	A	G	6.93383272508359e-05
rs1123571	1	2326009	1	2394570	A	G	1.63025045259869e-06
rs3736330	1	2327075	1	2395636	T	C	-6.45552096925857e-05
rs2840532	1	2327815	1	2396376	C	T	-6.65102126975538e-06
rs2645081	1	2328714	1	2397275	A	G	7.80315208633953e-05
rs6698680	1	2329661	1	2398222	G	A	4.74000582950304e-07
rs3001344	1	2329808	1	2398369	A	G	0.000407720787210655
rs6693447	1	2330190	1	2398751	G	T	8.13554423881793e-07
rs3001336	1	2333031	1	2401592	G	A	8.73848272027761e-05
rs1129333	1	2335676	1	2404237	A	G	0.000111198137219432
rs1129332	1	2336210	1	2404771	T	C	-9.08100716398567e-05
rs2494427	1	2338569	1	2407130	T	C	5.22078198326813e-05
rs6671420	1	2338879	1	2407440	G	A	1.17138936959448e-05
rs2494428	1	2339074	1	2407635	C	T	6.92516999109547e-05
rs12143412	1	2347378	1	2415939	A	C	4.80126735721428e-06
rs10910070	1	2350912	1	2419473	A	G	-1.30391664367562e-06
rs11577147	1	2351096	1	2419657	G	A	-1.99269341858753e-06
rs12731309	1	2352146	1	2420707	T	C	-2.72264127661463e-06
rs2494591	1	2352280	1	2420841	A	G	-5.93860085975489e-06
rs35799953	1	2353869	1	2422430	T	G	-2.06000740742247e-06
rs12023660	1	2357810	1	2426371	T	C	1.07120957232132e-05
rs4531246	1	2362020	1	2430581	T	G	3.09347108640868e-06
rs2494641	1	2362827	1	2431388	T	C	8.05144505285931e-06
rs4648843	1	2366316	1	2434877	T	C	-1.12177158849918e-05
rs4233033	1	2368232	1	2436793	C	T	-1.82923146162094e-06
rs4592207	1	2369498	1	2438059	C	T	-0.00014706865415868
rs6659405	1	2373089	1	2441650	T	G	-4.89081751354135e-05
rs10449222	1	2376733	1	2445294	A	G	-6.05815554788236e-05
rs4443836	1	2377400	1	2445961	T	G	3.24306602779254e-05
rs34241773	1	2378046	1	2446607	T	C	4.60849404619869e-06
rs11581548	1	2379248	1	2447809	A	G	-5.39359566491759e-05
rs10910078	1	2390588	1	2459149	T	C	9.0117851938134e-06
rs12040359	1	2395452	1	2464013	T	C	-5.1200628462815e-05
rs1998760	1	2397136	1	2465697	T	C	-4.16528422617903e-05
rs1998759	1	2397174	1	2465735	A	G	-3.50752561487083e-05
rs2494626	1	2404256	1	2472817	T	C	-3.19871351323299e-05
rs13376356	1	2406887	1	2475448	T	C	2.49943716248566e-06
rs11588930	1	2408834	1	2477395	A	G	9.96712989236036e-06
rs12049628	1	2409276	1	2477837	A	G	-2.49880290467173e-05
rs10797428	1	2411451	1	2480012	A	G	-2.93101005427247e-05
rs4648639	1	2416357	1	2484918	G	A	-4.22143548380486e-05
rs4648640	1	2417958	1	2486519	G	A	-3.67830313380304e-05
rs7512269	1	2418625	1	2487186	T	C	-1.04035836670975e-05
rs2477702	1	2424894	1	2493455	C	T	3.79163506144243e-06
rs3762444	1	2427712	1	2496273	T	C	2.28749788492411e-05
rs2296442	1	2430617	1	2499178	T	C	-5.56223759251824e-06
rs2477707	1	2431057	1	2499618	T	C	4.35434202735715e-06
rs3814298	1	2434744	1	2503305	T	C	1.10858457294083e-06
rs1107685	1	2439191	1	2507752	G	A	3.79310205820383e-06
rs4648559	1	2439681	1	2508242	C	T	2.27048582738809e-06
rs2236397	1	2442953	1	2511514	A	C	3.6559734210055e-06
rs7535528	1	2444414	1	2512975	A	G	2.79345365560644e-05
rs2247308	1	2445406	1	2513967	G	A	4.95585266911919e-06
rs2236395	1	2446880	1	2515441	G	A	4.90969172826595e-06
rs7548829	1	2449192	1	2517753	A	G	3.5627655138484e-05
rs2246732	1	2450394	1	2518955	G	A	5.10342980137207e-06
rs2494636	1	2452357	1	2520918	A	G	4.84120934036758e-06
rs2985862	1	2452569	1	2521130	T	C	3.70248014111827e-06
rs3122923	1	2455500	1	2524061	C	A	-5.268148412255e-07
rs3122922	1	2456203	1	2524764	A	G	5.91596582504023e-06
rs12406506	1	2464567	1	2533128	G	T	-1.86371127671981e-05
rs9803764	1	2465144	1	2533705	C	T	-1.83458827411088e-05
rs11584295	1	2465329	1	2533890	A	G	1.77146424642478e-05
rs3001339	1	2465792	1	2534353	C	T	-2.06248923874775e-05
rs6661956	1	2465912	1	2534473	C	T	-1.83733806527371e-05
rs2494606	1	2466633	1	2535194	A	G	-2.61213203997893e-06
rs2477716	1	2467670	1	2536231	G	A	-2.5780444522105e-06
rs1886730	1	2488608	1	2557169	T	C	0.00411998082883423
rs2281852	1	2490942	1	2559503	A	C	-0.0010685809935997
rs11573979	1	2491060	1	2559621	T	C	-4.34970359525895e-06
rs2234167	1	2494330	1	2562891	A	G	0.0662304042314113
rs2495365	1	2498027	1	2566588	A	G	-2.86403890646593e-05
rs10797432	1	2501338	1	2569899	T	C	-0.000452474402829845
rs6667605	1	2502780	1	2571341	C	T	0.000156429128319981
rs2260965	1	2504733	1	2573294	G	A	-0.000227929979398819
rs10910093	1	2505713	1	2574274	T	C	0.00622428031726296
rs4648648	1	2512452	1	2581013	G	A	0.000174132145695616
rs735000	1	2513105	1	2581666	T	C	0.00381851324862496
rs734999	1	2513216	1	2581777	T	C	-0.000600766574974405
rs10910097	1	2521430	1	2589991	T	C	-3.83994810010823e-05
rs2296443	1	2522392	1	2590953	A	G	0.000796078596585069
rs3748816	1	2526746	1	2595307	G	A	-0.000306838851303617
rs2843401	1	2528133	1	2596694	T	C	-0.00141420049552945
rs12133956	1	2528340	1	2596901	A	C	-0.000133175244095499
rs2843402	1	2528682	1	2597243	T	C	-0.00131136484423223
rs2764845	1	2528999	1	2597560	G	T	-0.000403144079094497
rs2843403	1	2529097	1	2597658	T	C	-0.000436822819493691
rs2764841	1	2529360	1	2597921	G	A	-0.000657486139904991
rs2843404	1	2530558	1	2599119	T	C	-0.00115102460495647
rs2985855	1	2531372	1	2599933	A	C	-0.00129941234576839
rs2985857	1	2532624	1	2601185	C	T	-0.00115672997340421
rs6424092	1	2532899	1	2601460	C	A	-0.001197909968561
rs10910099	1	2533552	1	2602113	C	A	-0.00162964971998651
rs10797437	1	2539006	1	2607567	C	T	-0.000319075558229119
rs4445406	1	2539400	1	2607961	C	T	-0.000509638198894571
rs10797440	1	2541269	1	2609830	G	A	-0.000335090742648475
rs10752748	1	2544640	1	2613201	A	G	-0.000966939480789263
rs6684865	1	2546229	1	2614790	A	G	-0.00127928453311921
rs12117343	1	2551785	1	2620346	T	C	-2.38009695757316e-05
rs11590198	1	2551900	1	2620461	A	G	-6.23243375413382e-06
rs3890745	1	2553624	1	2622185	C	T	-0.00114974674531492
rs4474198	1	2553758	1	2622319	T	C	-0.000259810383988112
rs6698817	1	2564183	1	2632744	T	C	-0.00140882100216969
rs4648499	1	2699649	1	2783104	A	C	-2.45726832285394e-05
rs4648390	1	2700372	1	2783827	T	C	-2.02078737260474e-05
rs4648356	1	2709164	1	2792599	A	C	-0.000425104297563937
rs2377041	1	2713327	1	2796762	T	C	0.000310482776231176
rs4648360	1	2723345	1	2806780	T	C	6.10771077520715e-05
rs10909872	1	2723552	1	2806987	G	T	8.04217589690682e-05
rs12071313	1	2742491	1	2825926	G	A	-0.000402432687925959
rs4609377	1	2745883	1	2829318	C	T	0.000111696367818676
rs4648481	1	2749716	1	2833151	T	G	0.000234570380759608
rs4648482	1	2749921	1	2833356	C	T	2.64216529666359e-05
rs6680471	1	2754512	1	2837947	T	C	0.00015123260646152
rs4648384	1	2756621	1	2840056	C	A	-4.85921148819619e-05
rs12049543	1	2761375	1	2844810	A	C	9.79627208495071e-06
rs1456460	1	2761863	1	2845298	T	G	9.90271463206308e-06
rs12409348	1	2779043	1	2862478	T	C	1.66456407556445e-05
rs6683974	1	2785671	1	2869106	T	C	-0.000122636525861995
rs1563469	1	2786145	1	2869580	A	G	-4.89849219910271e-05
rs897615	1	2787093	1	2870528	T	C	-5.55468669039319e-05
rs10910019	1	2789108	1	2872543	C	T	-0.000178507576036648
rs10797342	1	2797856	1	2881291	C	T	4.94338765151117e-05
rs2045333	1	2801459	1	2884894	T	C	-0.000402413403963977
rs3100865	1	2806107	1	2889542	G	T	-4.40946286565391e-05
rs1456465	1	2811814	1	2895249	A	G	-5.9857469951526e-06
rs1456466	1	2811988	1	2895423	C	T	-7.18311720581464e-06
rs2842910	1	2817421	1	2900856	C	T	-7.25373962232521e-06
rs12035436	1	2823459	1	2906894	T	G	-0.000309509984904248
rs880725	1	2824989	1	2908424	G	A	-3.31970744154576e-05
rs880724	1	2825154	1	2908589	T	C	-0.000431896289529308
rs897631	1	2825367	1	2908802	C	T	-3.10043852430284e-05
rs897632	1	2826163	1	2909598	A	G	-2.95158666894655e-05
rs1869970	1	2829551	1	2912986	G	A	-1.66472299177374e-05
rs1563468	1	2833743	1	2917178	C	T	-1.55566555483551e-05
rs897634	1	2835692	1	2919127	C	T	-1.15140996921896e-05
rs4648432	1	2839757	1	2923192	C	A	-2.79923185911834e-05
rs9782915	1	2841880	1	2925315	G	A	-2.1448634820804e-05
rs2045331	1	2842270	1	2925705	A	G	-2.19166053932479e-05
rs2045332	1	2842319	1	2925754	A	G	-2.46147072235348e-05
rs2606411	1	2847488	1	2930923	C	T	-5.12330903611209e-06
rs12403214	1	2849190	1	2932625	G	T	-3.06871739890446e-06
rs1869972	1	2851238	1	2934673	A	G	-4.19046541573738e-06
rs1473386	1	2852206	1	2935641	C	T	-4.51780804614901e-06
rs10797368	1	2852707	1	2936142	T	C	-1.453092447659e-05
rs16823228	1	2853759	1	2937194	G	A	-4.18284141732906e-06
rs2842909	1	2859724	1	2943159	T	C	-0.00013982570080293
rs2925499	1	2860931	1	2944366	C	T	3.30361219071976e-05
rs7541664	1	2865901	1	2949336	T	C	1.52946026090106e-06
rs2606414	1	2867148	1	2950583	T	C	9.30013640975488e-06
rs2842933	1	2867961	1	2951396	A	G	9.53903038265371e-06
rs2842906	1	2869913	1	2953348	A	G	1.06340300110401e-05
rs1890339	1	2875906	1	2959341	T	G	1.0977903053576e-05
rs10909845	1	2876525	1	2959960	T	C	6.67891977904202e-06
rs11583804	1	2878366	1	2961801	G	A	2.23362915445647e-05
rs878201	1	2879640	1	2963075	A	G	-3.25004646041969e-07
rs2485944	1	2883858	1	2967293	T	C	-4.80013821740468e-05
rs2485945	1	2883932	1	2967367	C	T	-5.09738029626272e-05
rs12752801	1	2886466	1	2969901	T	C	-7.0726478369173e-06
rs4072769	1	2886988	1	2970424	A	G	1.50164324768212e-06
rs12044030	1	2889577	1	2973013	C	T	1.22070701390742e-05
rs6681741	1	2898960	1	2982396	T	C	-1.02742497635849e-05
rs1572657	1	2902128	1	2985564	C	T	-0.000113016436766595
rs10909852	1	2905605	1	2989041	C	T	-9.87503031943065e-06
rs10909855	1	2908388	1	2991824	T	C	-5.60588915574013e-06
rs17391750	1	2909371	1	2992807	A	G	-1.5359521904561e-05
rs12022429	1	2919942	1	3003378	A	G	-2.8402899523459e-05
rs12562637	1	2924666	1	3008102	T	C	-0.000100693766391278
rs946177	1	2925522	1	3008958	G	A	-3.00651607949437e-05
rs2027262	1	2926379	1	3009815	C	T	-1.48321388571098e-05
rs2027264	1	2926555	1	3009991	A	G	-1.56665478831571e-05
rs6685625	1	2927624	1	3011060	C	T	-1.3386900480045e-05
rs7534897	1	2928421	1	3011857	T	C	-0.000966883388302335
rs6691208	1	2931327	1	3014763	A	C	-0.000197568295364432
rs16823352	1	2934312	1	3017748	A	C	-0.000545895272031784
rs10492936	1	2936870	1	3020306	A	G	-0.000364265033320219
rs16823374	1	2937312	1	3020748	A	C	-0.000299548515697324
rs4576609	1	2938265	1	3021701	T	C	-0.000217292909608545
rs3795263	1	2938989	1	3022425	A	G	3.47625686596538e-05
rs12564513	1	2939409	1	3022845	T	G	-7.81131471961913e-05
rs7412983	1	2943183	1	3026619	C	A	-0.000137173432946607
rs2142569	1	2944527	1	3027963	A	G	-5.50186261984636e-06
rs12039548	1	2947909	1	3031345	C	T	-0.000119346095038889
rs12034573	1	2948020	1	3031456	A	G	-0.000150974137909173
rs6661908	1	2950334	1	3033770	A	G	-0.000162652398459827
rs41334845	1	2950370	1	3033806	T	G	-0.000116297587619435
rs10489589	1	2951244	1	3034680	C	T	-0.000157044818182298
rs10489588	1	2951834	1	3035270	A	G	-9.79215134009836e-05
rs9661525	1	2952840	1	3036276	G	T	-0.000153458820723513
rs12409277	1	2957600	1	3041036	C	T	-0.000149370905144171
rs6692292	1	2959610	1	3043046	C	T	-0.000123193514174514
rs717795	1	2970464	1	3053900	C	T	-0.000101470552200566
rs2993480	1	2973322	1	3056758	T	C	-0.000108891312514893
rs1125017	1	2974742	1	3058178	C	A	6.52153363060947e-05
rs2376821	1	2974852	1	3058288	T	C	-1.7068351905343e-06
rs6665853	1	2981841	1	3065277	A	G	-8.5645934343242e-06
rs2297829	1	2984087	1	3067523	A	C	6.2296523256297e-05
rs2993486	1	2993638	1	3077074	G	A	5.97780646842459e-06
rs4648451	1	2994717	1	3078153	A	C	0.000977840008361157
rs1569419	1	2996602	1	3080038	T	C	0.00198790196384784
rs760567	1	3000465	1	3083901	A	G	-0.000161053818774565
rs6695131	1	3000924	1	3084360	T	C	-6.92869144653476e-07
rs2981881	1	3004357	1	3087793	C	T	-0.000991543670549542
rs926246	1	3006131	1	3089567	C	T	-0.000144651290407371
rs926244	1	3006283	1	3089719	G	A	-0.00109234861681005
rs2817168	1	3013690	1	3097126	G	A	9.62789874814452e-06
rs2993493	1	3020246	1	3103682	A	C	-1.95274116722681e-05
rs1890336	1	3024265	1	3107701	C	A	5.99456395585615e-06
rs4648453	1	3025712	1	3109148	T	G	-1.12727615426298e-05
rs12135664	1	3026100	1	3109536	T	C	-1.34287873157475e-06
rs2993502	1	3027341	1	3110777	T	C	4.6584386531905e-06
rs6690373	1	3035227	1	3118663	G	A	5.86572078433301e-07
rs876740	1	3037613	1	3121049	T	C	-3.24836546674842e-05
rs2817174	1	3044181	1	3127617	C	T	-2.45466927533859e-05
rs2817178	1	3047252	1	3130688	C	T	-6.62465916118084e-06
rs10797380	1	3055876	1	3139312	G	A	2.06592216616652e-06
rs7538096	1	3057661	1	3141097	C	T	-1.08424755656311e-05
rs2817184	1	3058370	1	3141806	G	A	-2.10715528226281e-05
rs2817185	1	3062361	1	3145797	G	A	9.78329452672049e-06
rs731031	1	3072692	1	3156128	C	T	2.59517871004099e-05
rs2651902	1	3074306	1	3157742	T	C	4.10570296294005e-05
rs1798246	1	3080855	1	3164291	C	A	8.44808194451473e-06
rs2651899	1	3083712	1	3167148	C	T	5.92522211027243e-06
rs2651935	1	3086496	1	3169932	T	C	9.89042740807025e-06
rs2651936	1	3088742	1	3172178	C	T	1.03493695798914e-05
rs17390062	1	3089849	1	3173285	C	T	-6.35517891971753e-06
rs12733843	1	3097073	1	3180509	A	G	6.82266124994287e-05
rs2817134	1	3098715	1	3182151	T	C	1.11677142030916e-05
rs2651929	1	3101353	1	3184789	C	T	2.54647924114169e-06
rs2651927	1	3101762	1	3185198	C	A	-1.14915608898751e-05
rs12135062	1	3103312	1	3186748	T	G	-1.64496427834438e-05
rs4233024	1	3103826	1	3187262	C	T	7.75474876882443e-05
rs10752733	1	3104630	1	3188066	A	G	6.95104439175506e-05
rs2817138	1	3105276	1	3188712	T	G	6.60245804766792e-05
rs2651916	1	3106397	1	3189833	C	T	1.11075750442466e-05
rs10737190	1	3108496	1	3191932	G	A	1.0251959522105e-05
rs6685614	1	3108517	1	3191953	G	A	-1.42233151379899e-05
rs7539775	1	3109151	1	3192587	G	A	-1.40161369793769e-05
rs2651912	1	3110735	1	3194171	T	C	-2.90440114144464e-05
rs10909895	1	3113680	1	3197116	C	T	-8.69088837987972e-05
rs11577655	1	3119489	1	3202925	T	C	-1.89298918377654e-05
rs4308918	1	3119729	1	3203165	A	G	-1.96964113495411e-05
rs13328662	1	3124155	1	3207591	G	A	-2.52027264348582e-05
rs10492941	1	3127137	1	3210573	A	C	-1.54769959448593e-05
rs3753758	1	3127538	1	3210974	A	G	-0.000599955239848959
rs6424068	1	3127925	1	3211361	G	A	3.29738012173136e-06
rs10909901	1	3131235	1	3214671	T	C	-1.46888692116986e-05
rs12124147	1	3134331	1	3217767	T	C	9.01958161273319e-07
rs2651906	1	3135175	1	3218611	T	C	-4.54081906687454e-05
rs2651898	1	3136858	1	3220294	G	A	-5.46864978812395e-05
rs16823529	1	3137913	1	3221349	A	G	-0.000390336569999503
rs2651895	1	3138111	1	3221547	T	G	-2.21194256170042e-05
rs2817148	1	3138136	1	3221572	G	A	-0.000107426634050986
rs2651891	1	3139916	1	3223352	A	G	-9.19772561475208e-05
rs11804075	1	3140247	1	3223683	A	G	-8.08416049191405e-05
rs16823542	1	3140464	1	3223900	T	C	-1.99674498231343e-05
rs16823551	1	3141616	1	3225052	A	G	-3.78214528543591e-05
rs1553288	1	3144745	1	3228181	T	C	-3.98475671701774e-06
rs2253344	1	3145621	1	3229057	T	C	-1.22263030687668e-05
rs6424069	1	3147030	1	3230466	C	T	-1.69178305304749e-05
rs2817158	1	3149145	1	3232581	A	G	-1.44232866397566e-05
rs12036784	1	3150345	1	3233781	A	G	2.10747579899045e-05
rs2249336	1	3155102	1	3238538	C	T	4.0052655998072e-05
rs905138	1	3157614	1	3241050	T	G	1.50061842193357e-05
rs2455118	1	3162209	1	3245645	G	A	1.86704510006933e-05
rs10797386	1	3168280	1	3251716	A	G	3.25018383451599e-05
rs4648464	1	3171929	1	3255365	G	A	1.74071309070541e-05
rs17398063	1	3172702	1	3256138	A	G	-5.84942819457164e-06
rs12045829	1	3175638	1	3259074	A	G	0.00012726953565705
rs3002685	1	3177480	1	3260916	G	A	2.98160891570309e-05
rs3002686	1	3178111	1	3261547	A	C	4.84693521710765e-05
rs2455107	1	3180158	1	3263594	G	T	3.50823652680459e-05
rs2455102	1	3180633	1	3264069	G	A	4.73481511678196e-05
rs2455099	1	3181415	1	3264851	A	G	4.49268634142756e-05
rs2455119	1	3184855	1	3268291	T	G	7.09819703327607e-05
rs2455125	1	3189006	1	3272442	A	G	3.48881862745071e-05
rs2455130	1	3191738	1	3275174	G	A	3.46659583123763e-05
rs12760258	1	3191909	1	3275345	A	G	3.18937716335474e-05
rs16823783	1	3197480	1	3280916	G	A	0.000123092928507807
rs10492940	1	3197747	1	3281183	A	C	1.57048569692206e-05
rs16823802	1	3199217	1	3282653	T	C	8.53941269236896e-05
rs905135	1	3199484	1	3282920	C	A	2.26891757297318e-05
rs12562988	1	3199634	1	3283070	A	G	-1.12670975342132e-07
rs12565013	1	3203137	1	3286573	C	A	8.73890678812493e-05
rs2500297	1	3208042	1	3291478	T	C	3.27654915362217e-05
rs10909918	1	3208375	1	3291811	A	G	4.24783258827293e-05
rs12757342	1	3208830	1	3292266	G	T	3.84590157920642e-05
rs1553291	1	3209923	1	3293359	A	G	2.31950545393198e-05
rs4648468	1	3210950	1	3294386	A	G	2.10085719732642e-06
rs4648377	1	3211458	1	3294894	A	C	-7.16339822230348e-07
rs2500289	1	3212946	1	3296382	A	G	1.62276377504135e-05
rs2455144	1	3214732	1	3298168	A	G	1.20741219628349e-05
rs2455135	1	3219901	1	3303337	A	G	-4.5545543968893e-06
rs6670328	1	3219950	1	3303386	G	A	3.2721590059645e-05
rs4145901	1	3223955	1	3307391	A	G	-4.70084206441834e-06
rs12086132	1	3225757	1	3309193	G	T	0.000234152460632641
rs2500278	1	3225940	1	3309376	C	T	2.75679022474762e-05
rs2483260	1	3227188	1	3310624	G	A	1.97801378266123e-05
rs12409345	1	3228915	1	3312351	C	T	0.000240988124918485
rs12409315	1	3229258	1	3312694	G	A	2.73817232838463e-05
rs12741836	1	3230477	1	3313913	C	T	0.00014232325369271
rs16824089	1	3230544	1	3313980	C	T	0.000154453491243551
rs2500277	1	3233631	1	3317067	C	T	1.59165939569383e-06
rs12043519	1	3235556	1	3318992	T	C	-8.27840924876499e-05
rs2483266	1	3236041	1	3319477	C	T	4.59672159106193e-06
rs6687835	1	3237174	1	3320610	T	C	3.08307484677199e-06
rs2500274	1	3237209	1	3320645	G	A	-3.487570742081e-05
rs870465	1	3240199	1	3323635	A	G	0.000342267051814074
rs1108600	1	3241135	1	3324571	T	C	7.44250248058253e-06
rs10909930	1	3243017	1	3326453	T	G	3.3647301564739e-05
rs2483274	1	3248098	1	3331534	G	A	6.86005008284026e-06
rs2483275	1	3249242	1	3332678	T	C	-9.16617477828251e-07
rs1110307	1	3251159	1	3334595	C	T	-1.08536727892169e-05
rs4648478	1	3252007	1	3335443	T	C	-6.51989114822743e-07
rs2483278	1	3252104	1	3335540	C	T	-3.88739347180041e-06
rs7516150	1	3253889	1	3337325	T	C	-1.64014800866597e-06
rs7552331	1	3253941	1	3337377	A	G	-6.67882632958514e-07
rs4494089	1	3254356	1	3337792	T	C	3.83915308674505e-06
rs2483280	1	3255539	1	3338975	A	G	4.13279187418242e-06
rs1999527	1	3256108	1	3339544	A	C	-9.85964847644695e-07
rs16824338	1	3256202	1	3339638	A	G	-1.40259675002276e-05
rs2255212	1	3257059	1	3340495	A	G	4.75100794978845e-06
rs882430	1	3259113	1	3342549	A	G	-1.10929808015546e-06
rs6683273	1	3259183	1	3342619	G	A	2.81094821643144e-05
rs2483286	1	3259369	1	3342805	G	A	-2.80647534284951e-06
rs4415513	1	3261682	1	3345118	C	T	2.72472056559544e-06
rs2483289	1	3264190	1	3347626	A	C	-4.6992051665881e-06
rs2483256	1	3269828	1	3353264	G	A	-4.136977119379e-05
rs946758	1	3273063	1	3356499	A	G	1.34455248055305e-05
rs2500286	1	3276138	1	3359574	G	A	-2.58774174308444e-05
rs12073172	1	3276374	1	3359810	A	G	4.29701743747462e-06
rs17399569	1	3278959	1	3362395	T	C	-2.66567638321318e-05
rs2500262	1	3280021	1	3363457	T	C	1.06709756702158e-05
rs4648485	1	3283528	1	3366964	A	G	-5.05081124620683e-06
rs4648486	1	3285150	1	3368586	T	C	-4.92658139643455e-06
rs4648487	1	3285304	1	3368740	C	T	-1.90290941142401e-05
rs6424073	1	3285628	1	3369064	A	G	-1.83083437629077e-05
rs4648381	1	3285860	1	3369296	A	G	-7.26767911944948e-06
rs12135987	1	3289524	1	3372960	A	G	-3.07396222041795e-05
rs1333190	1	3289729	1	3373165	C	T	0.000163788611333237
rs4648489	1	3293665	1	3377101	A	G	6.57812520750588e-05
rs2493310	1	3294422	1	3377858	G	A	6.11650417130235e-06
rs2493309	1	3296951	1	3380387	T	C	4.86031278310561e-05
rs11584967	1	3297386	1	3380822	A	G	-0.000447668575516781
rs12085231	1	3297638	1	3381074	A	C	6.40550883488991e-06
rs868688	1	3300807	1	3384243	T	C	-4.79318644206456e-05
rs868689	1	3301130	1	3384566	T	G	6.01575345172561e-05
rs10492939	1	3302871	1	3386307	A	G	-2.82280975499026e-05
rs10492938	1	3304336	1	3387772	T	C	-2.25386838372927e-05
rs17399998	1	3305016	1	3388452	T	C	1.88888702609544e-05
rs2493278	1	3307746	1	3391182	T	C	1.40942377920839e-05
rs2493275	1	3308034	1	3391470	A	G	-1.1650927852324e-05
rs2493268	1	3308498	1	3391934	T	C	5.64570854056256e-06
rs871822	1	3312914	1	3396350	G	T	3.59258684009876e-06
rs17822581	1	3314596	1	3398032	G	A	1.43658468391518e-05
rs7542793	1	3315818	1	3399254	A	G	-2.99810612157682e-05
rs10909940	1	3316756	1	3400192	A	G	3.06592754771369e-06
rs6424074	1	3317780	1	3401216	G	A	1.71676304282301e-06
rs11578011	1	3318532	1	3401968	T	C	5.47443699126353e-06
rs5024246	1	3318714	1	3402150	A	G	3.43788531196296e-06
rs12024847	1	3320799	1	3404235	T	C	-1.71339330138668e-06
rs2483225	1	3325037	1	3408473	T	C	1.8102986630307e-07
rs2493292	1	3328659	1	3412095	T	C	5.33219423379351e-06
rs2493291	1	3329384	1	3412820	T	C	5.43573214380225e-06
rs2493285	1	3333595	1	3417031	A	G	0.000212230046347108
rs2483230	1	3334892	1	3418328	A	G	-1.63560252488349e-05
rs1984069	1	3336200	1	3419636	C	T	-2.18277611757263e-06
rs2493283	1	3337552	1	3420988	C	T	4.32366200125259e-06
rs17400178	1	3340235	1	3423671	T	G	4.14885863481729e-05
rs4648500	1	3340855	1	3424291	A	C	2.05775144710583e-06
rs870171	1	3342804	1	3426240	T	G	7.46697902836625e-06
rs2483239	1	3344215	1	3427651	G	A	6.13624027260572e-05
rs2493272	1	3349513	1	3432949	C	T	8.30032363299514e-06
rs1537406	1	3352227	1	3435663	T	C	-1.56571251104877e-05
rs2236518	1	3352872	1	3436308	C	A	-1.89569390447e-06
rs2493264	1	3353949	1	3437385	A	G	-1.45024847296195e-05
rs2493263	1	3354615	1	3438051	T	C	-1.13930388384914e-05
rs2483250	1	3356405	1	3439841	A	C	-6.35904146985711e-07
rs867814	1	3362256	1	3445692	C	T	-2.91501930144739e-05
rs2096102	1	3366493	1	3449929	A	C	-2.93140113310016e-05
rs4648501	1	3368131	1	3451567	G	A	-2.91743505832848e-05
rs2487670	1	3368143	1	3451579	A	G	-5.54740543741193e-05
rs12745860	1	3374360	1	3457796	C	T	-4.51393177842901e-05
rs2487681	1	3377343	1	3460779	C	T	-3.2258761684681e-05
rs2487680	1	3377442	1	3460878	C	T	-9.3196737715514e-06
rs2493255	1	3379385	1	3462821	C	A	-9.66439865250111e-06
rs3806164	1	3380057	1	3463493	A	G	-1.35883655156971e-05
rs12562167	1	3381698	1	3465134	A	G	4.07640993942554e-06
rs2185639	1	3389727	1	3473163	C	T	-6.46180339466953e-05
rs10909948	1	3394250	1	3477686	C	T	-6.70129360710909e-05
rs10797395	1	3395039	1	3478475	G	A	-5.48347541736593e-05
rs2493314	1	3400294	1	3483730	T	G	-3.33120011120227e-05
rs2821041	1	3404227	1	3487663	T	C	-8.16485583019838e-05
rs4648505	1	3405296	1	3488732	C	T	-5.99710159833343e-05
rs2821040	1	3406791	1	3490227	G	A	4.42903853656427e-05
rs2821039	1	3407007	1	3490443	A	G	4.32634917833273e-05
rs4648507	1	3417960	1	3501396	G	A	1.06945469039766e-05
rs6669870	1	3421586	1	3505022	T	C	5.98169561371607e-06
rs11585362	1	3428608	1	3512044	A	G	1.58762485139418e-05
rs2820996	1	3434110	1	3517546	A	G	8.50869364283105e-06
rs12093117	1	3441264	1	3524700	A	G	-1.48527240152768e-05
rs4648392	1	3446813	1	3530249	A	G	3.80718693469844e-05
rs12119711	1	3451005	1	3534441	T	C	-5.85698928371657e-06
rs9970944	1	3454592	1	3538028	T	G	5.11556621556728e-05
rs2821066	1	3455757	1	3539193	A	G	6.73131531915875e-06
rs4648524	1	3456592	1	3540028	G	T	-0.00198911479926541
rs947347	1	3457295	1	3540731	G	A	9.55622846397672e-06
rs6685801	1	3464451	1	3547887	C	T	-5.86031803475947e-06
rs869698	1	3466629	1	3550065	A	G	0.000875394696765481
rs869697	1	3466713	1	3550149	A	G	-2.9495963001774e-05
rs6413780	1	3468958	1	3552394	C	A	-0.00011287514176291
rs7516644	1	3472397	1	3555833	G	A	-3.39717792195623e-05
rs878063	1	3472928	1	3556364	C	T	-4.91973962679647e-05
rs9628616	1	3473345	1	3556781	T	C	-2.76192949168647e-05
rs2821063	1	3474626	1	3558062	A	G	1.0542977840139e-05
rs2821060	1	3477902	1	3561338	T	C	1.16579323030686e-05
rs2794333	1	3478596	1	3562032	C	T	3.95469241841629e-06
rs10909968	1	3479742	1	3563178	C	A	3.97737754406518e-06
rs10909969	1	3480149	1	3563585	T	C	1.19683945611013e-05
rs2821059	1	3482334	1	3565770	T	C	9.53606088068244e-06
rs12749547	1	3482588	1	3566024	T	C	0.000141408958676309
rs2821054	1	3493850	1	3577286	G	T	-6.07054596997709e-06
rs12080677	1	3494079	1	3577515	G	A	-7.226185655011e-06
rs10909973	1	3495672	1	3579108	A	G	2.77805161196419e-05
rs2794341	1	3495981	1	3579417	T	C	-4.69250042203767e-05
rs2794340	1	3496479	1	3579915	T	C	-8.19701408414164e-05
rs2821050	1	3497109	1	3580545	A	G	-1.95933510366712e-05
rs10909974	1	3499067	1	3582503	T	C	2.19419488463972e-06
rs2821045	1	3499246	1	3582682	A	G	-6.57406553227828e-05
rs12139206	1	3504073	1	3587509	T	C	2.92763759751248e-06
rs10909979	1	3506087	1	3589523	T	C	3.41927986973352e-06
rs2794320	1	3506497	1	3589933	A	G	-2.69613180472534e-06
rs4648527	1	3507861	1	3591297	G	A	-2.00451792995031e-05
rs6697749	1	3510633	1	3594069	A	C	1.82726610773929e-06
rs7544357	1	3511295	1	3594731	A	G	-2.71039971026104e-06
rs2794327	1	3512341	1	3595777	C	T	5.51504212770415e-06
rs2821023	1	3512800	1	3596236	T	C	2.18840939713131e-05
rs2995006	1	3514361	1	3597797	A	G	-3.58393788215152e-06
rs4648528	1	3517279	1	3600715	C	T	1.48722146184709e-06
rs2821017	1	3520871	1	3604307	A	G	4.58982024198063e-06
rs35701577	1	3522561	1	3605997	C	T	-1.43959208735653e-05
rs4648398	1	3531595	1	3615031	C	T	1.71807762407624e-05
rs4364818	1	3538501	1	3621937	T	C	1.4244185602017e-06
rs10909989	1	3539082	1	3622518	A	G	1.45718539600041e-07
rs10909990	1	3539481	1	3622917	A	G	-4.72584053292201e-07
rs4648537	1	3540374	1	3623810	T	C	7.31121672950998e-07
rs4648538	1	3543493	1	3626929	T	C	2.36367171171523e-06
rs4276857	1	3544346	1	3627782	C	T	2.39744093663195e-06
rs16823926	1	3544868	1	3628304	T	C	2.98415704546232e-05
rs1128474	1	3545612	1	3629048	G	A	1.23299368381115e-05
rs2821007	1	3546935	1	3630371	A	G	1.89769866252194e-06
rs2760321	1	3548136	1	3631572	T	C	-1.35898685204128e-05
rs3818330	1	3555428	1	3638864	T	G	7.94467874583431e-06
rs3765689	1	3559482	1	3642918	G	A	3.14747829593946e-05
rs12408890	1	3561008	1	3644444	C	T	2.77142684101763e-05
rs1004650	1	3568162	1	3651598	T	G	2.92502469781997e-05
rs10910001	1	3571317	1	3654753	C	T	2.57947626309163e-05
rs2181484	1	3572774	1	3656210	A	G	1.40351693949666e-05
rs2368544	1	3574756	1	3658192	C	T	2.22469090173677e-05
rs10910003	1	3575929	1	3659365	A	G	-9.5206012753436e-06
rs2224718	1	3576060	1	3659496	T	C	5.54333083632957e-07
rs10910004	1	3576197	1	3659633	C	T	-7.95611043612658e-06
rs10737193	1	3576547	1	3659983	C	T	-9.0083614207154e-06
rs4648545	1	3577321	1	3660757	A	G	2.46143565906739e-05
rs6703610	1	3577790	1	3661226	T	C	-1.15426523745115e-05
rs10752740	1	3580574	1	3664010	G	A	-9.95650650662018e-06
rs3765692	1	3584771	1	3668207	C	T	2.98054625650728e-06
rs7523732	1	3585041	1	3668477	C	T	3.79111889844131e-07
rs732901	1	3586250	1	3669686	T	C	5.51931121949003e-07
rs6657895	1	3586700	1	3670136	A	G	-2.42692004411194e-05
rs3765695	1	3587377	1	3670813	A	C	5.16248069342305e-06
rs3765696	1	3587505	1	3670941	C	T	1.01088364407723e-05
rs3765703	1	3592436	1	3675872	G	T	-6.49348147354324e-06
rs3765705	1	3597017	1	3680453	A	G	5.51946575764343e-06
rs3765712	1	3600799	1	3684235	A	G	6.76030191826169e-06
rs3765716	1	3601940	1	3685376	A	G	-1.09227304341807e-05
rs1885872	1	3605097	1	3688533	G	A	9.81350909165824e-06
rs3765730	1	3607520	1	3690956	A	G	3.66752821249563e-07
rs3765731	1	3611892	1	3695328	A	G	5.67751484170565e-05
rs3765736	1	3616601	1	3700037	T	C	-9.03490196031589e-07
rs3765753	1	3622306	1	3705742	T	G	-9.21826730421106e-06
rs2368540	1	3625768	1	3709204	G	A	3.57261348266668e-06
rs6424089	1	3628663	1	3712099	A	G	-3.47057900053981e-06
rs6424090	1	3628677	1	3712113	A	G	-1.4667792563419e-05
rs3765761	1	3630476	1	3713912	T	C	4.17890117932969e-05
rs3753211	1	3632608	1	3716044	C	T	4.55668764957955e-05
rs3819967	1	3633380	1	3716816	T	C	2.50425356201781e-06
rs3765764	1	3633537	1	3716973	G	A	-1.33650959303687e-05
rs747827	1	3636347	1	3719783	C	A	-9.08961572485693e-05
rs12731705	1	3637459	1	3720895	T	C	5.81846759054481e-06
rs2146658	1	3637613	1	3721049	T	G	0.000301368871093269
rs10910017	1	3644085	1	3727521	A	G	-3.76992692706452e-06
rs12095248	1	3645052	1	3728488	G	A	5.12881479734758e-06
rs1885865	1	3646291	1	3729727	G	A	4.03331086396017e-06
rs1745813	1	3647962	1	3731398	T	C	0.000219174371637435
rs6695978	1	3648345	1	3731781	A	G	-0.00015873314562113
rs4648553	1	3648879	1	3732315	G	A	3.56577726165609e-05
rs1181868	1	3651126	1	3734562	G	T	4.70239868940486e-05
rs1181867	1	3651318	1	3734754	A	G	0.000253954161342322
rs1181865	1	3653426	1	3736862	T	C	8.0658589441936e-05
rs7514979	1	3654595	1	3738031	T	C	-2.60193748366634e-05
rs7515164	1	3654747	1	3738183	A	C	9.41661983027132e-05
rs12117836	1	3657759	1	3741195	A	G	-7.27888413809365e-06
rs2298222	1	3659657	1	3743093	A	G	-1.44913629841864e-05
rs2298223	1	3659742	1	3743178	T	C	-4.22357878963439e-05
rs3737589	1	3662845	1	3746281	G	A	-4.77615369382964e-06
rs12120656	1	3665867	1	3749303	T	G	-7.21017117913588e-06
rs4648554	1	3668004	1	3751440	C	T	-6.06256112338379e-06
rs12128253	1	3668753	1	3752189	C	A	-6.14573426158747e-06
rs10797410	1	3669201	1	3752637	G	A	-6.24187269164988e-06
rs1181888	1	3671791	1	3755227	G	A	1.37454117034762e-05
rs12128669	1	3676077	1	3759513	T	C	-2.86498802263769e-06
rs1181883	1	3677933	1	3761369	C	T	3.51982325388263e-07
rs1181878	1	3680643	1	3764079	A	G	-5.8699768447151e-06
rs1181877	1	3680729	1	3764165	T	C	-4.63026390246834e-06
rs1181876	1	3681681	1	3765117	A	G	3.3274015795025e-06
rs1181875	1	3681831	1	3765267	C	T	1.43220405691254e-06
rs10910025	1	3684185	1	3767621	A	G	-1.90828834801841e-05
rs1181871	1	3684321	1	3767757	A	G	4.23107507377071e-06
rs2275837	1	3686318	1	3769754	A	G	2.25323101874216e-05
rs1175551	1	3688645	1	3772081	T	C	4.13234979997513e-06
rs2275819	1	3689408	1	3772844	A	G	5.45406425909824e-05
rs1175549	1	3691727	1	3775163	C	A	-3.61222830720321e-06
rs2799182	1	3696000	1	3779436	C	T	-3.44463004258e-05
rs17411279	1	3696492	1	3779928	T	C	-9.73679863683791e-06
rs3737593	1	3696536	1	3779972	G	A	-5.61395346424147e-06
rs8379	1	3696890	1	3780326	C	A	-3.4001136691745e-05
rs17411356	1	3697035	1	3780471	G	A	-1.13940383402006e-05
rs8520	1	3697137	1	3780573	T	G	-1.80156397591793e-06
rs11547615	1	3697663	1	3781099	T	C	0.000234145346840921
rs12563491	1	3700216	1	3783652	T	C	1.30776704348893e-05
rs2298227	1	3701663	1	3785099	C	T	-7.25390959257744e-06
rs12728911	1	3709412	1	3792848	C	T	-2.95104639373979e-05
rs7513053	1	3709487	1	3792923	G	A	1.64701223978571e-07
rs6667255	1	3711689	1	3795125	C	T	-1.73034759785606e-06
rs12403561	1	3717404	1	3800840	A	G	-2.95105628397314e-05
rs7535775	1	3719057	1	3802493	G	A	1.68207581315455e-05
rs2154068	1	3720965	1	3804401	A	G	1.89891664439911e-05
rs10752721	1	3726326	1	3809762	C	T	7.68164574715563e-06
rs6695834	1	3730435	1	3813871	T	C	1.64638864638622e-05
rs34060840	1	3731657	1	3815093	T	C	1.65067371351587e-05
rs6702935	1	3732707	1	3816143	T	C	1.83850470892563e-05
rs6703035	1	3732782	1	3816218	T	C	1.45325329759768e-05
rs9424303	1	3736319	1	3819755	A	G	1.36410088305295e-05
rs2027548	1	3739512	1	3822948	A	G	-3.53571301542327e-05
rs12759497	1	3742257	1	3825693	T	C	1.60615125183453e-05
rs4648344	1	3743132	1	3826568	C	T	-7.15665220958993e-06
rs6663840	1	3743319	1	3826755	A	G	-2.42505989341931e-05
rs6688969	1	3743391	1	3826827	T	C	-3.3548117665205e-06
rs9424310	1	3744084	1	3827520	A	G	-1.83894249130455e-05
rs7545274	1	3744261	1	3827697	A	C	1.73200984627365e-06
rs2275831	1	3745924	1	3829360	A	G	-3.73494199991368e-05
rs2275830	1	3746254	1	3829690	T	C	-3.58006407858543e-05
rs17403773	1	3746710	1	3830146	T	C	1.7570132817688e-05
rs6424058	1	3747580	1	3831016	T	C	1.32877909120555e-05
rs7535133	1	3748513	1	3831949	T	G	-1.28549902003751e-05
rs1891941	1	3755675	1	3839111	T	C	-3.80539913423699e-05
rs2298225	1	3756074	1	3839510	A	C	1.21934581742551e-05
rs1539649	1	3756120	1	3839556	G	A	1.49284869509505e-05
rs2298224	1	3756155	1	3839591	C	T	1.48347014656809e-05
rs7535887	1	3756493	1	3839929	T	C	-3.80079127957908e-05
rs2275822	1	3761479	1	3844915	T	C	1.19134322453548e-05
rs7538067	1	3761772	1	3845208	T	C	2.37935892786071e-06
rs10492942	1	3764216	1	3847652	T	C	2.02334322733803e-06
rs10492943	1	3765424	1	3848860	T	G	1.68604070658117e-05
rs4648347	1	3765755	1	3849191	T	C	-2.46477970142155e-05
rs6683156	1	3766441	1	3849877	T	C	1.29163257499086e-05
rs6657021	1	3769231	1	3852667	A	G	-1.72380230374435e-05
rs4507956	1	3769262	1	3852698	T	C	-9.18999398843255e-06
rs10909804	1	3770929	1	3854365	T	C	2.03797704163854e-06
rs4564078	1	3772359	1	3855795	T	C	-1.06911101025494e-05
rs4648426	1	3773089	1	3856525	C	T	-6.46753108392812e-06
rs12726906	1	3774312	1	3857748	C	T	-9.35489208199657e-06
rs10797348	1	3781096	1	3864532	C	A	2.13934483106768e-06
rs12738235	1	3786245	1	3869681	A	G	1.87352698636575e-06
rs12756705	1	3789852	1	3873288	T	C	2.78508266783557e-06
rs12132240	1	3794273	1	3877709	T	C	5.63289144267888e-05
rs4074709	1	3796948	1	3880384	T	G	-1.76753890025879e-06
rs4073324	1	3797995	1	3881431	C	T	3.33357691781672e-06
rs3205087	1	3800242	1	3883678	G	A	5.33370002238942e-06
rs7367066	1	3803755	1	3887191	T	C	-7.19129020726116e-07
rs7530189	1	3805098	1	3888534	T	C	-1.1351985882431e-05
rs10797351	1	3806335	1	3889771	T	G	-8.1092488494419e-05
rs10909819	1	3806358	1	3889794	C	T	6.09297966606431e-06
rs4131373	1	3807388	1	3890824	A	G	-9.94772458812667e-06
rs11807227	1	3809423	1	3892859	A	G	6.0257157527247e-06
rs12085743	1	3811790	1	3895226	T	G	-1.4091603742831e-05
rs12082157	1	3811810	1	3895246	C	T	-1.41774708814663e-05
rs10909825	1	3817260	1	3900696	T	C	-1.29062281385063e-05
rs12097125	1	3817605	1	3901041	T	C	-1.07304493867724e-05
rs10909830	1	3822703	1	3906139	T	C	-3.97368465362562e-06
rs35383955	1	3825525	1	3908961	T	C	2.5799084376259e-06
rs34283457	1	3835789	1	3919225	G	A	4.62559095873747e-06
rs35357981	1	3839505	1	3922941	G	A	-4.11895747212799e-06
rs35025175	1	3840449	1	3923885	T	C	-4.01275697645998e-06
rs35974482	1	3840878	1	3924314	A	G	-4.83801634755794e-06
rs34835780	1	3842112	1	3925548	T	C	-1.66591946806065e-06
rs34770924	1	3996075	1	3936016	T	C	3.58476305254584e-06
rs6695346	1	3996946	1	3936886	G	A	-2.04659016591548e-06
rs7538691	1	4002498	1	3942438	T	C	4.93380983689939e-06
rs12724233	1	4002832	1	3942772	A	G	-3.26294028911787e-05
rs11583257	1	4004250	1	3944190	T	C	6.79457523483273e-06
rs11585024	1	4005045	1	3944985	T	G	1.09341346415808e-05
rs7548668	1	4006060	1	3946000	C	T	4.34994538420547e-06
rs7519349	1	4007008	1	3946948	G	A	6.25962192298398e-06
rs7519458	1	4007110	1	3947050	G	A	-2.6987293423259e-07
rs10737395	1	4007558	1	3947498	A	C	9.28359076236709e-05
rs12090228	1	4007688	1	3947628	G	A	-1.85027056350344e-05
rs10799181	1	4009071	1	3949011	C	T	8.23688766751654e-05
rs4654479	1	4009694	1	3949634	A	G	2.38982119497664e-05
rs4654480	1	4009793	1	3949733	T	C	1.00757264034634e-05
rs6661168	1	4009956	1	3949896	T	C	3.57803336911411e-06
rs4654482	1	4010743	1	3950683	G	A	3.36697681269012e-05
rs10753364	1	4011639	1	3951579	A	G	-2.0883560090408e-05
rs10915427	1	4012233	1	3952173	G	A	9.12782671987808e-06
rs11590912	1	4012472	1	3952412	C	A	-2.04300184900188e-06
rs10799202	1	4013618	1	3953558	A	G	-2.07793327494327e-05
rs12119556	1	4013954	1	3953894	A	G	2.9387465770653e-07
rs10915433	1	4014091	1	3954031	C	T	4.06261693659401e-06
rs6681347	1	4015382	1	3955322	C	T	-1.54044172405876e-05
rs4654493	1	4016934	1	3956874	C	T	-4.94452225818064e-05
rs7522140	1	4017137	1	3957077	C	T	-3.32349303040364e-05
rs9426475	1	4022244	1	3962184	C	T	9.86010310987662e-06
rs10915469	1	4022465	1	3962405	C	T	9.24800375615598e-06
rs12031275	1	4026068	1	3966008	G	A	9.54192750833397e-06
rs7410846	1	4026728	1	3966668	A	G	-0.000148702923495997
rs6693909	1	4027590	1	3967530	T	C	9.54632210423726e-06
rs4654521	1	4028282	1	3968222	C	T	9.88826988570563e-06
rs10915495	1	4029733	1	3969673	C	T	-0.0117397604464124
rs3935162	1	4031327	1	3971267	G	A	9.90940137814629e-06
rs12031557	1	4034097	1	3974037	G	A	4.72788529361586e-05
rs4654428	1	4039145	1	3979085	A	C	-2.46724004126791e-06
rs12758410	1	4039440	1	3979380	C	T	1.76830843322653e-06
rs11587314	1	4039833	1	3979773	C	T	1.75462708995992e-06
rs11587331	1	4039896	1	3979836	C	T	1.67974368276661e-06
rs4654525	1	4040155	1	3980095	C	T	-9.51358490599966e-07
rs10799231	1	4043516	1	3983456	A	G	5.37538645855492e-07
rs10799236	1	4052956	1	3992896	G	A	3.29061794917759e-05
rs12038964	1	4053435	1	3993375	C	T	3.14285401463339e-05
rs12135298	1	4057488	1	3997428	A	G	-3.76886890850295e-05
rs12045781	1	4061608	1	4001548	A	G	1.09950897135562e-06
rs12722968	1	4065348	1	4005288	T	C	-1.05640683543945e-05
rs4128222	1	4066781	1	4006721	A	C	2.01034885858651e-06
rs6675979	1	4068052	1	4007992	A	G	5.04444522680984e-05
rs4654604	1	4078090	1	4018030	C	T	2.39157120570983e-05
rs4129100	1	4078448	1	4018388	A	G	2.19670838683401e-05
rs4323679	1	4080764	1	4020704	T	C	2.42891385188029e-05
rs4440829	1	4080780	1	4020720	A	G	-9.38883022155008e-06
rs4378174	1	4080885	1	4020825	T	C	1.68588641581004e-07
rs17404600	1	4081525	1	4021465	T	C	6.23924397596737e-05
rs10799261	1	4082367	1	4022307	C	T	2.07298820736407e-05
rs12025543	1	4082727	1	4022667	C	A	-0.0300497744585274
rs7418256	1	4084304	1	4024244	G	T	1.78366224391723e-05
rs4478781	1	4086827	1	4026767	T	C	-3.94272870176867e-06
rs3813810	1	4088339	1	4028279	A	C	-8.39070002208558e-06
rs12080516	1	4089613	1	4029553	T	C	-6.80863035137113e-06
rs12068729	1	4091650	1	4031590	G	A	-7.10461796101044e-06
rs12028583	1	4092538	1	4032478	C	T	-0.00305029791444015
rs4292923	1	4097288	1	4037228	C	T	-1.87205032981958e-05
rs12036953	1	4104757	1	4044697	G	A	0.000101117335718781
rs12749761	1	4111187	1	4051127	A	G	4.14156948069071e-05
rs4553153	1	4111741	1	4051681	T	C	-6.36025216675089e-05
rs3856168	1	4116604	1	4056544	T	C	2.74176092050011e-05
rs4654404	1	4117238	1	4057178	C	T	-1.30250610459152e-05
rs10915360	1	4117554	1	4057494	C	T	-0.000135092422291851
rs12745618	1	4119578	1	4059518	A	C	-7.83300017240237e-06
rs9792946	1	4119662	1	4059602	G	A	4.45528732879084e-05
rs7514530	1	4120311	1	4060251	T	C	-1.02239781962042e-05
rs4233258	1	4120898	1	4060838	T	C	-2.58838854087132e-06
rs10915373	1	4121105	1	4061045	A	G	-2.56925666758454e-06
rs7524800	1	4121584	1	4061524	G	A	-1.01448401071947e-05
rs10799180	1	4122464	1	4062404	T	C	3.18882831797467e-06
rs10753358	1	4128523	1	4068463	C	A	-3.26549970882816e-06
rs4391636	1	4130684	1	4070624	C	T	4.49618301331669e-06
rs7537141	1	4131249	1	4071189	A	G	-1.49011806213819e-05
rs3936238	1	4131726	1	4071666	A	G	-1.53176793537717e-05
rs9628650	1	4132126	1	4072066	G	T	-1.49910993970928e-05
rs12093951	1	4132222	1	4072162	T	C	-0.000168525994293818
rs7538658	1	4132777	1	4072717	C	T	3.53947154587124e-06
rs4639725	1	4139931	1	4079871	C	T	-5.7883617078024e-06
rs4436359	1	4140030	1	4079970	C	A	-8.8801479760847e-06
rs10915421	1	4145615	1	4085555	C	T	-5.48950282130041e-06
rs10915423	1	4146028	1	4085968	A	C	3.14695052240686e-06
rs10915424	1	4146369	1	4086309	A	G	-4.30261680890176e-06
rs12065003	1	4150785	1	4090725	T	C	2.92055646436961e-06
rs4462110	1	4152715	1	4092655	G	A	8.95220923463586e-06
rs4481820	1	4152928	1	4092868	A	C	1.16775409835253e-05
rs6676961	1	4153087	1	4093027	G	T	4.15944882731237e-05
rs4351611	1	4157842	1	4097782	C	T	0.000941147463127139
rs10915428	1	4158955	1	4098895	G	T	5.51013455192367e-05
rs12073797	1	4165198	1	4105138	A	G	9.24997436752375e-06
rs10399650	1	4166004	1	4105944	C	A	-0.000295984132106175
rs10915430	1	4167285	1	4107225	C	T	-0.000217483006643439
rs12077262	1	4170048	1	4109988	T	C	-0.000198531306034927
rs7548756	1	4170249	1	4110189	C	A	-0.00035229884545435
rs6702575	1	4171343	1	4111283	C	T	-0.000343630721218624
rs10492944	1	4171786	1	4111726	T	C	-0.000141882115510697
rs10915434	1	4174116	1	4114056	C	T	-0.000204462057612258
rs6670920	1	4176106	1	4116046	T	C	8.5818309443249e-06
rs10737402	1	4178303	1	4118243	T	C	8.3325875824516e-06
rs12040805	1	4180842	1	4120782	T	C	6.14463254210494e-06
rs4400585	1	4182785	1	4122725	G	T	4.68242222118316e-06
rs10915437	1	4183006	1	4122946	G	A	6.59712661082318e-06
rs10753368	1	4185126	1	4125066	A	G	-1.23915173912843e-06
rs4654487	1	4187952	1	4127892	T	C	-2.24784463910251e-05
rs4282783	1	4190685	1	4130625	T	G	-9.10940297628984e-07
rs12409803	1	4193426	1	4133366	A	G	1.02760652373826e-06
rs4131507	1	4194712	1	4134652	C	T	3.65101143708284e-05
rs6702633	1	4197035	1	4136975	A	G	3.06531858358613e-06
rs4408122	1	4197418	1	4137358	T	C	3.42374158936261e-06
rs10915445	1	4197642	1	4137582	A	G	9.62473508510438e-07
rs4654490	1	4198701	1	4138641	T	C	2.09915561648474e-05
rs16840831	1	4200169	1	4140109	A	G	3.68059250562198e-05
rs16840838	1	4201349	1	4141289	A	G	-2.48295622731015e-05
rs4654492	1	4201815	1	4141755	T	C	1.26604372833042e-05
rs7542208	1	4202818	1	4142758	G	A	2.09082204941388e-06
rs9426471	1	4206210	1	4146150	C	T	7.2804079219454e-06
rs9426494	1	4206288	1	4146228	C	T	5.51180690132664e-06
rs16840861	1	4207171	1	4147111	G	A	-2.50891112983851e-06
rs6683453	1	4210402	1	4150342	G	A	5.22567347096566e-07
rs9426473	1	4210455	1	4150395	A	G	3.15798452133501e-06
rs12062122	1	4214031	1	4153971	T	C	-6.39236816024434e-06
rs41434152	1	4214828	1	4154768	A	G	-6.38167498566005e-06
rs9988443	1	4216165	1	4156105	A	G	6.22281452132269e-06
rs4609397	1	4216862	1	4156802	T	C	-6.79128698839797e-06
rs4589076	1	4217088	1	4157028	C	T	-5.56789476411948e-05
rs7549636	1	4220301	1	4160241	A	G	1.16344669876432e-05
rs4614226	1	4221599	1	4161539	C	T	3.58821358204017e-06
rs4654497	1	4224558	1	4164498	T	C	8.56796213512763e-05
rs12123330	1	4227464	1	4167404	T	C	1.65540115179344e-06
rs10915459	1	4230463	1	4170403	C	T	-2.12447190611949e-05
rs6688343	1	4231757	1	4171697	C	T	1.65290193481403e-06
rs6695203	1	4233810	1	4173750	C	T	-1.28358135575021e-05
rs4233262	1	4236982	1	4176922	C	T	7.8780045060556e-06
rs12030172	1	4237984	1	4177924	T	G	-1.19856660293919e-05
rs4654418	1	4239028	1	4178968	A	G	3.02831759411142e-06
rs4233264	1	4240178	1	4180118	T	C	8.52553891871159e-06
rs35837871	1	4248463	1	4188403	T	C	1.26946725080984e-06
rs11808641	1	4250933	1	4190873	G	A	-7.11380169648494e-07
rs6667065	1	4260418	1	4200358	A	G	2.49323339547875e-05
rs4654510	1	4263063	1	4203003	T	G	1.03250621739515e-05
rs10158783	1	4263519	1	4203459	A	G	-1.10704524099693e-05
rs4654511	1	4263983	1	4203923	G	A	1.11181973281017e-05
rs4654512	1	4263997	1	4203937	G	A	1.13392904240989e-05
rs4130091	1	4268870	1	4208810	T	C	1.22118969087778e-05
rs6426402	1	4269491	1	4209431	T	G	-1.00374820831829e-05
rs12022636	1	4271526	1	4211466	A	C	7.37474379198842e-06
rs10753372	1	4273842	1	4213782	C	T	4.41246508419426e-06
rs10915476	1	4275291	1	4215231	A	G	-9.39125852100685e-06
rs10915478	1	4276903	1	4216843	T	C	3.15734808143468e-05
rs6657617	1	4280170	1	4220110	T	C	1.72385419911197e-05
rs4592237	1	4280630	1	4220570	G	A	9.0201199698467e-05
rs10799216	1	4281160	1	4221100	A	G	2.28919715361594e-06
rs4654424	1	4281458	1	4221398	G	A	6.71786355614731e-06
rs4233265	1	4281810	1	4221750	T	C	8.36164385570494e-05
rs11579829	1	4282786	1	4222726	T	C	9.93598183772395e-06
rs12120815	1	4283000	1	4222940	A	G	-2.18911414723951e-05
rs2132177	1	4283315	1	4223255	C	A	0.000119228060692289
rs903540	1	4284659	1	4224599	T	C	4.9873900051234e-05
rs7528938	1	4284919	1	4224859	C	T	-2.03804079022631e-06
rs1874266	1	4288552	1	4228492	A	G	6.27597017519877e-06
rs10915480	1	4288803	1	4228743	G	A	3.27030780315305e-07
rs10753374	1	4289045	1	4228985	A	G	2.15416951556174e-05
rs16840968	1	4291287	1	4231227	C	T	-3.1007380031409e-05
rs7541544	1	4291842	1	4231782	T	C	2.0035698250474e-05
rs7534558	1	4292038	1	4231978	T	C	8.88212276798975e-07
rs12071761	1	4293892	1	4233832	A	G	-6.55589804760877e-06
rs4512614	1	4294000	1	4233940	G	A	-4.47798139221551e-05
rs10915482	1	4295001	1	4234941	G	A	-3.54308444628583e-05
rs12132422	1	4295304	1	4235244	G	A	-2.80936550266491e-05
rs7517989	1	4299727	1	4239667	T	G	-3.56280845660471e-06
rs6426408	1	4300806	1	4240746	T	C	-7.41708450029279e-06
rs12082705	1	4312148	1	4252088	G	T	-8.40254470368741e-06
rs1908490	1	4312205	1	4252145	C	T	7.80590357518646e-06
rs966321	1	4315204	1	4255144	G	T	6.83552289278288e-06
rs16841037	1	4316544	1	4256484	A	C	1.42042834305076e-05
rs964715	1	4316784	1	4256724	T	C	1.43688096980663e-05
rs1495250	1	4317251	1	4257191	T	C	1.14869382244108e-05
rs10799220	1	4323102	1	4263042	T	C	-4.08258940267604e-06
rs2411738	1	4326368	1	4266308	G	A	9.30600489090101e-06
rs2101576	1	4327635	1	4267575	C	T	9.52405493947854e-06
rs10915493	1	4327864	1	4267804	G	A	1.47898271036018e-05
rs10915494	1	4328476	1	4268416	T	C	-1.75767596691508e-06
rs10799221	1	4328766	1	4268706	A	G	2.24058815982399e-05
rs6677984	1	4330287	1	4270227	A	G	6.72737211267248e-06
rs4654426	1	4331783	1	4271723	A	G	8.33202771696859e-06
rs903541	1	4335893	1	4275833	A	G	9.98717278000795e-06
rs12059199	1	4340877	1	4280817	G	A	6.92210870435068e-05
rs17407901	1	4341517	1	4281457	T	C	-1.85236016066605e-05
rs1390136	1	4341843	1	4281783	T	C	-1.52913260776049e-05
rs1495244	1	4342604	1	4282544	A	G	-1.55076482471613e-05
rs17408082	1	4343735	1	4283675	A	C	-1.82561738182446e-05
rs16838560	1	4351888	1	4291828	C	T	-4.79592991165617e-05
rs16838561	1	4352710	1	4292650	C	T	-2.58669139328105e-06
rs693734	1	4364226	1	4304166	C	T	2.35712086421776e-05
rs2411745	1	4364407	1	4304347	A	G	-5.32191183992638e-05
rs1106307	1	4364472	1	4304412	A	G	2.1789107058906e-05
rs2132176	1	4364564	1	4304504	A	G	2.36198659365357e-05
rs351623	1	4366890	1	4306830	T	C	-3.04526935355793e-05
rs1490413	1	4367323	1	4307263	A	G	4.60049227188502e-07
rs16838591	1	4367389	1	4307329	A	G	-1.99175239671408e-06
rs17448695	1	4367810	1	4307750	T	C	-2.95346655760505e-06
rs1817914	1	4367922	1	4307862	T	C	7.90328828180974e-06
rs2934983	1	4367980	1	4307920	G	A	1.87956990397538e-06
rs1817913	1	4368026	1	4307966	G	A	-1.20517081501239e-06
rs4654523	1	4368216	1	4308156	T	C	1.66569234189031e-06
rs10915508	1	4368271	1	4308211	A	G	-4.26136196281553e-06
rs16838616	1	4368304	1	4308244	A	C	-9.18756307999483e-07
rs11581089	1	4368473	1	4308413	A	G	6.54218484366176e-07
rs351619	1	4368819	1	4308759	G	A	4.76121492339707e-06
rs351617	1	4368951	1	4308891	T	C	-5.99861432885414e-06
rs16838636	1	4370346	1	4310286	A	C	3.64052780053931e-06
rs351615	1	4370385	1	4310325	G	A	9.89914400662673e-06
rs12073612	1	4370489	1	4310429	A	G	5.561745857328e-06
rs351614	1	4371863	1	4311803	T	C	-4.83616728280605e-06
rs12132314	1	4371949	1	4311889	T	C	-2.98334297728736e-06
rs1495237	1	4372049	1	4311989	T	C	-1.39520955301453e-06
rs716214	1	4372470	1	4312410	G	A	-2.4060075809239e-07
rs171260	1	4373172	1	4313112	C	A	-5.4042503061339e-06
rs10915509	1	4375859	1	4315799	C	A	-1.21262093121898e-06
rs3912751	1	4376816	1	4316756	T	C	-1.07822659891537e-06
rs3912752	1	4377032	1	4316972	T	C	-1.12954377439272e-06
rs351596	1	4377911	1	4317851	C	T	5.09365227199662e-06
rs12408012	1	4379687	1	4319627	G	A	-2.33192724531621e-06
rs12408318	1	4379727	1	4319667	C	T	9.22116577585059e-06
rs1874269	1	4380195	1	4320135	T	C	-1.37145078769819e-05
rs2411741	1	4380344	1	4320284	C	A	-1.20398129657862e-05
rs7418164	1	4380518	1	4320458	A	G	-5.9886574604941e-06
rs2171985	1	4381253	1	4321193	T	G	6.63501386960917e-05
rs351605	1	4382789	1	4322729	T	C	-5.04626941656101e-06
rs13375925	1	4382979	1	4322919	T	C	1.00450877622337e-05
rs351606	1	4384056	1	4323996	T	C	-2.7763440823198e-05
rs351609	1	4384859	1	4324799	C	T	4.95216975359481e-06
rs351610	1	4385179	1	4325119	T	C	-1.22525705512329e-05
rs641473	1	4388885	1	4328825	T	C	-1.34787359226264e-05
rs639739	1	4389262	1	4329202	A	G	-8.5497043946107e-06
rs501284	1	4390211	1	4330151	T	C	-8.66131242329573e-06
rs501334	1	4390230	1	4330170	A	G	-8.59654486940534e-06
rs625079	1	4390289	1	4330229	C	T	-8.18538960764042e-06
rs12046130	1	4395020	1	4334960	A	G	3.25799896854207e-05
rs12117178	1	4395235	1	4335175	G	A	1.38416554795101e-06
rs684965	1	4397528	1	4337468	G	A	-1.26389812248981e-05
rs589585	1	4398015	1	4337955	C	T	-1.00643008289275e-05
rs590925	1	4398328	1	4338268	A	G	-1.29293277144995e-05
rs592386	1	4398696	1	4338636	T	C	-3.04284804901605e-06
rs498795	1	4398996	1	4338936	T	C	2.37343798239802e-07
rs11587563	1	4401450	1	4341390	A	G	3.50964522839066e-05
rs488256	1	4401563	1	4341503	A	G	-2.77434036217677e-06
rs16838750	1	4404344	1	4344284	T	C	-8.35521361373315e-06
rs11589129	1	4404414	1	4344354	T	G	3.11106935898136e-05
rs10799228	1	4405998	1	4345938	A	G	-7.26139357429712e-06
rs523634	1	4407985	1	4347925	G	A	-7.80049855503323e-06
rs12139755	1	4408075	1	4348015	T	G	-5.3349286312108e-07
rs585160	1	4408306	1	4348246	T	C	-7.85670794149963e-06
rs600933	1	4409496	1	4349436	C	T	-1.23938557267447e-05
rs480106	1	4411851	1	4351791	C	T	-1.17261569846739e-05
rs598894	1	4414086	1	4354026	A	G	-6.368157279696e-06
rs527351	1	4414154	1	4354094	A	G	-7.88866908499032e-06
rs596133	1	4414716	1	4354656	A	C	-1.52861456841926e-05
rs585281	1	4414824	1	4354764	A	G	-8.73267065571976e-06
rs1531328	1	4418164	1	4358104	A	G	-8.13554540980493e-06
rs349394	1	4419454	1	4359394	T	C	-9.536785759943e-06
rs349393	1	4419820	1	4359760	C	A	-2.15452186706543e-05
rs12025694	1	4420509	1	4360449	T	C	-4.75863620994026e-06
rs16838800	1	4422230	1	4362170	G	A	-1.50733203241181e-05
rs16838813	1	4424145	1	4364085	A	G	-1.55188704063214e-05
rs75411	1	4425414	1	4365354	T	C	-1.39703457007177e-05
rs12404603	1	4425876	1	4365816	T	C	1.29003280219897e-05
rs12404619	1	4426085	1	4366025	T	C	-1.2605115753335e-05
rs349387	1	4426418	1	4366358	A	G	-1.41960853361203e-05
rs16838819	1	4426478	1	4366418	C	A	-1.26374275454307e-05
rs12119772	1	4427523	1	4367463	A	G	-1.3953564987242e-05
rs7519313	1	4427562	1	4367502	T	C	7.40838941108397e-06
rs12029905	1	4428595	1	4368535	G	A	8.19861513213156e-06
rs12026935	1	4430350	1	4370290	A	G	-2.38507925548156e-05
rs661536	1	4434974	1	4374914	A	G	0.000130142563310335
rs727658	1	4435270	1	4375210	T	C	-3.2629524088597e-05
rs2926484	1	4436021	1	4375961	C	A	-1.53008162855721e-05
rs902403	1	4439660	1	4379600	C	T	2.84024802347129e-05
rs589870	1	4440749	1	4380689	T	C	-1.66786564966565e-05
rs1845636	1	4440978	1	4380918	A	G	8.87726194590329e-06
rs1845635	1	4441089	1	4381029	G	A	-3.87142463322279e-05
rs1495249	1	4441167	1	4381107	C	A	-3.42158287598421e-05
rs12037374	1	4443108	1	4383048	T	C	-3.36976746583058e-05
rs12035324	1	4443386	1	4383326	A	G	-6.04164118948639e-06
rs239339	1	4444539	1	4384479	T	G	-1.59297605884059e-05
rs349413	1	4444706	1	4384646	C	A	-5.82432743336695e-07
rs10915521	1	4447421	1	4387361	C	T	9.18378815072905e-06
rs12039284	1	4453304	1	4393244	A	G	9.69797449938304e-06
rs10915522	1	4456133	1	4396073	A	G	-1.29444850821152e-05
rs7521665	1	4456277	1	4396217	A	G	1.15517724049141e-05
rs7552146	1	4456533	1	4396473	A	G	8.37864195311154e-06
rs10915523	1	4457844	1	4397784	C	T	-4.7347407073507e-06
rs349417	1	4458068	1	4398008	C	T	-3.20992309894185e-05
rs12042555	1	4459049	1	4398989	T	C	-1.25541438769169e-06
rs12043406	1	4459620	1	4399560	T	C	-1.46521860494529e-07
rs6679220	1	4459689	1	4399629	C	T	2.6773179831553e-05
rs12043606	1	4460262	1	4400202	T	C	-2.54156247227394e-06
rs1870506	1	4460705	1	4400645	C	T	-2.19286787799717e-06
rs16838950	1	4461254	1	4401194	A	G	-3.75575314001977e-06
rs349400	1	4462460	1	4402400	G	T	-3.38674370291678e-05
rs12046579	1	4462904	1	4402844	T	C	-7.47972960705503e-06
rs12116790	1	4464933	1	4404873	G	A	8.24041082281046e-07
rs12047204	1	4468747	1	4408687	T	C	-9.25845540277273e-06
rs547923	1	4468884	1	4408824	C	A	-1.4865954919755e-07
rs508647	1	4471434	1	4411374	G	T	-4.61839166078744e-05
rs505933	1	4471733	1	4411673	A	G	3.24500560553005e-07
rs2130620	1	4471884	1	4411824	C	T	-1.04187219820542e-06
rs659514	1	4472026	1	4411966	T	C	1.01969833901555e-06
rs349403	1	4474002	1	4413942	G	A	-4.600464748936e-05
rs12119213	1	4477622	1	4417562	G	A	-1.26152003462695e-06
rs349409	1	4477911	1	4417851	C	T	6.19234199062539e-07
rs4654432	1	4481215	1	4421155	T	C	1.93478327204245e-05
rs2035010	1	4486522	1	4426462	A	G	-2.70957617672732e-05
rs12029910	1	4488779	1	4428719	G	A	2.23000003251033e-06
rs6658372	1	4488979	1	4428919	G	A	-8.09115513110341e-06
rs6678792	1	4489398	1	4429338	T	C	-5.53764139566526e-06
rs10915533	1	4489529	1	4429469	A	G	2.9818047851878e-05
rs10915535	1	4491460	1	4431400	T	G	1.18897295365117e-06
rs17452433	1	4491747	1	4431687	C	T	-2.75112119671192e-05
rs6681282	1	4492424	1	4432364	T	C	2.06436727544945e-06
rs12128076	1	4492980	1	4432920	A	C	5.95907472568354e-07
rs1556691	1	4493215	1	4433155	A	G	-1.17358132890285e-05
rs1565452	1	4493688	1	4433628	T	C	1.18509337345009e-06
rs7546628	1	4495287	1	4435227	G	A	-1.13441331734605e-05
rs1762814	1	4496256	1	4436196	T	C	-1.02964989335039e-05
rs16839003	1	4496706	1	4436646	G	A	6.28889293901381e-06
rs1335364	1	4497097	1	4437037	A	G	-1.82949351331618e-05
rs6660514	1	4497118	1	4437058	C	T	-1.09634999509467e-05
rs1335363	1	4497130	1	4437070	G	A	-1.87927697623497e-06
rs16839008	1	4498843	1	4438783	C	T	6.17881279845027e-06
rs12128230	1	4501911	1	4441851	C	A	-4.5098538434465e-07
rs706144	1	4504094	1	4444034	G	A	-9.92607283223276e-06
rs7531965	1	4504571	1	4444511	A	G	-1.03447793204678e-06
rs780586	1	4504927	1	4444867	T	C	-6.50533424966967e-06
rs10915541	1	4505512	1	4445452	T	C	-9.99911090435307e-07
rs780587	1	4505966	1	4445906	T	C	6.77927830121774e-06
rs780594	1	4507763	1	4447703	T	C	4.98727717038893e-07
rs17453210	1	4508348	1	4448288	A	C	-3.5646059507329e-06
rs2054269	1	4509337	1	4449277	G	A	-6.32463361088424e-06
rs705685	1	4510840	1	4450780	T	C	-6.87870598157268e-06
rs922114	1	4511421	1	4451361	C	T	-6.99540352095468e-06
rs12407583	1	4513894	1	4453834	G	A	2.9920348212231e-06
rs11584026	1	4514453	1	4454393	A	G	6.96117779565112e-06
rs608210	1	4519912	1	4459852	G	A	-1.80831449383622e-05
rs619729	1	4521736	1	4461676	C	T	-2.15798040891437e-05
rs10737409	1	4522466	1	4462406	A	G	-2.22492112204596e-05
rs17453664	1	4523410	1	4463350	A	G	1.70811222877663e-05
rs4654545	1	4525604	1	4465544	C	T	-2.97667809737989e-05
rs7526548	1	4529103	1	4469043	G	A	2.81442710250081e-05
rs10915545	1	4529544	1	4469484	T	C	1.86192662446995e-05
rs12142584	1	4532711	1	4472651	T	C	4.48247756328064e-05
rs12140626	1	4533632	1	4473572	A	G	4.23226326370424e-05
rs10047182	1	4534321	1	4474261	A	G	-2.83369617379442e-06
rs12143782	1	4534350	1	4474290	T	C	4.1160282420493e-05
rs7541288	1	4535148	1	4475088	T	C	4.12680430449381e-05
rs6426417	1	4536676	1	4476616	A	G	1.83244744630184e-05
rs1037800	1	4540795	1	4480735	A	G	0.00015158221929719
rs11799990	1	4541390	1	4481330	C	A	-1.42002598654273e-05
rs6426418	1	4541425	1	4481365	C	T	-3.74176224255248e-05
rs16839089	1	4541444	1	4481384	A	G	-7.43456770328411e-06
rs6656245	1	4543663	1	4483603	G	A	-3.82424165139851e-05
rs350170	1	4544178	1	4484118	C	T	3.27183683562435e-05
rs350171	1	4544793	1	4484733	T	G	0.000175037805651914
rs350181	1	4548088	1	4488028	A	G	0.000534013024173399
rs350186	1	4549101	1	4489041	A	C	1.97970977757756e-05
rs705689	1	4549307	1	4489247	G	T	0.000287812792404811
rs705690	1	4549380	1	4489320	G	A	1.27698576217927e-06
rs780606	1	4549402	1	4489342	A	G	1.54209456465501e-06
rs350187	1	4549933	1	4489873	A	G	0.000198933862893024
rs780608	1	4550753	1	4490693	T	G	0.00027578604927363
rs780614	1	4551679	1	4491619	C	T	0.000289151380459657
rs350189	1	4552059	1	4491999	C	T	0.00073341496869368
rs1878052	1	4552802	1	4492742	A	G	-6.48418650015737e-05
rs350193	1	4554214	1	4494154	T	C	1.38554716931105e-05
rs239770	1	4556490	1	4496430	C	T	0.000662602073614774
rs9659744	1	4558013	1	4497953	A	G	-5.81266755602491e-05
rs10915548	1	4558792	1	4498732	A	G	-5.955237522603e-05
rs609506	1	4558933	1	4498873	T	C	2.77024024288194e-05
rs13374152	1	4558972	1	4498912	A	G	1.12943115533768e-05
rs4654438	1	4559901	1	4499841	C	T	-3.72659450602073e-05
rs678246	1	4561467	1	4501407	G	T	0.000256518790642774
rs582598	1	4561962	1	4501902	A	C	1.70235217112913e-05
rs583027	1	4562045	1	4501985	T	C	1.69058698868876e-05
rs660100	1	4562350	1	4502290	G	A	6.55235073852119e-06
rs4654548	1	4562476	1	4502416	A	G	-2.83455638982062e-05
rs6681032	1	4563129	1	4503069	T	C	-6.27754340705962e-06
rs350165	1	4564684	1	4504624	A	G	1.59650473502922e-05
rs10753381	1	4565906	1	4505846	T	C	-2.88662767921589e-05
rs10753382	1	4566053	1	4505993	C	A	-4.61099297291659e-05
rs4654440	1	4566065	1	4506005	A	G	4.01747915810468e-05
rs1870509	1	4566795	1	4506735	A	G	4.33784616797627e-05
rs4654552	1	4570982	1	4510922	T	C	2.21738647550679e-05
rs1710415	1	4571740	1	4511680	A	G	-6.15679890101741e-06
rs1762826	1	4572778	1	4512718	T	C	0.000216916814030802
rs4480324	1	4573099	1	4513039	A	G	-1.15004296358166e-05
rs1710421	1	4573989	1	4513929	C	T	-5.27649353937798e-06
rs10915550	1	4575522	1	4515462	T	C	-1.28151146587501e-05
rs670296	1	4576970	1	4516910	G	A	-2.04466082641697e-05
rs6703696	1	4578495	1	4518435	G	A	-1.57386785625319e-05
rs17348734	1	4578728	1	4518668	T	G	9.36639533854695e-06
rs13375764	1	4580135	1	4520075	C	T	-4.81119009827912e-06
rs12039682	1	4581230	1	4521170	T	C	-4.68666228697211e-06
rs685831	1	4581266	1	4521206	T	G	1.87612879405103e-06
rs12039710	1	4581338	1	4521278	A	C	-5.05023201010278e-06
rs608203	1	4581585	1	4521525	T	C	-4.30249048048514e-06
rs607850	1	4581623	1	4521563	G	A	6.72091802908674e-06
rs7516166	1	4581848	1	4521788	T	C	9.68788544169382e-06
rs10489135	1	4582199	1	4522139	C	T	-4.8925483269267e-06
rs2076883	1	4583294	1	4523234	T	G	7.27600861309656e-06
rs705691	1	4583368	1	4523308	G	A	8.07513671833921e-06
rs241239	1	4587177	1	4527117	G	A	3.1562926642999e-06
rs10915551	1	4587595	1	4527535	T	C	-1.82900097500436e-05
rs241237	1	4587969	1	4527909	C	T	-5.41030280174047e-06
rs241233	1	4590550	1	4530490	T	C	-8.66187652716101e-06
rs241230	1	4592116	1	4532056	T	G	0.000153757482962681
rs241228	1	4593614	1	4533554	C	T	0.000244131369483341
rs592726	1	4599243	1	4539183	C	T	6.10481120483458e-06
rs6691031	1	4603868	1	4543808	C	T	4.59785408908888e-05
rs241219	1	4606192	1	4546132	T	C	-9.45587715661844e-06
rs12092980	1	4606471	1	4546411	G	A	-2.08551745651762e-06
rs16839257	1	4609024	1	4548964	T	C	0.000154637574925785
rs241221	1	4609050	1	4548990	T	C	3.63348549637074e-06
rs6690675	1	4610148	1	4550088	G	A	0.000151815546306391
rs7542801	1	4611299	1	4551239	T	C	0.000121326016302411
rs7549444	1	4611435	1	4551375	G	A	8.46906143872178e-06
rs12117466	1	4612752	1	4552692	T	C	1.45093942432056e-06
rs241250	1	4613233	1	4553173	C	T	-2.35795124696346e-05
rs241256	1	4614512	1	4554452	C	T	2.02077554408653e-06
rs241257	1	4614822	1	4554762	C	T	-2.41052119365612e-05
rs4654556	1	4615331	1	4555271	C	T	-7.29713384059667e-06
rs241261	1	4616102	1	4556042	T	C	-2.25259310176068e-05
rs10799244	1	4617856	1	4557796	C	T	3.46765919463128e-05
rs6685798	1	4618251	1	4558191	G	A	2.34690475174033e-07
rs916408	1	4618279	1	4558219	C	T	4.16427726228232e-05
rs241264	1	4619038	1	4558978	C	T	-2.28190581891498e-05
rs241266	1	4620290	1	4560230	G	A	1.70057989389871e-07
rs10915560	1	4620923	1	4560863	C	T	3.61266895885621e-05
rs12120353	1	4620996	1	4560936	A	C	4.44740957656884e-05
rs16839306	1	4621675	1	4561615	A	G	-8.38368534142357e-06
rs977271	1	4625696	1	4565636	T	C	9.31339791379209e-05
rs12028120	1	4626390	1	4566330	C	T	-8.6222856448143e-06
rs241273	1	4627077	1	4567017	A	C	1.43254992073658e-07
rs241275	1	4627979	1	4567919	A	G	-4.2116075504739e-06
rs241277	1	4629186	1	4569126	A	C	-5.42763330311081e-06
rs241278	1	4629408	1	4569348	C	T	2.20068596235226e-06
rs7526879	1	4630483	1	4570423	T	C	3.84613916024873e-06
rs241211	1	4632528	1	4572468	G	A	-1.6261051738299e-05
rs171317	1	4632828	1	4572768	C	A	8.46218067414432e-06
rs1541318	1	4634978	1	4574918	G	A	-1.0975290379978e-05
rs1157688	1	4636767	1	4576707	T	C	6.52195787227251e-07
rs1024139	1	4640902	1	4580842	C	T	8.90220284621961e-07
rs241225	1	4641742	1	4581682	G	A	-7.99744973308871e-05
rs241224	1	4641799	1	4581739	G	T	-9.25329141032933e-05
rs2078573	1	4643432	1	4583372	C	A	-3.8486260503323e-06
rs515279	1	4643688	1	4583628	T	C	-3.15038182958531e-05
rs619364	1	4646379	1	4586319	G	A	2.12339954128044e-05
rs536749	1	4646485	1	4586425	A	G	-4.19633269924054e-05
rs1849943	1	4649316	1	4589256	A	G	1.75975119200218e-05
rs12079284	1	4651204	1	4591144	A	G	7.27394803721415e-05
rs17349020	1	4652284	1	4592224	T	C	5.85526676049996e-06
rs164772	1	4652512	1	4592452	C	T	-8.2091056116271e-06
rs7518655	1	4653093	1	4593033	T	C	-1.82937958467107e-05
rs7518781	1	4653264	1	4593204	A	C	-9.12445365965093e-06
rs164771	1	4653765	1	4593705	A	G	-7.88433690124568e-06
rs6426423	1	4656147	1	4596087	A	C	1.50212627847263e-05
rs129794	1	4656698	1	4596638	A	G	-1.96804928529957e-05
rs12567277	1	4658538	1	4598478	T	C	2.63638549637107e-05
rs589176	1	4660552	1	4600492	A	G	9.22408328996701e-06
rs618751	1	4662532	1	4602472	A	G	-1.12047495516603e-05
rs164781	1	4665232	1	4605172	G	A	-3.69379673062613e-06
rs11590266	1	4668423	1	4608363	G	A	-1.08570998477757e-06
rs3896439	1	4668670	1	4608610	A	G	-8.77574426420974e-06
rs6703429	1	4672755	1	4612695	C	T	-7.92319768689215e-06
rs10489133	1	4673937	1	4613877	T	C	-0.000110147858825602
rs2411887	1	4677087	1	4617027	T	C	-6.66936364770458e-06
rs4654574	1	4679731	1	4619671	C	T	5.13364667021184e-06
rs1905304	1	4679951	1	4619891	A	C	-2.94190205232541e-06
rs6668002	1	4682104	1	4622044	T	C	3.90667202960565e-06
rs12026258	1	4682230	1	4622170	A	C	-9.13514639029795e-06
rs12403290	1	4682532	1	4622472	A	C	2.97394541749019e-06
rs12029434	1	4682722	1	4622662	C	T	-1.01836978715196e-05
rs6674936	1	4684305	1	4624245	C	T	-4.11097176781135e-06
rs875808	1	4685648	1	4625588	A	G	-3.28982723862759e-06
rs875807	1	4685672	1	4625612	A	G	3.80114422903017e-06
rs4654576	1	4687814	1	4627754	A	C	6.47279344603871e-06
rs7553610	1	4687874	1	4627814	A	G	-2.01130094000312e-06
rs6426430	1	4688161	1	4628101	G	T	6.6531468490369e-06
rs7527078	1	4690893	1	4630833	T	C	-1.12282230434731e-05
rs10799249	1	4691860	1	4631800	T	C	-1.27229692373633e-05
rs12405615	1	4694598	1	4634538	T	C	2.0996045363331e-05
rs2071967	1	4696092	1	4636032	T	C	-6.48668358690028e-06
rs12744374	1	4696371	1	4636311	T	C	-6.2811683966777e-05
rs2101195	1	4697300	1	4637240	T	C	-3.29652071922648e-06
rs12122754	1	4698559	1	4638499	T	C	7.74315405581445e-06
rs10915575	1	4701258	1	4641198	C	T	6.90520690990328e-06
rs2035453	1	4704955	1	4644895	T	C	-3.52583438766041e-06
rs7533451	1	4705931	1	4645871	A	G	9.01709153352477e-06
rs12125737	1	4706755	1	4646695	C	T	-5.97656285175112e-06
rs4654454	1	4708162	1	4648102	C	T	-0.000151482562396879
rs10915577	1	4710486	1	4650426	A	G	-6.23313486236652e-06
rs900501	1	4717340	1	4657280	C	T	-1.8370231204084e-05
rs1483198	1	4717391	1	4657331	G	A	7.48097369008147e-06
rs3947662	1	4718551	1	4658491	T	G	2.07846421351585e-05
rs2035454	1	4722431	1	4662371	G	A	-5.0522415723125e-06
rs12408160	1	4723046	1	4662986	T	C	9.75192841411547e-06
rs12083131	1	4723818	1	4663758	A	G	9.52393192728349e-07
rs12083135	1	4723842	1	4663782	A	G	3.63373101168039e-06
rs10915578	1	4723917	1	4663857	G	A	-3.39270181003939e-06
rs10915579	1	4724013	1	4663953	C	T	-3.46160089450296e-06
rs12140542	1	4724270	1	4664210	C	T	-5.47450209341688e-06
rs17421247	1	4724957	1	4664897	T	C	-4.35808309354225e-06
rs11588149	1	4725496	1	4665436	T	C	4.46247599062745e-06
rs12567266	1	4726454	1	4666394	T	C	-6.18635191932074e-06
rs6658098	1	4727086	1	4667026	T	C	8.54730045488195e-06
rs6663166	1	4727243	1	4667183	A	G	3.16289041488097e-06
rs12141394	1	4731117	1	4671057	G	A	-7.32323968927958e-06
rs4144452	1	4731588	1	4671528	A	G	-5.45795252748055e-06
rs10799255	1	4731677	1	4671617	G	A	4.19663464390431e-06
rs11587129	1	4731928	1	4671868	A	G	2.78089400050489e-06
rs12138000	1	4732132	1	4672072	A	G	-8.19560053472322e-06
rs1564666	1	4732334	1	4672274	G	A	1.48024382825627e-06
rs1564667	1	4732473	1	4672413	G	A	-2.79548627817643e-06
rs12409187	1	4733793	1	4673733	A	G	-2.67182461300537e-05
rs12411035	1	4734514	1	4674454	G	A	5.99894013938484e-06
rs16839447	1	4735908	1	4675848	T	C	4.47444016364136e-05
rs10915584	1	4736456	1	4676396	G	T	-5.24698353043356e-08
rs11588881	1	4737383	1	4677323	T	C	1.57768699076077e-05
rs16839450	1	4737531	1	4677471	T	C	-1.02841801423662e-05
rs2071989	1	4737605	1	4677545	T	C	-1.89499037418423e-05
rs16839451	1	4737693	1	4677633	A	G	-1.07913671464505e-05
rs2071990	1	4738058	1	4677998	T	C	-1.91190856037671e-05
rs2071992	1	4738394	1	4678334	G	A	0.000358449787651317
rs2071995	1	4738678	1	4678618	T	C	1.89871359032473e-05
rs10799257	1	4739318	1	4679258	C	A	-1.8705753048646e-06
rs17344940	1	4744206	1	4684146	T	G	1.35789121175052e-05
rs10915587	1	4746636	1	4686576	C	T	3.76561387842848e-06
rs12747700	1	4747737	1	4687677	A	G	3.12183775054643e-06
rs1076944	1	4748305	1	4688245	T	G	3.64968773801485e-06
rs4092257	1	4749076	1	4689016	G	A	1.96197353772553e-07
rs16839468	1	4750119	1	4690059	C	T	6.59245122965541e-05
rs12402150	1	4750267	1	4690207	A	C	1.12121690214717e-05
rs242052	1	4751030	1	4690970	G	A	6.24849453320864e-06
rs7525374	1	4754057	1	4693997	A	G	-1.42260219676817e-05
rs7518469	1	4756276	1	4696216	T	G	0.000107894971019898
rs2071997	1	4758169	1	4698109	G	A	-5.1573138211457e-06
rs6686733	1	4763189	1	4703129	C	T	-1.05054401290949e-05
rs6681520	1	4763401	1	4703341	T	C	-1.12723697995902e-05
rs4654593	1	4769825	1	4709765	T	G	-1.04156483370568e-05
rs1483197	1	4770904	1	4710844	C	T	8.73483137360946e-06
rs242058	1	4774438	1	4714378	T	C	1.26250022437507e-05
rs3753696	1	4776974	1	4716914	A	G	0.000127167224194028
rs3766959	1	4778232	1	4718172	T	C	-5.41686800257523e-06
rs3820250	1	4780750	1	4720690	T	G	-1.2980668028037e-05
rs3820251	1	4781151	1	4721091	T	C	-1.47250710539286e-06
rs12085854	1	4783355	1	4723295	T	C	-4.32157134030629e-06
rs3820252	1	4784556	1	4724496	T	C	5.34499215538483e-06
rs3820253	1	4784884	1	4724824	A	G	-3.06432504945243e-05
rs242044	1	4787119	1	4727059	G	A	-7.42590234176209e-06
rs242050	1	4789179	1	4729119	A	G	-6.84128541445174e-06
rs732801	1	4789585	1	4729525	A	G	-2.45089337317706e-05
rs3766964	1	4792184	1	4732124	C	T	2.03651738585146e-05
rs4448488	1	4792654	1	4732594	G	T	-1.50375382857133e-05
rs446529	1	4795414	1	4735354	T	C	-5.80374755426401e-05
rs392630	1	4796558	1	4736498	A	G	-3.55332898743102e-05
rs578528	1	4798853	1	4738793	G	A	2.25033213058369e-06
rs3753702	1	4799200	1	4739140	T	C	3.17105236868189e-05
rs449181	1	4799270	1	4739210	G	A	-2.90651373823918e-06
rs448741	1	4802513	1	4742453	T	C	8.23920496141138e-06
rs4654598	1	4804342	1	4744282	A	G	1.15363560210743e-06
rs414176	1	4805106	1	4745046	C	A	6.05436379619689e-07
rs371605	1	4805434	1	4745374	A	G	-4.69229568157377e-06
rs409048	1	4805674	1	4745614	C	T	3.66902907229959e-07
rs9787371	1	4805887	1	4745827	T	C	3.82243953126755e-06
rs7532708	1	4806207	1	4746147	A	G	1.39599540159197e-06
rs368808	1	4806381	1	4746321	A	G	-1.34208852771927e-05
rs2802721	1	4808454	1	4748394	A	G	7.40368472320569e-06
rs2802720	1	4809120	1	4749060	T	C	3.82385950576957e-06
rs364642	1	4810552	1	4750492	C	T	-1.10504538820147e-05
rs449154	1	4811383	1	4751323	G	A	-6.40343726704493e-07
rs381240	1	4812815	1	4752755	G	A	-1.40875180749336e-06
rs380239	1	4813115	1	4753055	G	A	4.74997820890386e-06
rs428001	1	4814400	1	4754340	A	G	-1.87317196187446e-06
rs12022212	1	4816202	1	4756142	G	T	6.39092886417953e-07
rs11591221	1	4817508	1	4757448	T	C	6.80952170209625e-07
rs16838479	1	4817717	1	4757657	T	C	-1.77100886675989e-05
rs7537345	1	4818363	1	4758303	A	G	1.95482389853178e-05
rs422988	1	4819117	1	4759057	A	C	-2.57653170066103e-05
rs368420	1	4819803	1	4759743	T	C	-2.24557072791256e-06
rs443850	1	4821297	1	4761237	T	C	1.14714140037404e-05
rs12119789	1	4823492	1	4763432	A	G	-9.76963461927264e-06
rs12066439	1	4824311	1	4764251	T	C	1.2268094403585e-05
rs424723	1	4824742	1	4764682	T	C	9.60917806098103e-06
rs2743979	1	4825152	1	4765092	A	G	9.99061253181499e-06
rs426095	1	4828063	1	4768003	A	G	1.00034849739107e-05
rs7518471	1	4828606	1	4768546	T	C	1.44659269801301e-05
rs3950181	1	4829795	1	4769735	T	C	1.34478688776313e-05
rs16839634	1	4830485	1	4770425	A	G	1.01971940849803e-05
rs423285	1	4831076	1	4771016	C	T	-2.64280537616498e-06
rs396112	1	4831320	1	4771260	G	A	-0.000177235877878102
rs3766977	1	4833498	1	4773438	T	G	-0.000508689384030055
rs874668	1	4833605	1	4773545	A	G	-0.000357449636485348
rs399377	1	4835375	1	4775315	T	C	-1.02261659135247e-05
rs874613	1	4835893	1	4775833	A	G	3.14721754341632e-05
rs17349278	1	4836929	1	4776869	T	G	-4.49178666354736e-05
rs414909	1	4838241	1	4778181	T	C	6.79068435886398e-05
rs9426484	1	4845112	1	4785052	A	G	7.03062801064815e-05
rs6426434	1	4845892	1	4785832	A	G	0.000109984388624856
rs11805709	1	4847594	1	4787534	T	C	3.59709677485969e-06
rs875402	1	4850657	1	4790597	G	A	-1.3120477939161e-06
rs2235443	1	4851303	1	4791243	G	A	-1.31802761045521e-06
rs2411894	1	4852907	1	4792847	T	C	1.9573444915414e-06
rs12408533	1	4853068	1	4793008	G	A	-1.79989057044983e-06
rs10915601	1	4857146	1	4797086	A	G	1.95995482551452e-05
rs4654606	1	4858408	1	4798348	T	G	-1.05472302379894e-05
rs16839670	1	4858666	1	4798606	C	A	-2.41168444958572e-06
rs17345273	1	4859488	1	4799428	A	G	2.62265426023351e-05
rs16839672	1	4859864	1	4799804	A	G	9.03410350134377e-07
rs4654607	1	4861160	1	4801100	C	T	1.64972115717967e-05
rs10915606	1	4864985	1	4804925	A	G	1.63648480004055e-05
rs12752806	1	4866420	1	4806360	G	T	1.64386857489389e-05
rs12410445	1	4867850	1	4807790	G	T	2.39067160262385e-05
rs10915612	1	4873056	1	4812996	A	G	-1.44751116559776e-05
rs10915613	1	4874505	1	4814445	G	A	-1.58091958574444e-06
rs1120120	1	4878871	1	4818811	C	T	-1.81240349749291e-05
rs12117810	1	4882039	1	4821979	G	A	1.70304546644756e-05
rs1883345	1	4882656	1	4822596	G	A	-2.55549987282572e-06
rs7516549	1	4885457	1	4825397	A	G	-6.09402382344517e-07
rs10915621	1	4885686	1	4825626	C	T	-1.26321998827124e-05
rs12063965	1	4887387	1	4827327	A	C	-6.73375656061441e-07
rs12026226	1	4887910	1	4827850	A	C	2.02468250207148e-05
rs2181699	1	4888012	1	4827952	T	G	1.32720904154706e-05
rs10799265	1	4889604	1	4829544	T	C	1.47890767920369e-05
rs2025379	1	4891603	1	4831543	G	A	1.27790253290833e-05
rs2025378	1	4891736	1	4831676	T	C	6.4084672104188e-06
rs12127053	1	4896240	1	4836180	A	G	1.09591113450511e-05
rs12118185	1	4897567	1	4837507	A	G	2.62060085500076e-05
rs7527319	1	4901737	1	4841677	C	A	1.49388688357266e-05
rs11801685	1	4906440	1	4846380	A	G	2.25207517806896e-05
rs10915626	1	4906783	1	4846723	A	G	1.00885815561509e-05
rs11582327	1	4907703	1	4847643	T	C	1.93685455499367e-05
rs6683849	1	4908901	1	4848841	A	G	2.08606070707119e-05
rs11582936	1	4909707	1	4849647	A	C	1.60600267136128e-06
rs12034948	1	4910371	1	4850311	G	A	-7.38548439886488e-05
rs6693945	1	4911172	1	4851112	T	C	1.9895293933137e-06
rs7549868	1	4912726	1	4852666	G	A	-0.000120245199412072
rs7552804	1	4912883	1	4852823	G	T	-6.44496861079475e-05
rs6426440	1	4914910	1	4854850	C	A	-1.80846233870184e-06
rs1535736	1	4916605	1	4856545	C	T	-2.59139906110728e-06
rs1535734	1	4916906	1	4856846	A	G	-2.67400035991817e-06
rs2898848	1	4917268	1	4857208	G	A	-2.72209234113355e-06
rs2209165	1	4917460	1	4857400	C	T	-2.41638470367133e-06
rs10915644	1	4927798	1	4867738	C	T	-2.47886420099897e-06
rs10915645	1	4928187	1	4868127	G	T	-3.80972776213744e-06
rs12567053	1	4928868	1	4868808	T	C	1.35105892387545e-05
rs1886112	1	4930181	1	4870121	T	C	5.77312202849653e-06
rs12094945	1	4933154	1	4873094	G	T	4.81520937501618e-06
rs10489136	1	4933235	1	4873175	A	G	-1.74973730445473e-05
rs10489137	1	4933495	1	4873435	G	T	-1.00693369221104e-05
rs10489138	1	4934067	1	4874007	T	C	-3.56243848085318e-06
rs7548372	1	4943523	1	4883463	C	A	-1.01093799834221e-05
rs6658585	1	4945481	1	4885421	A	C	5.32437671566032e-06
rs4654464	1	4951565	1	4891505	C	A	4.72210756915833e-06
rs1544062	1	4951789	1	4891729	A	C	5.30838648647109e-06
rs4654619	1	4952655	1	4892595	C	A	-9.3346374647676e-06
rs6664880	1	4952788	1	4892728	G	A	-2.37868176634395e-05
rs16839786	1	4953528	1	4893468	T	G	-2.35937988494797e-05
rs4654465	1	4954775	1	4894715	A	C	5.11056763048464e-06
rs6426446	1	4955862	1	4895802	T	C	-4.30008652300747e-06
rs4654620	1	4958102	1	4898042	T	C	8.19094669790491e-06
rs12026056	1	4958273	1	4898213	T	C	1.97250316644948e-07
rs10915656	1	4958939	1	4898879	G	A	-3.03754821777238e-05
rs2031246	1	4959786	1	4899726	A	G	9.01113561585085e-06
rs1998542	1	4960911	1	4900851	G	A	-2.857199960455e-05
rs7524606	1	4963637	1	4903577	A	G	-2.90504444692563e-05
rs1980722	1	4964005	1	4903945	C	T	9.15795022707432e-06
rs17345545	1	4965152	1	4905092	C	A	3.09529644746879e-06
rs4654468	1	4965631	1	4905571	C	T	1.71069805217907e-06
rs10753391	1	4967976	1	4907916	T	C	-1.27879338452557e-05
rs6678459	1	4968528	1	4908468	T	C	1.16175830264435e-06
rs10753392	1	4969750	1	4909690	G	A	-1.29750024217209e-05
rs10753394	1	4969942	1	4909882	C	T	-1.36306479499098e-05
rs2209159	1	4971217	1	4911157	T	C	-1.00472074985516e-06
rs12034557	1	4971507	1	4911447	T	C	3.56533382819251e-06
rs41524347	1	4972186	1	4912126	G	T	3.7894455621497e-06
rs11805753	1	4973107	1	4913047	T	C	-4.02179477987475e-05
rs10915668	1	4973301	1	4913241	T	C	-4.03041472398748e-06
rs10915670	1	4975417	1	4915357	A	G	7.69415549869539e-06
rs10157835	1	4975565	1	4915505	G	A	-1.29392933242955e-05
rs12035499	1	4980692	1	4920632	A	G	4.6284040362935e-06
rs11585268	1	4981107	1	4921047	T	C	1.89777967030834e-05
rs942245	1	4981503	1	4921443	G	A	2.16167191554677e-06
rs2898850	1	4981607	1	4921547	T	C	1.33781798619853e-05
rs12043326	1	4983479	1	4923419	C	T	5.26154558359691e-06
rs4141867	1	4983798	1	4923738	C	T	2.76093503765641e-06
rs6702564	1	4984025	1	4923965	A	G	5.19081434231207e-06
rs1535733	1	4984372	1	4924312	C	T	4.56587760304724e-06
rs6666792	1	4984667	1	4924607	A	C	5.13357903207326e-06
rs2093765	1	4984882	1	4924822	G	A	1.5296464486152e-06
rs2411955	1	4984994	1	4924934	C	T	2.53551410129827e-05
rs2093763	1	4985137	1	4925077	A	G	1.65669132778897e-05
rs6675013	1	4985257	1	4925197	C	T	2.03936644771772e-05
rs1886110	1	4986306	1	4926246	G	A	2.56028680332507e-05
rs4529681	1	4986435	1	4926375	A	G	2.00621398577585e-05
rs4644459	1	4986508	1	4926448	C	T	2.30530220945208e-05
rs6666453	1	4987424	1	4927364	G	T	-1.62595429221053e-05
rs11584727	1	4988262	1	4928202	A	G	-1.20650152285922e-06
rs10799275	1	4988306	1	4928246	C	T	-1.16521206063335e-06
rs2898853	1	4992204	1	4932144	C	T	1.8910095420995e-06
rs12409253	1	4994452	1	4934392	A	G	-5.5061352891202e-06
rs12049256	1	4995026	1	4934966	C	T	-1.12273786617942e-06
rs10915683	1	4996185	1	4936125	G	A	-1.00899258273652e-06
rs4654470	1	4996226	1	4936166	G	A	1.30466618031167e-06
rs12045266	1	4996275	1	4936215	T	G	7.34520546996117e-07
rs12040043	1	4996772	1	4936712	A	G	3.06420990207724e-07
rs9426467	1	4997363	1	4937303	G	A	-1.42938068168416e-06
rs9426468	1	4998385	1	4938325	G	A	-3.14483172946249e-06
rs4654471	1	5000086	1	4940026	C	T	4.92809736405308e-07
rs10915295	1	5001488	1	4941428	G	T	-7.87856699057649e-06
rs12042532	1	5002053	1	4941993	G	T	-1.12452072850946e-06
rs12041887	1	5002170	1	4942110	G	A	-2.74294589249115e-05
rs7555212	1	5002367	1	4942307	C	T	4.65655165659765e-05
rs6426367	1	5002457	1	4942397	G	T	2.40601374627569e-05
rs6426368	1	5002626	1	4942566	C	T	2.10053736529596e-08
rs6669905	1	5002713	1	4942653	T	C	-1.32061215271483e-06
rs6678838	1	5003147	1	4943087	G	T	-3.03385365538032e-07
rs9286971	1	5003504	1	4943444	G	A	2.1392760644898e-07
rs7534281	1	5005775	1	4945715	T	C	1.25768402139545e-05
rs10915296	1	5007235	1	4947175	C	T	4.9165719148149e-06
rs10915297	1	5010142	1	4950082	C	T	3.08085151517869e-06
rs6664358	1	5010988	1	4950928	C	T	-4.16044703353945e-06
rs12411011	1	5011310	1	4951250	A	G	-5.89073927537681e-05
rs10915298	1	5012301	1	4952241	A	G	4.26817485177197e-05
rs12410485	1	5012355	1	4952295	C	T	-7.32734354587742e-05
rs6692780	1	5014583	1	4954523	T	C	-1.4944491323905e-06
rs12029491	1	5017652	1	4957592	T	C	3.78314772011981e-05
rs12404173	1	5018078	1	4958018	T	C	-5.3280570930998e-05
rs12126932	1	5019553	1	4959493	T	C	7.87646061982704e-06
rs10799145	1	5021200	1	4961140	T	G	-6.18522615679936e-05
rs12119864	1	5022767	1	4962707	C	T	2.93550209974729e-05
rs12754637	1	5023321	1	4963261	A	G	-2.05155115832049e-05
rs6702660	1	5023430	1	4963370	A	G	-4.84129824657535e-06
rs3101219	1	5025060	1	4965000	C	T	2.55899466602906e-05
rs3128678	1	5025179	1	4965119	A	G	-3.60511338033504e-06
rs6426375	1	5027479	1	4967419	A	C	9.67819797066229e-06
rs7525837	1	5030660	1	4970600	A	G	5.07781951352137e-05
rs10799149	1	5031379	1	4971319	A	G	5.50501780803885e-05
rs7518523	1	5031561	1	4971501	G	A	2.11188689760092e-05
rs7535462	1	5033661	1	4973601	A	G	1.44635615190309e-05
rs10915303	1	5035188	1	4975128	G	A	1.99071851238112e-05
rs6665175	1	5035937	1	4975877	T	C	2.24866845216886e-05
rs12757902	1	5036234	1	4976174	A	G	6.72785691620047e-06
rs6666330	1	5037812	1	4977752	G	A	1.81956903561686e-06
rs12739724	1	5038051	1	4977991	A	G	1.99821673291894e-05
rs6657381	1	5039093	1	4979033	T	C	-1.14447582199071e-05
rs2334268	1	5042266	1	4982206	T	C	1.861837693263e-05
rs1563791	1	5043734	1	4983674	C	A	1.85992570649633e-05
rs7365286	1	5047163	1	4987103	T	C	-9.69763137279157e-06
rs9426492	1	5048715	1	4988655	A	G	-9.2885018566393e-06
rs12725971	1	5051232	1	4991172	G	A	7.96318913023232e-06
rs7367766	1	5051305	1	4991245	G	T	-5.75177151012044e-06
rs6683624	1	5051710	1	4991650	T	C	-1.9736849301676e-05
rs12116428	1	5054350	1	4994290	T	C	1.77130226386027e-05
rs1117325	1	5055187	1	4995127	T	C	0.000105424785912121
rs1459754	1	5055604	1	4995544	T	C	-9.23734924816952e-06
rs1380469	1	5061217	1	5001157	T	C	-1.7640654140733e-06
rs10158288	1	5061519	1	5001459	C	T	-2.09704271551918e-06
rs11808607	1	5062188	1	5002128	G	A	1.17908413912455e-05
rs10915307	1	5063293	1	5003233	A	G	7.49719558097085e-06
rs12123277	1	5065696	1	5005636	A	C	7.0223248843899e-06
rs1380470	1	5065717	1	5005657	A	G	-9.83820689632619e-06
rs10915309	1	5065850	1	5005790	A	G	-3.24374814833723e-06
rs9662885	1	5066205	1	5006145	T	G	3.5853789661742e-05
rs10915310	1	5068210	1	5008150	G	A	9.06470619850373e-06
rs10915311	1	5068955	1	5008895	C	A	-6.46017910748974e-06
rs9286975	1	5073092	1	5013032	G	A	3.71834755153648e-05
rs12047764	1	5077552	1	5017492	C	T	-5.9705205478088e-08
rs10915315	1	5078349	1	5018289	G	A	-9.83381995153374e-05
rs6689504	1	5080433	1	5020373	G	T	3.39162501587375e-06
rs10915317	1	5081066	1	5021006	C	T	-9.00756943051775e-07
rs2334259	1	5082020	1	5021960	G	A	4.62966500466579e-05
rs1459765	1	5088062	1	5028002	T	C	2.27466993380231e-06
rs2169089	1	5088617	1	5028557	A	G	-1.58298847145453e-05
rs720318	1	5088994	1	5028934	A	G	2.84030444416487e-05
rs9439507	1	5090997	1	5030937	G	A	-1.16651770468831e-05
rs1459763	1	5094703	1	5034643	G	A	-2.29225284131447e-06
rs1459762	1	5095862	1	5035802	T	C	6.70110302395694e-06
rs10915322	1	5097354	1	5037294	A	G	-4.5550021618653e-06
rs4949162	1	5100883	1	5040823	G	A	-4.70854147091959e-06
rs12403444	1	5102144	1	5042084	G	A	-1.46510239427093e-06
rs10915324	1	5103621	1	5043561	G	A	3.47668687815081e-06
rs10799157	1	5113911	1	5053851	A	C	-0.00015519123536169
rs10915329	1	5114102	1	5054042	T	C	-7.90883919572851e-06
rs10915330	1	5117415	1	5057355	G	A	2.66904613957603e-06
rs1380472	1	5122610	1	5062550	G	A	2.08509532839848e-06
rs1563792	1	5124859	1	5064799	G	A	5.89615975690413e-06
rs6603832	1	5127543	1	5067483	A	G	6.45111777279921e-06
rs922123	1	5136644	1	5076584	C	T	-1.20031925174307e-05
rs10915336	1	5137666	1	5077606	A	G	2.04906966349061e-05
rs11590026	1	5140226	1	5080166	A	G	2.73761793707068e-05
rs3128689	1	5141640	1	5081580	C	A	5.69074955248441e-06
rs10915341	1	5142552	1	5082492	G	T	-3.53221121346783e-05
rs12047111	1	5142784	1	5082724	G	A	-3.15006552071667e-05
rs2334263	1	5142818	1	5082758	C	T	-3.34903697688242e-05
rs10799159	1	5143244	1	5083184	C	A	-9.25292059555083e-06
rs6680801	1	5145066	1	5085006	A	G	7.9016898203517e-06
rs12120144	1	5145463	1	5085403	T	G	6.34186710752238e-06
rs10915342	1	5146071	1	5086011	C	T	9.06130936595566e-06
rs3101213	1	5150766	1	5090706	A	G	-8.6644554503828e-07
rs2290849	1	5151245	1	5091185	T	C	6.75835543280551e-06
rs2199215	1	5151476	1	5091416	C	T	4.59130355484442e-06
rs12121092	1	5152159	1	5092099	T	G	-1.9264888489646e-06
rs3101225	1	5156245	1	5096185	C	A	-5.32811732151898e-05
rs2242157	1	5160662	1	5100602	T	G	3.34322200613506e-06
rs10733013	1	5168663	1	5108603	T	C	1.68933674514166e-05
rs2722784	1	5169304	1	5109244	C	A	5.66039699082672e-05
rs7513590	1	5170712	1	5110652	G	A	7.60610918859675e-06
rs2611423	1	5173804	1	5113744	C	A	4.6090325587479e-07
rs6701939	1	5179806	1	5119746	T	C	2.34821047071307e-06
rs10737396	1	5181615	1	5121555	T	C	-2.83916337621412e-06
rs4949166	1	5183812	1	5123752	T	C	-1.11564519889413e-05
rs4313443	1	5183873	1	5123813	T	C	9.83758573873513e-06
rs4356099	1	5183925	1	5123865	G	A	-3.72270734646859e-06
rs2722793	1	5184077	1	5124017	G	T	-3.93403021440483e-06
rs6674378	1	5186247	1	5126187	G	T	-1.17171196194433e-05
rs12756944	1	5188954	1	5128894	T	C	-3.52542926896736e-06
rs17374719	1	5189642	1	5129582	G	A	-8.68461615703991e-06
rs6671889	1	5192703	1	5132643	A	C	4.24514113644304e-06
rs10492923	1	5193026	1	5132966	G	A	-1.7512958217967e-05
rs10492924	1	5193116	1	5133056	A	G	8.77540153106365e-06
rs9439505	1	5193673	1	5133613	T	C	-3.25548687679357e-06
rs16840020	1	5194204	1	5134144	T	C	-1.77851447939767e-06
rs16840024	1	5194221	1	5134161	A	G	7.74129414540833e-05
rs10737397	1	5195167	1	5135107	A	C	-1.35592306792674e-06
rs12409689	1	5195251	1	5135191	C	T	-8.04012297460553e-07
rs12122020	1	5195317	1	5135257	T	C	3.27476429225031e-06
rs10492925	1	5195371	1	5135311	C	T	-3.53549001749201e-06
rs9439506	1	5196739	1	5136679	G	A	3.01108480513691e-06
rs10799172	1	5197951	1	5137891	T	C	-1.15147509391916e-07
rs10799173	1	5197977	1	5137917	C	T	-4.20617310815324e-07
rs12087805	1	5199928	1	5139868	A	G	6.56107351434838e-05
rs6681359	1	5200732	1	5140672	C	T	-4.98143960258978e-07
rs12743573	1	5204164	1	5144104	A	G	8.06311796727905e-06
rs9439509	1	5206445	1	5146385	G	A	8.55783782650096e-08
rs4345839	1	5206639	1	5146579	A	G	4.54108084846772e-07
rs12025231	1	5209244	1	5149184	T	C	-2.05105782220461e-06
rs12121369	1	5210124	1	5150064	A	C	2.3317629868111e-06
rs10753353	1	5211134	1	5151074	T	C	1.22058433771242e-07
rs12027352	1	5211338	1	5151278	T	C	-2.61970846461297e-06
rs10799174	1	5217644	1	5157584	A	G	-2.95178167949581e-06
rs12026730	1	5223182	1	5163122	A	G	8.17707080222032e-06
rs4512698	1	5225152	1	5165092	A	G	-6.8355661785849e-06
rs6690311	1	5226688	1	5166628	A	G	-3.85561446588745e-05
rs11583683	1	5229409	1	5169349	T	C	-5.23663163913107e-05
rs4076635	1	5230746	1	5170686	A	G	-5.69757709243156e-05
rs12026977	1	5231170	1	5171110	C	T	2.01773735762024e-05
rs4394703	1	5231892	1	5171832	C	A	-2.30528568755455e-05
rs7545119	1	5234335	1	5174275	C	A	-1.66448285239957e-05
rs6698702	1	5236110	1	5176050	T	C	6.19831762146606e-06
rs6658613	1	5237431	1	5177371	G	A	5.44672294810054e-06
rs10915371	1	5238873	1	5178813	A	G	-7.45793170429554e-06
rs7547229	1	5240211	1	5180151	T	C	-5.82859797452309e-05
rs4641339	1	5243848	1	5183788	A	G	9.20125959843694e-06
rs12038986	1	5245818	1	5185758	A	G	9.10671870637533e-06
rs17366838	1	5246626	1	5186566	T	G	-2.82546544908048e-05
rs6669501	1	5246841	1	5186781	T	C	2.12824956774388e-06
rs10492930	1	5247082	1	5187022	G	A	5.24922636976642e-07
rs10915375	1	5250497	1	5190437	G	A	2.31080157157289e-06
rs17375504	1	5251569	1	5191509	T	G	-3.33533726369538e-05
rs12041491	1	5253436	1	5193376	A	G	1.07184021587171e-05
rs7536712	1	5253664	1	5193604	C	T	-7.15331391879205e-06
rs7528871	1	5259095	1	5199035	A	C	-1.30873635450881e-05
rs12136793	1	5260757	1	5200697	C	T	-1.0696007603063e-05
rs2679218	1	5262901	1	5202841	C	T	-1.30932875365567e-05
rs2722786	1	5264228	1	5204168	A	G	0.000178448356470789
rs2722787	1	5264517	1	5204457	T	C	0.000189970909721481
rs10915379	1	5269240	1	5209180	G	A	-7.83478303506367e-06
rs12140099	1	5270277	1	5210217	G	A	-4.09458884689133e-05
rs16840183	1	5280502	1	5220442	G	T	5.06954297355364e-06
rs7549461	1	5281117	1	5221057	A	C	-3.46924363318196e-05
rs7511635	1	5281675	1	5221615	C	A	-3.3961106420395e-05
rs16840190	1	5282726	1	5222666	T	C	2.73070867604658e-05
rs16840193	1	5282727	1	5222667	A	G	7.55798995725564e-05
rs938962	1	5283942	1	5223882	T	C	-4.9839814665701e-06
rs4259664	1	5287108	1	5227048	G	T	6.52915849995036e-05
rs12031466	1	5293365	1	5233305	A	G	6.88719255834767e-06
rs677735	1	5295176	1	5235116	A	G	4.21279082158529e-05
rs4847562	1	5295776	1	5235716	C	T	1.70534937438225e-05
rs2353169	1	5296844	1	5236784	C	T	-3.3744378577537e-06
rs473104	1	5297845	1	5237785	A	G	7.37182601073966e-05
rs586165	1	5297887	1	5237827	T	C	5.59875082744309e-05
rs12026938	1	5298490	1	5238430	A	G	2.09593057192333e-05
rs551536	1	5299059	1	5238999	T	C	6.75965957138778e-05
rs534188	1	5302169	1	5242109	C	T	6.38711256342547e-05
rs6687834	1	5303446	1	5243386	T	C	-2.69064429016506e-06
rs673451	1	5305364	1	5245304	T	G	5.13761227189729e-05
rs12125074	1	5306840	1	5246780	G	A	2.74276333150007e-07
rs521430	1	5307076	1	5247016	T	C	-1.53766342175103e-06
rs6704207	1	5307766	1	5247706	T	C	-1.79393513348102e-06
rs571977	1	5308257	1	5248197	G	A	-2.05016703561585e-06
rs640254	1	5308545	1	5248485	G	A	-1.86977919582074e-06
rs7534404	1	5309255	1	5249195	A	G	-5.99473295772167e-06
rs12135834	1	5309667	1	5249607	T	C	-5.51932342853577e-06
rs12128282	1	5309897	1	5249837	A	G	-5.5350269373695e-06
rs4465222	1	5310258	1	5250198	T	C	1.4162543127857e-05
rs10915396	1	5310580	1	5250520	T	C	-2.03912777172242e-06
rs6686714	1	5310609	1	5250549	T	G	-2.38783815220437e-06
rs580309	1	5312052	1	5251992	T	C	-3.59588039809023e-05
rs4475768	1	5312165	1	5252105	G	T	-9.01577589864746e-06
rs670971	1	5312308	1	5252248	A	G	-0.000102384701201605
rs494046	1	5312366	1	5252306	T	C	2.40097705150506e-06
rs16840267	1	5312690	1	5252630	T	C	1.5698984250797e-05
rs6703948	1	5313445	1	5253385	A	C	1.75930840807756e-05
rs12091281	1	5314737	1	5254677	T	C	0.00206387131374199
rs16840287	1	5315321	1	5255261	T	C	0.00179896541002511
rs16840289	1	5315481	1	5255421	C	T	0.00190387669703572
rs12089315	1	5318552	1	5258492	T	C	2.43738597726314e-05
rs2945618	1	5318783	1	5258723	G	A	-5.38802462443447e-06
rs632798	1	5320534	1	5260474	A	G	-7.43200605869683e-07
rs630153	1	5321139	1	5261079	A	G	-5.42397242891865e-06
rs17456252	1	5323429	1	5263369	C	T	-4.73864469729044e-06
rs499416	1	5324231	1	5264171	T	C	-6.39410113389839e-06
rs12139398	1	5325724	1	5265664	T	G	4.64020846635129e-05
rs648378	1	5325924	1	5265864	G	A	-8.04390634517576e-06
rs536995	1	5326050	1	5265990	T	C	-3.69633164446014e-06
rs646542	1	5326334	1	5266274	C	A	-1.06428913511207e-05
rs2945621	1	5327760	1	5267700	C	T	-3.5038597475293e-06
rs493993	1	5330239	1	5270179	T	C	-1.11707318501944e-05
rs494138	1	5330286	1	5270226	C	T	-9.9987356256847e-06
rs495765	1	5330415	1	5270355	G	A	-9.52413256256868e-06
rs682425	1	5330757	1	5270697	A	C	-1.01553234329843e-05
rs10799189	1	5332817	1	5272757	A	G	-2.81241877879922e-05
rs11808981	1	5333340	1	5273280	C	T	-3.23525934619863e-05
rs11800907	1	5333384	1	5273324	T	C	-2.89282673611463e-05
rs598031	1	5333479	1	5273419	G	A	-1.97059279290964e-06
rs583170	1	5334414	1	5274354	C	A	-9.7412346895222e-06
rs12732868	1	5334637	1	5274577	G	T	-3.49631678102905e-06
rs12747870	1	5334891	1	5274831	T	C	-3.34084574958449e-06
rs4847576	1	5335599	1	5275539	C	T	-2.81645653432245e-05
rs613882	1	5337492	1	5277432	A	G	-7.40583185813093e-06
rs615185	1	5337745	1	5277685	A	G	-1.3573570450342e-06
rs490606	1	5337844	1	5277784	A	G	-9.2896325732747e-06
rs17457350	1	5338212	1	5278152	T	C	1.66681094742679e-05
rs17423513	1	5341114	1	5281054	C	T	-5.86713716634433e-06
rs10492935	1	5341232	1	5281172	G	A	-6.19994925375928e-06
rs17423547	1	5341464	1	5281404	C	T	2.54509384766374e-05
rs12141954	1	5342295	1	5282235	G	A	1.39807817101172e-05
rs604664	1	5343032	1	5282972	T	C	-3.32160831408329e-06
rs10915403	1	5343556	1	5283496	A	G	-2.85647223069938e-05
rs557477	1	5346474	1	5286414	G	T	-5.63352859304017e-05
rs560335	1	5346800	1	5286740	T	G	-5.82033169029065e-06
rs561303	1	5346924	1	5286864	A	C	-6.10115980005254e-06
rs565941	1	5347439	1	5287379	A	G	1.75468016051794e-05
rs665471	1	5347457	1	5287397	C	T	9.15579678895731e-06
rs478357	1	5347627	1	5287567	T	C	8.464108693227e-05
rs4417082	1	5348270	1	5288210	A	G	-3.27461095254414e-06
rs10915406	1	5349616	1	5289556	A	G	0.000109433872198683
[truncated: 998,000+ more rows]
