# Supplementary material for: Genetic variation associated with thyroid autoimmunity shapes the systemic immune response to PD-1 checkpoint blockade
Source: Nat Commun. 2021 Jun 7;12:3355. doi: 10.1038/s41467-021-23661-4 (PMC8184890; doi:10.1038/s41467-021-23661-4)
Supplement: Supplementary file 4 — Supplementary Data 3 [file 41467_2021_23661_MOESM4_ESM.zip › README.txt]

Variants used in the LDpred2-auto hypothyroidism PRS
Column	Description
ldref.id	Variant id in UKBB LD reference
hg19.chrom	Chromosome id in hg19 build of the human genome
hg19.pos	Position of the variant in the hg19 build of the human genome
hg38.chrom	Chromosome id in the hg38 build of the genome
hg38.pos	Position of the variant in the hg38 build of the human genome
effect	Effect allele
non.effect	Non-effect (reference) allele
b.cond	Weight/coefficient used in PRS.
