# Supplementary material for: Genetic variation associated with thyroid autoimmunity shapes the systemic immune response to PD-1 checkpoint blockade
Source: Nat Commun. 2021 Jun 7;12:3355. doi: 10.1038/s41467-021-23661-4 (PMC8184890; doi:10.1038/s41467-021-23661-4)
Supplement: Supplementary file 5 — Supplementary Data 4 [file 41467_2021_23661_MOESM5_ESM.xlsx]

## Sheet: hypoT genes
signal.lead	n.variants	span.kb	n.within	gene.within	gene.dist	hg19.chrom	hg19.startpos	hg19.endpos	hg38.chrom	hg38.startpos	hg38.endpos
rs2234167	64	242.4	3	PRXL2B,MMEL1,TTC34		1	2492665	2720175	1	2561226	2803610
rs301799	148	395.1	0		SLC45A1(-27.8kb),RERE(76.7kb)	1	8405690	8800780	1	8345630	8740721
rs10917477	25	222.2	1	CAPZB	SLC66A1(-0.1kb),AKR7A2(-0.2kb)	1	19638883	19861106	1	19312389	19534612
rs671565	88	236.4	8	-		1	24005465	24241829	1	23678975	23915339
rs4320727	38	542.7	4	-		1	24852429	25395133	1	24525939	25068642
rs61776678	14	306.8	5	-		1	38345021	38651781	1	37879349	38186109
rs573741	37	115.9	1	JAK1	JAK1(75kb),RAVER2(-131.7kb)	1	65342505	65458444	1	64876822	64992761
1:108362169_GAC_G	27	18.4	0		VAV3(132.5kb),SLC25A24(367.7kb)	1	108356935	108375289	1	107814313	107832667
rs484959	12	12.1	0		EPS8L3(-47.4kb),GSTM3(-70.3kb)	1	110354007	110366083	1	109811385	109823461
rs745592798	24	247.1	0		PHTF1(3.3kb),RSBN1(56.6kb)	1	114051447	114298509	1	113508825	113755887
rs2476601	2	73.8	1	RSBN1	PHTF1(-1.7kb),PTPN22(36.8kb)	1	114303808	114377568	1	113761186	113834946
rs810048	17	56.8	1	CD2	IGSF3(-52.4kb),PTGFRN(132.9kb)	1	117262791	117319616	1	116720169	116776994
rs926103	12	51.8	1	SH2D2A	PRCC(-8.2kb),HDGF(-24kb)	1	156745499	156797302	1	156775707	156827510
rs1617333	21	30.9	0		CD247(51.5kb),CREG1(86.7kb)	1	167405418	167436300	1	167436181	167467063
rs56255908	66	158.4	1	CAMSAP2	GPR25(1.6kb),INAVA(23.6kb)	1	200682088	200840467	1	200712960	200871339
rs12117927	3	116.1	1	EDARADD	LGALS8(52.4kb),ERO1B(-67.7kb)	1	236512999	236629134	1	236349699	236465834
rs11675342	2	9.6	0		TPO(0kb),PXDN(331.1kb)	2	1407628	1417199	2	1403856	1413427
rs367023	14	45	0		ID2(331.7kb),KIDINS220(490.5kb)	2	8442248	8487296	2	8302118	8347166
rs1534430	2	1.4	0		TRIB2(210.9kb)	2	12644736	12646111	2	12504610	12505985
2:55855589_CTATT_C	42	105.8	1	PPP4R3B	PNPT1(29.8kb),CFAP36(-38.5kb)	2	55785301	55891140	2	55558165	55664005
rs11893621	11	15.3	0		B3GNT2(-87.3kb),TMEM17(188.2kb)	2	62529925	62545177	2	62302790	62318042
rs5865	123	841.6	7	-		2	98013814	98806891	2	97348862	98190428
rs10930013	18	550.8	4	-		2	161987469	162538297	2	161130958	161681787
rs2111485	2	13.5	0		FAP(-10.6kb),IFIH1(51.1kb)	2	163110536	163124051	2	162254026	162267541
rs72871627	1	0	0		FAP(-37kb),IFIH1(38.3kb)	2	163136942	163136942	2	162280432	162280432
rs7574865	6	25.6	0		STAT4(46.4kb),STAT1(-64.8kb)	2	191943742	191969341	2	191079016	191104615
rs12623702	23	510.2	5	-		2	202864487	203374720	2	201999764	202509997
rs78847176	2	61.6	1	CTLA4	ICOS(13.9kb),CD28(-154.6kb)	2	204725944	204787560	2	203861221	203922837
rs62182595	8	10.5	1	CTLA4	ICOS(59.9kb),CD28(-159.6kb)	2	204731005	204741550	2	203866282	203876827
rs3087243	4	6	0		CTLA4(-2kb),ICOS(61kb)	2	204734487	204740446	2	203869764	203875723
rs150332089	13	26.6	1	BHLHE40	ARL8B(137.9kb),EDEM1(203.4kb)	3	4999399	5026008	3	4957714	4984323
rs767312898	136	283.5	2	SYN2,TIMP4	PPARG(9.2kb),TAMM41(-147.9kb)	3	12036176	12319716	3	11994702	12278217
rs4647214	212	333.6	4	-		3	36932232	37265853	3	36890741	37224362
rs11706384	14	122.6	2	CX3CR1,CCR8	SLC25A38(11.3kb),RPSA(34.7kb)	3	39290911	39413524	3	39249420	39372033
rs62261536	44	158.4	1	CBLB	ALCAM(-363.3kb)	3	105449536	105607902	3	105730692	105889055
rs13090803	51	53.1	0		CBLB(-329.8kb)	3	105917700	105970752	3	106198853	106251905
rs969256	44	411.2	5	-		3	108131759	108542960	3	108412912	108824113
rs4688009	24	118.7	3	TMEM39A,POGLUT1,TIMMDC1		3	119125202	119243934	3	119406355	119525087
rs113229608	24	94.8	2	ILDR1,CD86	CASR(73.7kb),SLC15A2(-120.8kb)	3	121734000	121828837	3	122015153	122109990
rs114558062	7	763	1	LPP	BCL6(-177.9kb),AC072022.2(-179.7kb)	3	187641130	188404131	3	187923342	188686343
rs6780858	20	43.9	0		LPP(-146.1kb)	3	188089254	188133163	3	188371466	188415375
rs7437047	30	24.9	0		CLNK(-15.6kb),ZNF518B(-242.9kb)	4	10701970	10726882	4	10700346	10725258
rs34046593	20	43.2	0		SMIM20(-169.7kb),RBPJ(193.7kb)	4	26085480	26128710	4	26083858	26127088
rs4444866	32	70.5	1	CHRNA9	RHOH(-87.3kb),RBM47(161.2kb)	4	40285931	40356780	4	40284311	40354763
rs113473633	2	37.2	0		NFKB1(-26.6kb),SLC39A8(-182.5kb)	4	103449131	103486373	4	102527974	102565216
rs6833591	48	386.2	3	ADAD1,IL2,IL21		4	123164800	123551032	4	122243645	122629877
rs34334084	63	52.1	0		NR3C2(-258.9kb)	4	149624744	149676890	4	148703592	148755738
rs35836357	161	121.4	1	VEGFC	SPCS3(-378.1kb),ASB5(-428.9kb)	4	177619247	177740692	4	176698093	176819538
rs3775291	2	2.8	0		TLR3(-10.9kb),FAM149A(21.5kb)	4	187001230	187004074	4	186080076	186082920
rs12697352	15	77.9	1	IL7R	CAPSL(57.3kb),UGT3A1(110kb)	5	35803577	35881443	5	35803475	35881341
rs10036386	12	19.2	0		PDE8B(-21.3kb),ZBED3(-144.9kb)	5	76528022	76547212	5	77232197	77251387
rs1991797	35	90.3	0		C5orf30(-0.7kb),PPIP5K2(-130.8kb)	5	102595837	102686157	5	103260136	103350456
rs114378220	1	0	0		CAMK4(-6.3kb),WDR36(-138.5kb)	5	110566360	110566360	5	111230662	111230662
rs244674	19	33.8	1	TCF7	SKP1(59.9kb),VDAC1(-78.1kb)	5	133418739	133452535	5	134083048	134116844
rs2434973	46	44.3	2	FAM71B,ITK	MED7(-3.9kb),HAVCR2(-37.7kb)	5	156573728	156618003	5	157146717	157190992
rs3778607	16	31.9	0		IRF4(-12kb),DUSP22(-111.3kb)	6	403799	435677	6	403799	435677
rs544188579	259	7942.6	263	-		6	26020783	33930952	6	26020555	33963175
rs2229637	109	7750.8	249	-		6	26176517	33894846	6	26176289	33927069
rs200949	97	2172.7	49	-		6	26313348	28453618	6	26313120	28485841
rs78306789	1	0	0		ZBTB9(-34.8kb),SYNGAP1(-69.3kb)	6	33457133	33457133	6	33489356	33489356
rs6457834	40	1016.2	15	-		6	34655000	35671165	6	34687223	35703388
rs1724088	28	84.7	0		FGD2(-3kb),MTCH1(-22.4kb)	6	36976466	37061158	6	37008690	37093382
rs1317840	8	4	0		VEGFA(-65.2kb),MRPS18A(-148.6kb)	6	43804103	43808078	6	43836366	43840341
rs72928038	3	125.3	0		BACH2(0.7kb),GJA10(-276.2kb)	6	90880393	91005743	6	90170674	90296024
rs654537	9	51.8	0		BACH2(4kb),MAP3K7(294.3kb)	6	90950736	91002494	6	90241017	90292775
rs7758816	5	3.5	0		FYN(13.3kb),TRAF3IP2(-170.8kb)	6	112098264	112101775	6	111777061	111780572
rs2223385	42	53.8	0		MYB(25.3kb),HBS1L(-47.5kb)	6	135423412	135477207	6	135102274	135156069
rs7753634	145	411.2	1	AHI1	PDE7B(27.4kb),MYB(-231.8kb)	6	135734310	136145479	6	135413172	135824341
rs187855607	18	143.2	0		SASH1(15.1kb),UST(419.3kb)	6	148505624	148648834	6	148184488	148327698
rs9497965	2	7	0		SASH1(142.7kb)	6	148514301	148521292	6	148193165	148200156
rs1079418	15	19.7	0		PDE10A(-50.9kb),C6orf118(-317.8kb)	6	166040859	166060601	6	165627371	165647113
rs9366078	15	35	1	RNASET2	RNASET2(0kb),AL159163.1(-0.6kb)	6	167370211	167405187	6	166956723	166991699
rs10277273	15	20.5	0		AP5Z1(29.7kb),FOXK1(-43.1kb)	7	4765018	4785515	7	4725387	4745884
rs202157095	42	55.2	1	ELMO1	ELMO1(51.2kb),GPR141(285.9kb)	7	37382465	37437617	7	37342861	37398014
rs11765986	86	396.8	3	RSBN1L,TMEM60,PHTF2		7	77176390	77573156	7	77547073	77943839
rs221781	17	100.8	5	-		7	100266081	100366917	7	100668458	100769294
rs35144535	47	169	2	IRF5,TNPO3	KCP(-12.6kb),AC011005.1(34.3kb)	7	128563333	128732319	7	128923279	129092265
rs2921071	18	78.2	0		PRAG1(-60.6kb),CLDN23(176.7kb)	8	8304502	8382705	8	8446992	8525195
rs1032129	11	77.6	1	TNFRSF11B	COLEC10(102.1kb),MAL2(243.3kb)	8	119899735	119977337	8	118887496	118965098
rs2445610	13	18.4	0		POU5F1B(137.3kb)	8	128178647	128197088	8	127166402	127184843
rs759649	77	107.9	0		MYC(-406.5kb)	8	129155329	129263221	8	128143083	128250975
rs1561924	77	72.6	0			8	129498584	129571140	8	128486338	128558894
rs1810396	55	49.5	0		TG(-38.4kb),PHF20L1(-130kb)	8	133917588	133967133	8	132905343	132954888
rs7005834	9	9.6	0		CCN4(-6.9kb),NDRG1(89.7kb)	8	134210213	134219818	8	133197970	133207575
rs11783023	28	55.1	1	AGO2	CHRAC1(-84.3kb),TRAPPC9(-137kb)	8	141605673	141660770	8	140595574	140650671
rs911760	6	16.2	1	PLGRKT	CD274(12.1kb),PDCD1LG2(72.1kb)	9	5422185	5438435	9	5422185	5438435
rs2123340	19	37	0		IFNE(-69.7kb),IFNA1(-111.6kb)	9	21552052	21589041	9	21552053	21589042
rs925489	23	18.7	0		FOXE1(61.6kb),XPA(-75.6kb)	9	100535267	100553957	9	97772985	97791675
9:110602043_AC_A	1	0	0		KLF4(-350kb)	9	110602043	110602043	9	107839762	107839762
rs1107342	80	145.6	1	NEK6	PSMB7(29.5kb),ADGRD2(66.1kb)	9	127002663	127148229	9	124240384	124385950
rs9697210	37	225.5	10	-		9	131434244	131659724	9	128671965	128897445
rs12722518	6	6.8	0		IL2RA(22.4kb),RBM17(49.1kb)	10	6075148	6081924	10	6033185	6039961
rs7090530	3	12.1	1	IL2RA	RBM17(20.1kb),IL15RA(-79.3kb)	10	6098824	6110875	10	6056861	6068912
rs947474	8	17.4	0		PFKFB3(-145.6kb),PRKCQ(214.4kb)	10	6390450	6407830	10	6348488	6365868
rs71508903	1	0	0		ARID5B(-118.4kb),RTKN2(248.7kb)	10	63779871	63779871	10	62020112	62020112
rs7905731	31	88.5	1	RTKN2	ZNF365(78.1kb),ARID5B(-306.1kb)	10	63967600	64056068	10	62207841	62296309
rs143627643	25	19.5	0		PTEN(-169.9kb),KLLN(-170kb)	10	89793243	89812782	10	88033486	88053025
rs10748781	30	19.4	1	NKX2-3	GOT1(-83.7kb),SLC25A28(86.7kb)	10	101274058	101293468	10	99514301	99533711
rs7936397	75	69.4	4	-		11	565873	635241	11	565873	635241
rs10742340	41	53.7	0		SLC1A2(64kb),CD44(-103.6kb)	11	35263970	35317712	11	35242423	35296165
rs97384	45	76.9	4	-		11	61547237	61624181	11	61779765	61856709
rs479777	29	123.8	11	-		11	64012910	64136667	11	64245438	64369195
rs4409785	1	0	0		FAM76B(211.3kb),CEP57(212.2kb)	11	95311422	95311422	11	95578258	95578258
rs76169968	224	296.8	4	-		11	116796065	117092886	11	116925349	117222170
rs10844682	51	70.1	1	CLECL1	CD69(3.4kb),CLEC2D(-17.7kb)	12	9840038	9910132	12	9687442	9757536
12:9924451_TA_T	18	10.9	0		CD69(-3.1kb),CLECL1(-30.7kb)	12	9916640	9927570	12	9764044	9774974
rs7971751	38	112.7	4	-		12	56369506	56482180	12	55975722	56088396
rs12582330	8	46.2	1	C12orf42	STAB2(47.4kb),NT5DC3(301.4kb)	12	103887477	103933648	12	103493699	103539870
rs3184504	1	0	0		SH2B3(-40.9kb),PHETA1(-83.1kb)	12	111884608	111884608	12	111446804	111446804
rs9511151	34	15	0		SPATA13(-38.3kb),C1QTNF9(93.1kb)	13	24773153	24788197	13	24199015	24214059
rs7333647	36	14.7	0		SPATA13(-38.4kb),C1QTNF9(93.3kb)	13	24773305	24788031	13	24199167	24213893
rs76428106	1	0	0		URAD(-41.2kb),CDX2(-60.6kb)	13	28604007	28604007	13	28029870	28029870
rs2324919	81	130.8	0		TNFSF11(65kb),AKAP11(-106.2kb)	13	42952499	43083293	13	42378363	42509157
rs35407628	56	262	3	UBAC2,GPR18,GPR183		13	99778655	100040654	13	99126401	99388400
rs2208397	13	31.7	0		RAD51B(-441.9kb),ZFYVE26(-445.1kb)	14	68728425	68760141	14	68261708	68293424
rs76247422	50	85.7	0		C14orf177(485kb)	14	98607294	98692996	14	98140957	98226659
rs34678053	11	57.2	1	IGHG2	IGHA1(7.7kb),IGHG4(-17.7kb)	14	106110137	106167295	14	105643800	105700958
rs7173565	14	29.9	1	RASGRP1	FAM98B(-81.8kb),SPRED1(-283.1kb)	15	38828140	38858062	15	38535939	38565861
rs34916596	1	0	0		CREBBP(-81.3kb),ADCY9(154.4kb)	16	4012040	4012040	16	3962039	3962039
rs182787262	5	425.1	4	-		16	50304685	50729820	16	50270774	50695909
rs4494538	43	59.4	0		BRD7(0.1kb),ADCY7(-21.4kb)	16	50343193	50402569	16	50309282	50368658
rs8054578	28	321.2	0		MAF(5.8kb)	16	79307589	79628802	16	79273692	79594905
rs61759532	3	13.4	2	NEURL4,ACAP1	GPS2(-8.3kb),KCTD11(14.8kb)	17	7226957	7240391	17	7323638	7337072
17:8843722_CA_C	24	43.9	1	PIK3R5	PIK3R5(-16.9kb),NTN1(48.2kb)	17	8832748	8876657	17	8929431	8973340
rs12325861	5	10.9	0		HSPB9(-3.7kb),KAT2A(-5.1kb)	17	40278522	40289412	17	42126504	42137394
rs4794063	16	496.9	6	-		17	45329477	45826407	17	47252111	47749041
rs2847297	12	29.5	0		PSMG2(-71.9kb),CEP76(-72.2kb)	18	12774894	12804432	18	12774895	12804433
rs693939	21	322.2	2	SS18,PSMA8	TAF4B(5.2kb),KCTD1(327.8kb)	18	23478493	23800730	18	25898529	26220766
rs1790963	37	32	0		CD226(71.4kb),RTTN(329.2kb)	18	67511645	67543688	18	69844409	69876452
rs1562722	13	62.3	0		NFATC1(-18.1kb),CTDP1(203.5kb)	18	77173944	77236259	18	79413944	79476259
rs10424978	2	0.1	0		TICAM1(-5.8kb),PLIN3(30.1kb)	19	4837487	4837557	19	4837475	4837545
rs7248104	23	29.5	0		INSR(53.6kb),AC119396.1(114.9kb)	19	7211311	7240776	19	7211300	7240765
rs11085727	8	32.3	1	TYK2	ICAM3(-9.7kb),RAVER1(-15.7kb)	19	10459969	10492274	19	10349293	10381598
rs12973608	25	25	2	IQCN,JUND	AC008397.2(-17.3kb),AC008397.1(-17.3kb)	19	18383506	18408519	19	18272696	18297709
rs12980063	2	0.4	0		CPT1C(-2.6kb),ADM5(-5.1kb)	19	50196992	50197406	19	49693735	49694149
rs2745803	1	0	0		SNX5(89.7kb),MGME1(90kb)	20	17859706	17859706	20	17879062	17879062
rs2403967	50	19.7	0		USP25(299.8kb),NRIP1(-345.5kb)	21	16782815	16802554	21	15410496	15430235
rs714027	12	90.9	0		HORMAD2(-9.8kb),LIF(65kb)	22	30486826	30577771	22	30090837	30181782
rs229540	8	10.6	1	C1QTNF6	SSTR3(14.9kb),IL2RB(-35.5kb)	22	37581485	37592106	22	37185445	37196066
rs4820437	247	496.2	12	-		22	41719469	42215684	22	41323465	41819680

## Sheet: Legend
Candidate genes within and near credible sets for the hypothyroidism GWAS.
Column	Description
signal.lead	Variant id in UKBiobank of conditioning SNP identified by forward selection
n.variants	Number of variants in credible set
span.kb	Region spanned by credible set variants in kb
n.within	Number of TSSs within genomic region spanned by credible set
gene.within	Gene names of TSSs in region spanned by credible set; “-“ if >3 TSSs within region spanned by credible set
gene.dist	Top 2 closest genes in genomic distance from ends of the credible set. Gene name and distance in kb of TSS to credible set start or end is provided. “-“ if >3 TSSs within region spanned by credible set
hg{19,38}.chrom	Chromosome id of the region in hg19 or hg38 genome build
hg{19,38}.startpos	Start position of the region spanned by credible set variants in the hg19 or hg38 build of the human genome
hg{19,38}.endpos	End position of the region spanned by credible set variants in the hg19 or hg38 build of the home genome
kb=kilo-bases; TSS=transcription start site
