# Supplementary material for: Genetic variation associated with thyroid autoimmunity shapes the systemic immune response to PD-1 checkpoint blockade
Source: Nat Commun. 2021 Jun 7;12:3355. doi: 10.1038/s41467-021-23661-4 (PMC8184890; doi:10.1038/s41467-021-23661-4)
Supplement: Supplementary file 6 — Supplementary Data 5 [file 41467_2021_23661_MOESM6_ESM.xlsx]

## Sheet: VIT genes
signal.lead	n.variants	span.kb	n.within	gene.within	gene.dist	hg19.chrom	hg19.startpos	hg19.endpos	hg38.chrom	hg38.startpos	hg38.endpos
rs159960	60	226.5	0		SLC45A1(-53.7kb),RERE(219.4kb)	1	8431607	8658085	1	8371547	8598026
rs2476601	2	73.8	1	RSBN1	PHTF1(-1.7kb),PTPN22(36.8kb)	1	114303808	114377568	1	113761186	113834946
rs78037977	11	41.2	0		FASLG(-46.3kb),SUCO(-172.3kb)	1	172674541	172715702	1	172705401	172746562
rs16843742	15	73.6	1	PTPRC	ATP6V1G3(-88.6kb),NEK7(-472.5kb)	1	198598663	198672299	1	198629533	198703170
rs9309267	30	105.8	1	PPP4R3B	PNPT1(29.8kb),CFAP36(-38.5kb)	2	55785301	55891140	2	55558165	55664005
rs57874285	33	150.8	1	BCL2L11	ACOXL(-371.7kb),BUB1(-426.2kb)	2	111861838	112012682	2	111104261	111255105
rs2111485	2	13.5	0		FAP(-10.6kb),IFIH1(51.1kb)	2	163110536	163124051	2	162254026	162267541
rs3096860	26	99.9	1	CTLA4	ICOS(7kb),CD28(-123.2kb)	2	204694611	204794496	2	203829888	203929773
rs60135207	61	102.2	1	FOXP1	FOXP1(9.3kb),EIF4E3(191.2kb)	3	71481192	71583383	3	71432041	71534232
rs140226894	64	18.2	1	CD80	CD80(-0.1kb),ADPRH(1.4kb)	3	119278457	119296682	3	119559610	119577835
rs2037184	16	353.9	1	LPP	BCL6(-265kb),AC072022.2(-266.8kb)	3	187728288	188082169	3	188010500	188364381
rs13076312	11	43.9	0		LPP(-146.1kb)	3	188089254	188133163	3	188371466	188415375
rs13136820	4	7.1	0		CHRNA9(29kb),RHOH(-102.2kb)	4	40301264	40308368	4	40299247	40306351
rs6904596	155	2045.9	72	-		6	25918855	27932301	6	25918627	27964523
rs2967	36	7450.1	230	-		6	26379606	33797216	6	26379378	33829439
rs72928038	57	198.7	1	BACH2	GJA10(-210kb),CASP8AP2(-274.6kb)	6	90814199	91012867	6	90104480	90303148
rs2247314	62	40.4	1	RNASET2	AL159163.1(-0.4kb),FGFR1OP(2.5kb)	6	167369992	167410369	6	166956504	166996881
rs117744081	1	0	0		AC004593.3(29.7kb),CPVL(53.8kb)	7	29132279	29132279	7	29092663	29092663
rs10087240	29	389.4	1	MYC	POU5F1B(-304.7kb)	8	128725947	129115373	8	127713702	128103127
rs853308	40	56	0		TG(-42.6kb),PHF20L1(-134.2kb)	8	133921827	133977806	8	132909582	132965561
rs11781004	9	9.6	0		CCN4(-6.9kb),NDRG1(89.7kb)	8	134210213	134219818	8	133197970	133207575
rs7079460	37	122.4	2	IL2RA,RBM17	IL15RA(-38.1kb),PFKFB3(64.8kb)	10	6057655	6180034	10	6015692	6138071
rs706779	1	0	0		IL2RA(5.5kb),RBM17(32.2kb)	10	6098824	6098824	10	6056861	6056861
rs3814231	14	51.2	0		CASP7(-1.4kb),NRAP(-17.2kb)	10	115441082	115492303	10	113681323	113732544
rs1043101	40	58.5	0		SLC1A2(59.2kb),CD44(-103.6kb)	11	35263970	35322427	11	35242423	35300880
rs12295166	3	64.5	0		TYR(-0.7kb),GRM5(-114.9kb)	11	88911696	88976157	11	89178528	89242989
rs1126809	1	0	0		TYR(-106.9kb),NOX4(206.6kb)	11	89017961	89017961	11	89284793	89284793
rs11021232	2	9.4	0		FAM76B(201.9kb),CEP57(202.9kb)	11	95311422	95320808	11	95578258	95587644
rs644515	16	22.6	0		FLI1(-46.4kb),KCNJ1(79.5kb)	11	128610356	128632933	11	128740461	128763038
rs772921	12	85.8	3	SUOX,IKZF4,RPS26		12	56369506	56455294	12	55975722	56061510
rs7137828	7	345.7	4	-		12	111833788	112179471	12	111395984	111741667
rs111260018	39	174.8	0			13	54930476	55105262	13	54356341	54531127
rs8192917	16	21	1	GZMB	GZMH(-21.4kb),CTSG(-54.8kb)	14	25100247	25121203	14	24631041	24651997
rs1635168	51	131.5	0		HERC2(23.4kb),OCA2(-67.9kb)	15	28412347	28543879	15	28167201	28298733
rs8083511	2	1.9	0		TNFRSF11A(-36.1kb),ZCCHC2(159.7kb)	18	60028655	60030587	18	62361422	62363354
rs4807000	5	6.9	1	TICAM1	PLIN3(30.1kb),FEM1A(-38.9kb)	19	4830628	4837557	19	4830616	4837545
rs2082481	8	17.8	2	BCL2L12,IRF3	IRF3(0.1kb),SCAF1(-5.8kb)	19	50151226	50169020	19	49647969	49665763
rs6059655	3	424.7	4	-		20	32665748	33090447	20	34077942	34502642
rs9981980	1	0	0		UBASH3A(-2.1kb),TMPRSS3(-9.9kb)	21	43826101	43826101	21	42405992	42405992
rs111462340	4	10.3	0		UBASH3A(-14.3kb),TMPRSS3(-22.1kb)	21	43838243	43848521	21	42418134	42428412
rs229527	8	9.8	1	C1QTNF6	SSTR3(15.7kb),IL2RB(-35.5kb)	22	37581485	37591318	22	37185445	37195278
rs9611562	4	40.2	0		TEF(9.1kb),ZC3H7B(-31.1kb)	22	41728620	41768862	22	41332616	41372858

## Sheet: Legend
Candidate genes within and near credible sets for the vitiligo GWAS.
Column	Description
signal.lead	Variant id in UKBiobank of conditioning SNP identified by forward selection
n.variants	Number of variants in credible set
span.kb	Region spanned by credible set variants in kb
n.within	Number of TSSs within genomic region spanned by credible set
gene.within	Gene names of TSSs in region spanned by credible set; “-“ if >3 TSSs within region spanned by credible set
gene.dist	Top 2 closest genes in genomic distance from ends of the credible set. Gene name and distance in kb of TSS to credible set start or end is provided. “-“ if >3 TSSs within region spanned by credible set
hg{19,38}.chrom	Chromosome id of the region in hg19 or hg38 genome build
hg{19,38}.startpos	Start position of the region spanned by credible set variants in the hg19 or hg38 build of the human genome
hg{19,38}.endpos	End position of the region spanned by credible set variants in the hg19 or hg38 build of the home genome
kb=kilo-bases; TSS=transcription start site
